# Supplementary material for: Investigation of evolutionary dynamics for drug resistance in 3D spheroid model system using cellular barcoding technology
Source: PLoS One. 2023 Sep 26;18(9):e0291942. doi: 10.1371/journal.pone.0291942 (PMC10521976; doi:10.1371/journal.pone.0291942)
Supplement: S1 Table — (XLSX) [file pone.0291942.s001.xlsx]

## Sheet: Sheet1
		Mean	Standard Deviation
HT-29	Initial	241.327	149.551
	DMSO	218.913	144.393
	RepA	230.193	164.898
	RepB	212.266	145.643
	RepC	232.055	172.531
Mean		226.951
HCT-116	Initial	164.674	91.6876
	DMSO	174.065	95.5671
	RepA	222.368	128.52
	RepB	170.283	96.6354
	RepC	184.163	103.937
Mean		183.111
