# Supplementary material for: Investigation of evolutionary dynamics for drug resistance in 3D spheroid model system using cellular barcoding technology
Source: PLoS One. 2023 Sep 26;18(9):e0291942. doi: 10.1371/journal.pone.0291942 (PMC10521976; doi:10.1371/journal.pone.0291942)
Supplement: S2 Table — (XLSX) [file pone.0291942.s002.xlsx]

## Sheet: Sheet 1
CHROM	POS	REF	ALT	Initial-AF	DMSO-AF	RepA-AF	RepB-AF	RepC-AF	Filter	gene	Gencode_34_ncbiBuild	Gencode_34_chromosome	Gencode_34_start	Gencode_34_end	Gencode_34_variantClassification	Gencode_34_secondaryVariantClassification	Gencode_34_variantType	Gencode_34_refAllele	Gencode_34_tumorSeqAllele1	Gencode_34_tumorSeqAllele2	Gencode_34_genomeChange	Gencode_34_annotationTranscript	Gencode_34_transcriptStrand	Gencode_34_transcriptExon	Gencode_34_transcriptPos	Gencode_34_cDnaChange	Gencode_34_codonChange	Gencode_34_proteinChange	Gencode_34_gcContent	Gencode_34_referenceContext	Gencode_34_otherTranscripts	Achilles_Top_Genes	CGC_Name	CGC_GeneID	CGC_Chr	CGC_Chr_Band	CGC_Cancer_Somatic_Mut	CGC_Cancer_Germline_Mut	CGC_Tumour_Types__(Somatic_Mutations)	CGC_Tumour_Types_(Germline_Mutations)	CGC_Cancer_Syndrome	CGC_Tissue_Type	CGC_Cancer_Molecular_Genetics	CGC_Mutation_Type	CGC_Translocation_Partner	CGC_Other_Germline_Mut	CGC_Other_Syndrome/Disease	ClinVar_VCF_AF_ESP	ClinVar_VCF_AF_EXAC
chr1	944011	G	A	0.684	0.703	0.699	0.707	0.663	PASS	SAMD11	hg38	chr1	944011	944011	MISSENSE		SNP	G	G	A	g.chr1:944011G>A	ENST00000342066.8	+	14	1994	c.1904G>A	c.(1903-1905)gGa>gAa	p.G635E	0.6583541147132169	CTCGGCACAGGAGAGCAGCCC	SAMD11_ENST00000622503.4_MISSENSE_p.G636E/SAMD11_ENST00000618779.4_MISSENSE_p.G573E/SAMD11_ENST00000617307.4_MISSENSE_p.G555E/SAMD11_ENST00000616125.4_MISSENSE_p.G527E/SAMD11_ENST00000618181.4_MISSENSE_p.G510E/SAMD11_ENST00000616016.4_THREE_PRIME_UTR/SAMD11_ENST00000618323.4_THREE_PRIME_UTR/SAMD11_ENST00000620200.4_THREE_PRIME_UTR
chr1	1041350	C	T	0.362	0.433	0.354	0.397	0.432	PASS	AGRN	hg38	chr1	1041350	1041350	MISSENSE		SNP	C	C	T	g.chr1:1041350C>T	ENST00000379370.7	+	5	958	c.905C>T	c.(904-906)gCc>gTc	p.A302V	0.7456359102244389	CTGCGCCGCGCCTGCGCCCGC	AGRN_ENST00000620552.4_MISSENSE_p.A164V
chr1	1291584	C	A	0.334	0.39	0.399	0.333	0.271	PASS	SCNN1D	hg38	chr1	1291584	1291584	MISSENSE		SNP	C	C	A	g.chr1:1291584C>A	ENST00000338555.6	+	15	3035	c.1891C>A	c.(1891-1893)Cag>Aag	p.Q631K	0.6882793017456359	GGCTGGGCCCCAGCCCCTTGA	SCNN1D_ENST00000379116.10_MISSENSE_p.Q795K/SCNN1D_ENST00000325425.12_MISSENSE_p.Q697K/SCNN1D_ENST00000400928.7_MISSENSE_p.Q631K
chr1	1354220	G	A	0.368	0.344	0.277	0.34	0.358	PASS	MXRA8	hg38	chr1	1354220	1354220	MISSENSE		SNP	G	G	A	g.chr1:1354220G>A	ENST00000309212.10	-	7	1149	c.1118C>T	c.(1117-1119)tCg>tTg	p.S373L	0.6583541147132169	CTTCTGGTCCGAGTATTCGTA	MXRA8_ENST00000477278.3_MISSENSE_p.S364L/MXRA8_ENST00000445648.5_MISSENSE_p.S373L/MXRA8_ENST00000342753.8_MISSENSE_p.S272L/DVL1_ENST00000378888.10_FIVE_PRIME_FLANK
chr1	1522803	C	T	0.286	0.314	0.285	0.325	0.324	PASS	ATAD3A	hg38	chr1	1522803	1522803	SILENT		SNP	C	C	T	g.chr1:1522803C>T	ENST00000378755.9	+	8	1048	c.954C>T	c.(952-954)gtC>gtT	p.V318V	0.683291770573566	CCACGCTTGTCGCCGGCCGCT	ATAD3A_ENST00000378756.8_SILENT_p.V270V/ATAD3A_ENST00000536055.6_SILENT_p.V191V
chr1	1787397	G	A	0.356	0.367	0.287	0.349	0.333	PASS	GNB1	hg38	chr1	1787397	1787397	SILENT		SNP	G	G	A	g.chr1:1787397G>A	ENST00000378609.9	-	11	1320	c.957C>T	c.(955-957)ggC>ggT	p.G319G	0.516209476309227	CGTCAGTCACGCCCAGGCAGC	GNB1_ENST00000610897.4_SILENT_p.G319G/GNB1_ENST00000615252.4_SILENT_p.G219G
chr1	3385164	C	G	0.272	0.33	0.359	0.26	0.346	PASS	PRDM16	hg38	chr1	3385164	3385164	MISSENSE		SNP	C	C	G	g.chr1:3385164C>G	ENST00000270722.10	+	4	508	c.451C>G	c.(451-453)Ctg>Gtg	p.L151V	0.6134663341645885	CTCCGAAGACCTGGGCAGTGA	PRDM16_ENST00000378391.6_MISSENSE_p.L151V/PRDM16_ENST00000511072.5_MISSENSE_p.L152V/PRDM16_ENST00000514189.5_MISSENSE_p.L152V		PR_%20_domain_%20_containing_%20_16	63976	1	1p36.23-p33	yes		"MDS_%2C__%20_AML"			L	Dom	T	EVI1
chr1	6152466	G	A	0.358	0.248	0.3	0.387	0.308	PASS	CHD5	hg38	chr1	6152466	6152466	SILENT		SNP	G	G	A	g.chr1:6152466G>A	ENST00000262450.8	-	6	1114	c.816C>T	c.(814-816)gcC>gcT	p.A272A	0.5386533665835411	ACTTGAGCCCGGCCGTCTTTT
chr1	6444539	C	G	0.298	0.269	0.33	0.337	0.344	PASS	ESPN	hg38	chr1	6444539	6444539	MISSENSE		SNP	C	C	G	g.chr1:6444539C>G	ENST00000645284.1	+	6	1229	c.1049C>G	c.(1048-1050)cCg>cGg	p.P350R	0.6109725685785536	GCTAAGCAGCCGGATTCAGGC	ESPN_ENST00000636330.1_MISSENSE_p.P350R/ESPN_ENST00000416731.5_FIVE_PRIME_FLANK/ESPN_ENST00000461727.6_FIVE_PRIME_FLANK/AL031848.1_ENST00000419034.1_RNA																	0.0001	0.00061
chr1	10267459	A	T	0.109	0.202	0.252	0.225	0.238	PASS	KIF1B	hg38	chr1	10267459	10267459	MISSENSE		SNP	A	A	T	g.chr1:10267459A>T	ENST00000377081.5	+	5	588	c.509A>T	c.(508-510)gAa>gTa	p.E170V	0.4538653366583541	CGTGTGCGTGAACACCCACTT	KIF1B_ENST00000377086.5_MISSENSE_p.E170V/KIF1B_ENST00000377093.8_MISSENSE_p.E170V/KIF1B_ENST00000263934.10_MISSENSE_p.E170V/KIF1B_ENST00000377083.5_MISSENSE_p.E170V/KIF1B_ENST00000620295.2_MISSENSE_p.E170V/KIF1B_ENST00000622724.3_MISSENSE_p.E170V
chr1	11706410	C	T	0.36	0.361	0.279	0.312	0.361	PASS	DRAXIN	hg38	chr1	11706410	11706410	MISSENSE		SNP	C	C	T	g.chr1:11706410C>T	ENST00000294485.6	+	2	306	c.152C>T	c.(151-153)aCg>aTg	p.T51M	0.6882793017456359	GCGCTGTGGACGCCTCAGGCC
chr1	12777085	C	T	0.299	0.302	0.272	0.303	0.313	PASS	PRAMEF12	hg38	chr1	12777085	12777085	MISSENSE		SNP	C	C	T	g.chr1:12777085C>T	ENST00000357726.4	+	3	965	c.938C>T	c.(937-939)tCt>tTt	p.S313F	0.5635910224438903	AAGCATCTCTCTTGGTGCCCG
chr1	13175471	G	A	0.218	0.251	0.254	0.322	0.225	PASS	PRAMEF9	hg38	chr1	13175471	13175471	MISSENSE		SNP	G	G	A	g.chr1:13175471G>A	ENST00000415919.2	+	2	285	c.191G>A	c.(190-192)cGc>cAc	p.R64H	0.6209476309226932	TGGCCCTTCCGCCGCCTCCCT
chr1	13224919	T	A	0.207	0.191	0.201	0.236	0.198	PASS	PRAMEF18	hg38	chr1	13224919	13224919	MISSENSE		SNP	T	T	A	g.chr1:13224919T>A	ENST00000624297.2	-	2	802	c.802A>T	c.(802-804)Aac>Tac	p.N268Y	0.48129675810473815	ATCTGGAGGTTCTCCAGCCTG
chr1	13225047	C	A	0.218	0.208	0.203	0.214	0.2	PASS	PRAMEF18	hg38	chr1	13225047	13225047	MISSENSE		SNP	C	C	A	g.chr1:13225047C>A	ENST00000624297.2	-	2	674	c.674G>T	c.(673-675)aGc>aTc	p.S225I	0.456359102244389	CAGGTAACGGCTAAACTCTAC
chr1	13225068	A	G	0.224	0.205	0.202	0.232	0.215	PASS	PRAMEF18	hg38	chr1	13225068	13225068	MISSENSE		SNP	A	A	G	g.chr1:13225068A>G	ENST00000624297.2	-	2	653	c.653T>C	c.(652-654)cTg>cCg	p.L218P	0.4513715710723192	TATCATACACAGCCAGCACAT
chr1	13225208	C	G	0.22	0.215	0.204	0.235	0.21	PASS	PRAMEF18	hg38	chr1	13225208	13225208	SILENT		SNP	C	C	G	g.chr1:13225208C>G	ENST00000624297.2	-	2	513	c.513G>C	c.(511-513)gtG>gtC	p.V171V	0.45885286783042395	TTCTGTGCTGCACCCACCCAG
chr1	15936220	C	A	0.38	0.335	0.317	0.344	0.366	PASS	SPEN	hg38	chr1	15936220	15936220	MISSENSE		SNP	C	C	A	g.chr1:15936220C>A	ENST00000375759.8	+	11	10341	c.9980C>A	c.(9979-9981)gCc>gAc	p.A3327D	0.6034912718204489	CAGTTTCCCGCCGCTTCCTCT
chr1	16129528	C	T	0.34	0.295	0.409	0.308	0.368	PASS	EPHA2	hg38	chr1	16129528	16129528	MISSENSE		SNP	C	C	T	g.chr1:16129528C>T	ENST00000358432.8	-	16	2868	c.2731G>A	c.(2731-2733)Gag>Aag	p.E911K	0.6458852867830424	TCCAGCCACTCGGACACCGTG
chr1	21842832	C	T	0.254	0.334	0.304	0.337	0.292	PASS	HSPG2	hg38	chr1	21842832	21842832	MISSENSE		SNP	C	C	T	g.chr1:21842832C>T	ENST00000374695.8	-	67	8941	c.8848G>A	c.(8848-8850)Ggg>Agg	p.G2950R	0.628428927680798	TGGGCCTGCCCGGGCACCACA																		0.0145	0.01305
chr1	22595260	G	A	0.344	0.383	0.253	0.313	0.306	PASS	EPHA8	hg38	chr1	22595260	22595260	NONSENSE		SNP	G	G	A	g.chr1:22595260G>A	ENST00000166244.8	+	8	1781	c.1634G>A	c.(1633-1635)tGg>tAg	p.W545*	0.655860349127182	ACCATTGTCTGGATCTGCCTG
chr1	33725434	G	A	0.369	0.333	0.383	0.34	0.386	PASS	CSMD2	hg38	chr1	33725434	33725434	SILENT		SNP	G	G	A	g.chr1:33725434G>A	ENST00000373388.6	-	17	2519	c.2490C>T	c.(2488-2490)ttC>ttT	p.F830F	0.5361596009975063	TGCTGATGAGGAACTGGGGAA	CSMD2_ENST00000373381.8_SILENT_p.F870F/CSMD2_ENST00000619121.4_SILENT_p.F830F
chr1	36176477	C	T	0.358	0.366	0.303	0.357	0.303	PASS	MAP7D1	hg38	chr1	36176477	36176477	NONSENSE		SNP	C	C	T	g.chr1:36176477C>T	ENST00000373150.8	+	8	1253	c.1033C>T	c.(1033-1035)Cga>Tga	p.R345*	0.7655860349127181	CAGCGTCACCCGAAGCGTGCA	MAP7D1_ENST00000316156.8_NONSENSE_p.R340*/MAP7D1_ENST00000373151.6_NONSENSE_p.R377*
chr1	39387318	T	C	0.689	0.667	0.669	0.698	0.689	PASS	MACF1	hg38	chr1	39387318	39387318	SILENT		SNP	T	T	C	g.chr1:39387318T>C	ENST00000372915.7	+	57	14578	c.14491T>C	c.(14491-14493)Ttg>Ctg	p.L4831L	0.42643391521197005	TTCTGCAAAATTGGAGCGGCT	MACF1_ENST00000567887.5_SILENT_p.L4863L/MACF1_ENST00000564288.5_SILENT_p.L4826L/MACF1_ENST00000361689.6_SILENT_p.L2764L/MACF1_ENST00000671089.1_SILENT_p.L2713L
chr1	43181717	C	T	0.374	0.426	0.333	0.381	0.324	PASS	CFAP57	hg38	chr1	43181717	43181717	MISSENSE		SNP	C	C	T	g.chr1:43181717C>T	ENST00000372492.8	+	3	665	c.341C>T	c.(340-342)gCt>gTt	p.A114V	0.4164588528678304	ATTAGCATGGCTTTTTCTCCA	CFAP57_ENST00000528956.5_MISSENSE_p.A114V/CFAP57_ENST00000610710.4_MISSENSE_p.A114V
chr1	44139048	T	TCTGGTTACCAGTGGAGGTCATCATATTCTGCCCCCCGTAGAGGGC	0.996	0.995	0.996	0.995	0.996	PASS	KLF18	hg38	chr1	44139048	44139049	IN_FRAME_INS		INS	-	-	CTGGTTACCAGTGGAGGTCATCATATTCTGCCCCCCGTAGAGGGC	g.chr1:44139048_44139049insCTGGTTACCAGTGGAGGTCATCATATTCTGCCCCCCGTAGAGGGC	ENST00000634670.1	-	1	2584	c.2583_2584insGCCCTCTACGGGGGGCAGAATATGATGACCTCCACTGGTAACCAG	c.(2581-2586)cagaac>cagGCCCTCTACGGGGGGCAGAATATGATGACCTCCACTGGTAACCAGaac	p.861_862insALYGGQNMMTSTGNQ	0.55	CGTAGAGGTTCTGGTTACCA
chr1	53215999	G	T	0.302	0.272	0.293	0.371	0.355	PASS	CZIB	hg38	chr1	53215999	53215999	MISSENSE		SNP	G	G	T	g.chr1:53215999G>T	ENST00000294360.5	-	7	456	c.397C>A	c.(397-399)Cag>Aag	p.Q133K	0.4688279301745636	ACCTTCTCCTGCAGATTAATG	AL606760.2_ENST00000452466.1_FIVE_PRIME_FLANK/AL606760.3_ENST00000569869.1_FIVE_PRIME_FLANK
chr1	54133040	G	A	0.703	0.701	0.674	0.695	0.656	PASS	CDCP2	hg38	chr1	54133040	54133040	SILENT		SNP	G	G	A	g.chr1:54133040G>A	ENST00000530059.2	-	6	1551	c.1551C>T	c.(1549-1551)atC>atT	p.I517I	0.5960099750623441	CCAGGAAGACGATGTCACTGG	AL357673.1_ENST00000637610.1_THREE_PRIME_UTR/AL357673.2_ENST00000623663.2_FIVE_PRIME_FLANK
chr1	56740761	G	T	0.397	0.368	0.239	0.397	0.292	PASS	FYB2	hg38	chr1	56740761	56740761	MISSENSE		SNP	G	G	T	g.chr1:56740761G>T	ENST00000343433.7	-	13	1753	c.1639C>A	c.(1639-1641)Caa>Aaa	p.Q547K	0.38403990024937656	TTGAAGAATTGCTGCAGTCTT
chr1	70021109	G	A	0.291	0.286	0.282	0.328	0.282	PASS	LRRC7	hg38	chr1	70021109	70021109	MISSENSE		SNP	G	G	A	g.chr1:70021109G>A	ENST00000310961.9	+	17	1844	c.1426G>A	c.(1426-1428)Gaa>Aaa	p.E476K	0.3541147132169576	AGAAGATGACGAAAATGCTGG	LRRC7_ENST00000651989.2_MISSENSE_p.E509K/LRRC7_ENST00000415775.2_SILENT_p.T2T/LRRC7-AS1_ENST00000414132.5_RNA/LRRC7-AS1_ENST00000425754.1_RNA
chr1	81952100	G	A	0.342	0.365	0.318	0.332	0.461	PASS	ADGRL2	hg38	chr1	81952100	81952100	SILENT		SNP	G	G	A	g.chr1:81952100G>A	ENST00000370730.5	+	11	2385	c.1740G>A	c.(1738-1740)ctG>ctA	p.L580L	0.38902743142144636	TGCAGGAACTGAAACCTAGTG	ADGRL2_ENST00000674419.1_SILENT_p.L580L/ADGRL2_ENST00000370728.5_SILENT_p.L580L/ADGRL2_ENST00000674209.1_SILENT_p.L580L/ADGRL2_ENST00000674307.1_SILENT_p.L580L/ADGRL2_ENST00000674168.1_SILENT_p.L580L/ADGRL2_ENST00000674393.1_SILENT_p.L580L/ADGRL2_ENST00000370715.5_SILENT_p.L580L/ADGRL2_ENST00000674442.1_SILENT_p.L580L/ADGRL2_ENST00000319517.10_SILENT_p.L580L/ADGRL2_ENST00000370713.5_SILENT_p.L580…
chr1	100539612	G	A	0.711	0.609	0.74	0.592	0.758	PASS	GPR88	hg38	chr1	100539612	100539612	MISSENSE		SNP	G	G	A	g.chr1:100539612G>A	ENST00000315033.5	+	2	1083	c.646G>A	c.(646-648)Gtg>Atg	p.V216M	0.7805486284289277	CCTGGGCATCGTGCGCCGCGT
chr1	111192195	A	G	0.298	0.374	0.358	0.384	0.316	PASS	DENND2D	hg38	chr1	111192195	111192195	MISSENSE		SNP	A	A	G	g.chr1:111192195A>G	ENST00000369752.5	-	8	964	c.908T>C	c.(907-909)aTg>aCg	p.M303T	0.5536159600997507	TACTCCAACCATGAAGGGGGT	DENND2D_ENST00000357640.9_MISSENSE_p.M306T
chr1	111318580	C	A	0.107	0.2	0.259	0.231	0.187	PASS	CHIA	hg38	chr1	111318580	111318580	MISSENSE		SNP	C	C	A	g.chr1:111318580C>A	ENST00000369740.6	+	9	985	c.817C>A	c.(817-819)Ctg>Atg	p.L273M	0.48129675810473815	CAACTTCATCCTGAGCAACCC	CHIA_ENST00000430615.1_MISSENSE_p.L165M/CHIA_ENST00000353665.10_MISSENSE_p.L112M/CHIA_ENST00000483391.5_MISSENSE_p.L112M/CHIA_ENST00000343320.10_MISSENSE_p.L273M/CHIA_ENST00000451398.6_MISSENSE_p.L112M/AL356387.1_ENST00000426321.1_RNA
chr1	152085951	C	T	0.387	0.282	0.316	0.385	0.35	PASS	TCHHL1	hg38	chr1	152085951	152085951	SILENT		SNP	C	C	T	g.chr1:152085951C>T	ENST00000368806.2	-	3	1796	c.1731G>A	c.(1729-1731)ggG>ggA	p.G577G	0.543640897755611	CATGTTGGTCCCCTTGACTCT
chr1	152309790	C	T	0.323	0.365	0.336	0.341	0.345	PASS	FLG	hg38	chr1	152309790	152309790	MISSENSE		SNP	C	C	T	g.chr1:152309790C>T	ENST00000368799.2	-	3	5168	c.5096G>A	c.(5095-5097)cGc>cAc	p.R1699H	0.5810473815461347	ATCTTGTCTGCGCCCAGTGCC	FLG-AS1_ENST00000669830.1_RNA/FLG-AS1_ENST00000653548.1_RNA/FLG-AS1_ENST00000420707.5_RNA/FLG-AS1_ENST00000392688.7_FIVE_PRIME_FLANK/FLG-AS1_ENST00000665223.1_FIVE_PRIME_FLANK
chr1	153930573	T	C	0.652	0.677	0.692	0.676	0.669	PASS	DENND4B	hg38	chr1	153930573	153930573	SILENT		SNP	T	T	C	g.chr1:153930573T>C	ENST00000361217.9	-	27	4752	c.4311A>G	c.(4309-4311)acA>acG	p.T1437T	0.5561097256857855	GAGCAGCCATTGTCAGGAATA	AL358472.5_ENST00000641448.1_RNA
chr1	155295273	C	G	0.321	0.341	0.318	0.35	0.242	PASS	PKLR	hg38	chr1	155295273	155295273	MISSENSE		SNP	C	C	G	g.chr1:155295273C>G	ENST00000392414.7	-	5	558	c.444G>C	c.(442-444)aaG>aaC	p.K148N	0.6783042394014963	CCTGGGAGCCCTTCACCAGCT	PKLR_ENST00000342741.6_MISSENSE_p.K179N
chr1	155322105	A	T	0.64	0.729	0.681	0.692	0.583	PASS	RUSC1	hg38	chr1	155322105	155322105	MISSENSE		SNP	A	A	T	g.chr1:155322105A>T	ENST00000368352.10	+	2	516	c.332A>T	c.(331-333)gAt>gTt	p.D111V	0.6458852867830424	TCCTGCTCAGATCTTAGCCCC	RUSC1_ENST00000368354.7_MISSENSE_p.D111V/RUSC1_ENST00000292254.8_FIVE_PRIME_FLANK/RUSC1_ENST00000368347.8_FIVE_PRIME_FLANK/RUSC1_ENST00000368349.8_FIVE_PRIME_FLANK/RUSC1_ENST00000471876.5_FIVE_PRIME_FLANK/RUSC1_ENST00000490373.5_FIVE_PRIME_FLANK/RUSC1-AS1_ENST00000443642.1_RNA/RUSC1-AS1_ENST00000446880.5_FIVE_PRIME_FLANK/RUSC1-AS1_ENST00000543656.2_FIVE_PRIME_FLANK
chr1	156382121	C	T	0.338	0.292	0.356	0.355	0.375	PASS	RHBG	hg38	chr1	156382121	156382121	SILENT		SNP	C	C	T	g.chr1:156382121C>T	ENST00000537040.6	+	7	1071	c.1032C>T	c.(1030-1032)ctC>ctT	p.L344L	0.5286783042394015	TCCACAACCTCCATGGGATGC
chr1	157125721	A	G	0.609	0.697	0.648	0.611	0.609	PASS	ETV3	hg38	chr1	157125721	157125721	MISSENSE		SNP	A	A	G	g.chr1:157125721A>G	ENST00000368192.9	-	5	752	c.659T>C	c.(658-660)aTt>aCt	p.I220T	0.5685785536159601	CTGATGGCCAATCCCTCCTCC	CYCSP52_ENST00000422857.1_FIVE_PRIME_FLANK
chr1	157578842	C	T	0.667	0.758	0.612	0.546	0.677	PASS	FCRL4	hg38	chr1	157578842	157578842	MISSENSE		SNP	C	C	T	g.chr1:157578842C>T	ENST00000271532.2	-	9	1429	c.1288G>A	c.(1288-1290)Gct>Act	p.A430T	0.4937655860349127	GGGCCTGGAGCGGGAGGGAGC
chr1	158766047	C	A	0.2	0.212	0.18	0.198	0.163	PASS	OR6N1	hg38	chr1	158766047	158766047	SILENT		SNP	C	C	A	g.chr1:158766047C>A	ENST00000641846.1	-	2	829	c.636G>T	c.(634-636)ctG>ctT	p.L212L	0.5037406483790524	AGAGGATCAGCAGGAAGGTGG	OR6N1_ENST00000335094.4_SILENT_p.L212L
chr1	158777321	G	T	0.362	0.35	0.343	0.439	0.322	PASS	OR6N2	hg38	chr1	158777321	158777321	MISSENSE		SNP	G	G	T	g.chr1:158777321G>T	ENST00000641131.1	-	2	356	c.315C>A	c.(313-315)caC>caA	p.H105Q	0.47381546134663344	CTCCCAAGGAGTGGAAGAAGT	OR6N2_ENST00000339258.1_MISSENSE_p.H105Q
chr1	159929665	G	A	0.352	0.372	0.276	0.328	0.367	PASS	IGSF9	hg38	chr1	159929665	159929665	MISSENSE		SNP	G	G	A	g.chr1:159929665G>A	ENST00000368094.6	-	17	2514	c.2299C>T	c.(2299-2301)Cgc>Tgc	p.R767C	0.6733167082294265	CGGCGGCGGCGGGCAGCCCTG	IGSF9_ENST00000361509.7_MISSENSE_p.R751C/IGSF9_ENST00000611023.1_INTRON/TAGLN2_ENST00000368097.9_FIVE_PRIME_FLANK
chr1	160123240	G	A	0.363	0.317	0.334	0.336	0.339	PASS	ATP1A2	hg38	chr1	160123240	160123240	MISSENSE		SNP	G	G	A	g.chr1:160123240G>A	ENST00000361216.8	+	4	308	c.205G>A	c.(205-207)Gtt>Att	p.V69I	0.6234413965087282	GGCTCAGGACGTTCTGGCTCG	ATP1A2_ENST00000392233.7_MISSENSE_p.V69I
chr1	161156964	C	G	0.662	0.648	0.655	0.671	0.678	PASS	UFC1	hg38	chr1	161156964	161156964	MISSENSE		SNP	C	C	G	g.chr1:161156964C>G	ENST00000368003.6	+	2	158	c.138C>G	c.(136-138)aaC>aaG	p.N46K	0.49625935162094764	TGGAGAACAACAAGAATGCTG	USP21_ENST00000289865.12_FIVE_PRIME_FLANK/USP21_ENST00000368001.1_FIVE_PRIME_FLANK/USP21_ENST00000368002.8_FIVE_PRIME_FLANK/AL590714.1_ENST00000420498.1_RNA
chr1	161525306	T	C	0.234	0.25	0.203	0.229	0.216	PASS	HSPA6	hg38	chr1	161525306	161525306	SILENT		SNP	T	T	C	g.chr1:161525306T>C	ENST00000309758.6	+	1	767	c.648T>C	c.(646-648)gcT>gcC	p.A216A	0.6309226932668329	CCATTGACGCTGGTGTCTTTG	AL590385.2_ENST00000537821.2_RNA
chr1	176945954	C	A	0.15	0.153	0.112	0.203	0.187	PASS	ASTN1	hg38	chr1	176945954	176945954	MISSENSE		SNP	C	C	A	g.chr1:176945954C>A	ENST00000367657.7	-	13	2412	c.2221G>T	c.(2221-2223)Gcc>Tcc	p.A741S	0.4538653366583541	ACCTGTCCGGCAGCCACTTCC	ASTN1_ENST00000361833.7_MISSENSE_p.A741S/ASTN1_ENST00000424564.2_MISSENSE_p.A741S
chr1	177164607	C	T	0.46	0.401	0.348	0.427	0.316	PASS	ASTN1	hg38	chr1	177164607	177164607	MISSENSE		SNP	C	C	T	g.chr1:177164607C>T	ENST00000367657.7	-	1	261	c.70G>A	c.(70-72)Gcc>Acc	p.A24T	0.6882793017456359	ACGTCGCCGGCGGCCGTGGCC	ASTN1_ENST00000361833.7_MISSENSE_p.A24T/ASTN1_ENST00000424564.2_MISSENSE_p.A24T
chr1	179108642	G	A	0.341	0.367	0.37	0.322	0.341	PASS	ABL2	hg38	chr1	179108642	179108642	SILENT		SNP	G	G	A	g.chr1:179108642G>A	ENST00000502732.6	-	12	2905	c.2625C>T	c.(2623-2625)gaC>gaT	p.D875D	0.5586034912718204	CCCCTGGAGGGTCCTTCTCTG	ABL2_ENST00000344730.7_SILENT_p.D757D/ABL2_ENST00000512653.5_SILENT_p.D860D/ABL2_ENST00000511413.5_SILENT_p.D772D/ABL2_ENST00000507173.5_SILENT_p.D751D/ABL2_ENST00000504405.5_SILENT_p.D736D/ABL2_ENST00000367623.8_SILENT_p.D854D		v-abl_%20_Abelson_%20_murine_%20_leukemia_%20_viral_%20_oncogene_%20_homolog_%20_2	27	1	1q24-q25_%20_	yes		AML			L	Dom	T	ETV6
chr1	182453959	G	A	0.382	0.345	0.398	0.384	0.323	PASS	RGSL1	hg38	chr1	182453959	182453959	SPLICE_SITE	SILENT	SNP	G	G	A	g.chr1:182453959G>A	ENST00000294854.13	+	2	35	c.15G>A	c.(13-15)gaG>gaA	p.E5E	0.3640897755610973	TCCATATAGAGATAATTGGTT		Ovarian(71_%3B_11_%20_616_%20_11292_%20_12944_%20_18021_%20_32289_%20_33994_%20_41738_%20_46526)
chr1	183232228	G	C	0.309	0.331	0.333	0.339	0.315	PASS	LAMC2	hg38	chr1	183232228	183232228	SILENT		SNP	G	G	C	g.chr1:183232228G>C	ENST00000264144.5	+	13	1988	c.1899G>C	c.(1897-1899)ctG>ctC	p.L633L	0.47381546134663344	TGGAGGCCCTGATTTCAAAGG	LAMC2_ENST00000493293.5_SILENT_p.L633L																	0.0027	0.00227
chr1	197055749	T	C	0.654	0.744	0.597	0.659	0.707	PASS	F13B	hg38	chr1	197055749	197055749	SILENT		SNP	T	T	C	g.chr1:197055749T>C	ENST00000367412.2	-	8	1357	c.1320A>G	c.(1318-1320)gaA>gaG	p.E440E	0.3316708229426434	ATTTTCCTTGTTCGCAACGAG																		0.0001	0.00005
chr1	197929174	T	C	0.312	0.305	0.308	0.343	0.304	PASS	LHX9	hg38	chr1	197929174	197929174	MISSENSE		SNP	T	T	C	g.chr1:197929174T>C	ENST00000367387.6	+	5	1561	c.1109T>C	c.(1108-1110)aTc>aCc	p.I370T	0.41895261845386533	AATCCCACTATCACTGTAGTG	LHX9_ENST00000367390.7_MISSENSE_p.I361T/LHX9_ENST00000561173.5_INTRON/LHX9_ENST00000367391.5_INTRON
chr1	201206197	C	T	0.263	0.362	0.389	0.346	0.304	PASS	IGFN1	hg38	chr1	201206197	201206197	MISSENSE		SNP	C	C	T	g.chr1:201206197C>T	ENST00000335211.9	+	12	1435	c.1304C>T	c.(1303-1305)tCc>tTc	p.S435F	0.5810473815461347	GGAGAGAAATCCAGAGAGCAG	IGFN1_ENST00000295591.12_INTRON
chr1	202128191	G	A	0.634	0.666	0.672	0.695	0.62	PASS	GPR37L1	hg38	chr1	202128191	202128191	MISSENSE		SNP	G	G	A	g.chr1:202128191G>A	ENST00000367282.6	+	2	1128	c.1081G>A	c.(1081-1083)Gtg>Atg	p.V361M	0.6209476309226932	CAACAGCACCGTGGTGGGCCT
chr1	202942181	G	T	0.286	0.263	0.362	0.277	0.328	PASS	ADIPOR1	hg38	chr1	202942181	202942181	SILENT		SNP	G	G	T	g.chr1:202942181G>T	ENST00000340990.10	-	7	1065	c.843C>A	c.(841-843)ccC>ccA	p.P281P	0.4613466334164589	AGTGCATGGTGGGCACGACGC	ADIPOR1_ENST00000367254.7_THREE_PRIME_UTR
chr1	205083731	T	A	0.324	0.374	0.34	0.303	0.315	PASS	TMEM81	hg38	chr1	205083731	205083731	MISSENSE		SNP	T	T	A	g.chr1:205083731T>A	ENST00000367167.4	-	1	730	c.590A>T	c.(589-591)gAt>gTt	p.D197V	0.4763092269326683	TAACTTCTGATCCTCAGTAAG
chr1	206648816	C	T	0.314	0.252	0.382	0.351	0.284	PASS	DYRK3	hg38	chr1	206648816	206648816	MISSENSE		SNP	C	C	T	g.chr1:206648816C>T	ENST00000367109.7	+	3	1786	c.1618C>T	c.(1618-1620)Cgg>Tgg	p.R540W	0.46633416458852867	GTCAGGGAAACGGGTAGTTAA	DYRK3_ENST00000367106.1_MISSENSE_p.R520W/DYRK3_ENST00000367108.7_MISSENSE_p.R520W/DYRK3_ENST00000649163.1_THREE_PRIME_UTR	Melanoma(164_%3B_427_%20_2622_%20_26826_%20_51707)
chr1	209837091	G	A	0.332	0.396	0.351	0.373	0.376	PASS	UTP25	hg38	chr1	209837091	209837091	SILENT		SNP	G	G	A	g.chr1:209837091G>A	ENST00000491415.7	+	6	1034	c.942G>A	c.(940-942)gtG>gtA	p.V314V	0.5112219451371571	GCCTGCATGTGATAAATCACA
chr1	211481277	G	A	0.329	0.332	0.315	0.284	0.332	PASS	RD3	hg38	chr1	211481277	211481277	MISSENSE		SNP	G	G	A	g.chr1:211481277G>A	ENST00000367002.4	-	2	1303	c.139C>T	c.(139-141)Cgc>Tgc	p.R47C	0.6109725685785536	GCATTGCTGCGCTCCCGCTGC																		0.0101	0.00961
chr1	215639216	G	A	0.289	0.341	0.281	0.23	0.385	PASS	USH2A	hg38	chr1	215639216	215639216	SILENT		SNP	G	G	A	g.chr1:215639216G>A	ENST00000307340.8	-	69	15430	c.14991C>T	c.(14989-14991)tgC>tgT	p.C4997C	0.34413965087281795	CGTCAGTCGTGCAGATGACCT	USH2A_ENST00000674083.1_SILENT_p.C4997C
chr1	215813874	T	A	0.353	0.343	0.287	0.244	0.354	PASS	USH2A	hg38	chr1	215813874	215813874	NONSENSE		SNP	T	T	A	g.chr1:215813874T>A	ENST00000307340.8	-	49	10040	c.9601A>T	c.(9601-9603)Aag>Tag	p.K3201*	0.3690773067331671	TGTCCAGGCTTGGGGTTATAG	USH2A_ENST00000674083.1_NONSENSE_p.K3201*
chr1	218305057	G	T	0.143	0.255	0.314	0.185	0.229	PASS	RRP15	hg38	chr1	218305057	218305057	MISSENSE		SNP	G	G	T	g.chr1:218305057G>T	ENST00000366932.4	+	3	459	c.435G>T	c.(433-435)atG>atT	p.M145I	0.3765586034912718	GGGAAATGATGTGCAGAGTAA	AC096638.2_ENST00000434965.1_FIVE_PRIME_FLANK
chr1	219969099	C	G	0.319	0.292	0.286	0.316	0.319	PASS	EPRS1	hg38	chr1	219969099	219969099	SILENT		SNP	C	C	G	g.chr1:219969099C>G	ENST00000366923.8	-	31	4464	c.4347G>C	c.(4345-4347)ggG>ggC	p.G1449G	0.36658354114713215	AGTCAATTTCCCCACAGAATG
chr1	223005619	G	A	0.347	0.315	0.306	0.345	0.344	PASS	DISP1	hg38	chr1	223005619	223005619	MISSENSE		SNP	G	G	A	g.chr1:223005619G>A	ENST00000284476.7	+	8	4386	c.4222G>A	c.(4222-4224)Gac>Aac	p.D1408N	0.4613466334164589	AACGTGTTGCGACCCCGAGAA
chr1	223609256	G	A	0.355	0.2	0.347	0.373	0.336	PASS	CAPN8	hg38	chr1	223609256	223609256	MISSENSE		SNP	G	G	A	g.chr1:223609256G>A	ENST00000366872.10	-	12	1487	c.1432C>T	c.(1432-1434)Cgg>Tgg	p.R478W	0.57356608478803	GGGGGCAGCCGGGCCCGGCCA
chr1	228101195	C	T	0.323	0.266	0.283	0.339	0.368	PASS	C1orf35	hg38	chr1	228101195	228101195	MISSENSE		SNP	C	C	T	g.chr1:228101195C>T	ENST00000272139.5	-	8	826	c.728G>A	c.(727-729)cGg>cAg	p.R243Q	0.6309226932668329	ACTGTGTCCCCGCTTCCTCCT
chr1	228288161	G	C	0.134	0.22	0.226	0.247	0.257	PASS	OBSCN	hg38	chr1	228288161	228288161	MISSENSE		SNP	G	G	C	g.chr1:228288161G>C	ENST00000570156.6	+	42	11273	c.11199G>C	c.(11197-11199)gaG>gaC	p.E3733D	0.600997506234414	CCCCTGTGGAGTGGAGAAAGG	OBSCN_ENST00000366707.9_MISSENSE_p.E3733D/OBSCN_ENST00000662438.1_MISSENSE_p.E3304D/OBSCN_ENST00000636476.2_MISSENSE_p.E3304D/OBSCN_ENST00000636875.1_MISSENSE_p.E3304D/OBSCN_ENST00000284548.16_MISSENSE_p.E3304D/OBSCN_ENST00000422127.5_MISSENSE_p.E3304D
chr1	228294358	G	A	0.34	0.336	0.299	0.353	0.345	PASS	OBSCN	hg38	chr1	228294358	228294358	MISSENSE		SNP	G	G	A	g.chr1:228294358G>A	ENST00000570156.6	+	47	12699	c.12625G>A	c.(12625-12627)Ggg>Agg	p.G4209R	0.5885286783042394	GGTGGATGCCGGGGAGTACTC	OBSCN_ENST00000366707.9_MISSENSE_p.G4209R/OBSCN_ENST00000662438.1_MISSENSE_p.G3780R/OBSCN_ENST00000636476.2_MISSENSE_p.G3780R/OBSCN_ENST00000636875.1_MISSENSE_p.G3780R/OBSCN_ENST00000284548.16_MISSENSE_p.G3780R/OBSCN_ENST00000422127.5_MISSENSE_p.G3780R
chr1	228458218	G	A	0.303	0.342	0.4	0.378	0.29	PASS	H2BU1	hg38	chr1	228458218	228458218	MISSENSE		SNP	G	G	A	g.chr1:228458218G>A	ENST00000620438.1	+	1	112	c.89G>A	c.(88-90)cGc>cAc	p.R30H	0.5486284289276808	GGCAAGAAGCGCAAGCGCGGC	H2AW_ENST00000366695.3_FIVE_PRIME_FLANK/MIR4666A_ENST00000580160.1_FIVE_PRIME_FLANK
chr1	245686959	G	A	0.613	0.704	0.668	0.615	0.606	PASS	KIF26B	hg38	chr1	245686959	245686959	MISSENSE		SNP	G	G	A	g.chr1:245686959G>A	ENST00000407071.7	+	12	4416	c.3976G>A	c.(3976-3978)Gct>Act	p.A1326T	0.57356608478803	CCAGAACACCGCTGTGGTGTG	KIF26B_ENST00000366518.4_MISSENSE_p.A945T
chr1	248473955	C	T	0.256	0.323	0.269	0.314	0.319	PASS	OR2T3	hg38	chr1	248473955	248473955	MISSENSE		SNP	C	C	T	g.chr1:248473955C>T	ENST00000359594.3	+	1	605	c.605C>T	c.(604-606)aCg>aTg	p.T202M	0.5411471321695761	CTCTATAAGACGCTCATGTAC
chr1	248848125	C	G	0.69	0.689	0.67	0.672	0.751	PASS	ZNF672	hg38	chr1	248848125	248848125	MISSENSE		SNP	C	C	G	g.chr1:248848125C>G	ENST00000306562.8	+	4	1653	c.851C>G	c.(850-852)gCg>gGg	p.A284G	0.6907730673316709	CGGCCACATGCGTGCGCCACT
chr2	19353686	G	A	0.312	0.363	0.298	0.382	0.286	PASS	OSR1	hg38	chr2	19353686	19353686	SILENT		SNP	G	G	A	g.chr2:19353686G>A	ENST00000272223.3	-	2	435	c.120C>T	c.(118-120)aaC>aaT	p.N40N	0.5910224438902744	AACCATACAGGTTGGGCAGAT
chr2	21138911	G	C	0.65	0.677	0.652	0.675	0.668	PASS	TDRD15	hg38	chr2	21138911	21138911	MISSENSE		SNP	G	G	C	g.chr2:21138911G>C	ENST00000405799.3	+	4	1723	c.1444G>C	c.(1444-1446)Gct>Cct	p.A482P	0.33665835411471323	GGAGATAGAGGCTGCCTACAT	TDRD15_ENST00000622654.1_MISSENSE_p.A482P
chr2	33585374	G	A	0.082	0.224	0.252	0.268	0.267	PASS	FAM98A	hg38	chr2	33585374	33585374	MISSENSE		SNP	G	G	A	g.chr2:33585374G>A	ENST00000238823.13	-	8	1037	c.959C>T	c.(958-960)cCa>cTa	p.P320L	0.49875311720698257	CTGCCACGGTGGCATCTCTGG	FAM98A_ENST00000403368.1_THREE_PRIME_UTR
chr2	43225182	A	C	0.597	0.614	0.677	0.697	0.58	PASS	ZFP36L2	hg38	chr2	43225182	43225182	MISSENSE		SNP	A	A	C	g.chr2:43225182A>C	ENST00000282388.4	-	2	913	c.622T>G	c.(622-624)Tat>Gat	p.Y208D	0.6882793017456359	CGCGGCCCATAGGGGCAGAAG	AC010883.1_ENST00000423354.1_FIVE_PRIME_FLANK/LINC01126_ENST00000623515.2_FIVE_PRIME_FLANK
chr2	46086282	C	T	0.631	0.668	0.666	0.609	0.723	PASS	PRKCE	hg38	chr2	46086282	46086282	SILENT		SNP	C	C	T	g.chr2:46086282C>T	ENST00000306156.8	+	11	1938	c.1512C>T	c.(1510-1512)ttC>ttT	p.F504F	0.4837905236907731	CCCGAAAATTCGACGAGCCTC
chr2	54655154	C	A	0.295	0.29	0.27	0.302	0.289	PASS	SPTBN1	hg38	chr2	54655154	54655154	SILENT		SNP	C	C	A	g.chr2:54655154C>A	ENST00000356805.9	+	28	6146	c.5907C>A	c.(5905-5907)acC>acA	p.T1969T	0.3765586034912718	GTTTCACAACCTGCATTGAAC	SPTBN1_ENST00000333896.5_SILENT_p.T1956T/SPTBN1_ENST00000615901.4_SILENT_p.T1971T
chr2	61076935	CC	TT	0.326	0.306	0.325	0.293	0.287	PASS	KIAA1841	hg38	chr2	61076935	61076936	MISSENSE		DNP	CC	CC	TT	g.chr2:61076935_61076936CC>TT	ENST00000402291.6	+	6	750_751	c.447_448CC>TT	c.(445-450)atCCat>atTTat	p.H150Y	0.3407960199004975	ACATGGTGATCCATGTGTGTGA	KIAA1841_ENST00000295031.9_MISSENSE_p.H150Y/KIAA1841_ENST00000453873.5_MISSENSE_p.H150Y/KIAA1841_ENST00000612149.1_MISSENSE_p.H4Y/KIAA1841_ENST00000356719.6_MISSENSE_p.H150Y
chr2	61163153	G	C	0.342	0.336	0.333	0.369	0.346	PASS	C2orf74	hg38	chr2	61163153	61163153	MISSENSE		SNP	G	G	C	g.chr2:61163153G>C	ENST00000488469.3	+	4	519	c.311G>C	c.(310-312)aGg>aCg	p.R104T	0.44389027431421446	GAAAACAGAAGGGACATGGAG	C2orf74_ENST00000426997.5_MISSENSE_p.R32T/C2orf74_ENST00000464909.2_MISSENSE_p.R32T/C2orf74_ENST00000432605.1_MISSENSE_p.R111T/AC016747.4_ENST00000462959.2_RNA/AC016747.2_ENST00000605902.1_FIVE_PRIME_FLANK/AC016747.2_ENST00000606876.1_FIVE_PRIME_FLANK/AC016747.2_ENST00000607743.1_FIVE_PRIME_FLANK
chr2	65082672	G	A	0.3	0.401	0.36	0.302	0.383	PASS	CEP68	hg38	chr2	65082672	65082672	MISSENSE		SNP	G	G	A	g.chr2:65082672G>A	ENST00000260569.4	+	6	1940	c.1830G>A	c.(1828-1830)atG>atA	p.M610I	0.456359102244389	AAAAGCCCATGGCGGCAATGG	CEP68_ENST00000377990.7_MISSENSE_p.M747I
chr2	70988973	C	A	0.328	0.386	0.287	0.421	0.271	PASS	AC007040.2	hg38	chr2	70988973	70988973	SILENT		SNP	C	C	A	g.chr2:70988973C>A	ENST00000606025.5	-	5	996	c.417G>T	c.(415-417)gcG>gcT	p.A139A	0.5985037406483791	ACACAAAAAACGCAAACGGAA	TEX261_ENST00000272438.9_SILENT_p.A139A
chr2	71598661	C	T	0.266	0.349	0.319	0.363	0.315	PASS	DYSF	hg38	chr2	71598661	71598661	SILENT		SNP	C	C	T	g.chr2:71598661C>T	ENST00000410020.8	+	33	3816	c.3672C>T	c.(3670-3672)taC>taT	p.Y1224Y	0.6059850374064838	TCATCTTCTACGAGATCGAGA	DYSF_ENST00000409651.5_SILENT_p.Y1238Y/DYSF_ENST00000409582.7_SILENT_p.Y1223Y/DYSF_ENST00000413539.6_SILENT_p.Y1237Y/DYSF_ENST00000409762.5_SILENT_p.Y1223Y/DYSF_ENST00000410041.1_SILENT_p.Y1224Y/DYSF_ENST00000258104.7_SILENT_p.Y1206Y/DYSF_ENST00000429174.6_SILENT_p.Y1206Y/DYSF_ENST00000409366.5_SILENT_p.Y1207Y/DYSF_ENST00000409744.5_SILENT_p.Y1193Y/DYSF_ENST00000394120.6_SILENT_p.Y1207Y
chr2	73451716	A	G	0.654	0.664	0.673	0.676	0.708	PASS	ALMS1	hg38	chr2	73451716	73451716	MISSENSE		SNP	A	A	G	g.chr2:73451716A>G	ENST00000613296.5	+	8	5222	c.5189A>G	c.(5188-5190)gAg>gGg	p.E1730G	0.4488778054862843	CCAGACAGTGAGCTAACTCAA	ALMS1_ENST00000484298.5_MISSENSE_p.E1688G/ALMS1_ENST00000614410.4_MISSENSE_p.E1730G																	0.0010	0.00086
chr2	85665673	A	C	0.361	0.349	0.31	0.326	0.325	PASS	SFTPB	hg38	chr2	85665673	85665673	MISSENSE		SNP	A	A	C	g.chr2:85665673A>C	ENST00000519937.7	-	5	531	c.515T>G	c.(514-516)cTg>cGg	p.L172R	0.6583541147132169	CTTGTCCAGCAGAGGGTCTGG	SFTPB_ENST00000409383.6_MISSENSE_p.L172R/SFTPB_ENST00000393822.7_MISSENSE_p.L172R
chr2	95281938	C	T	0.33	0.288	0.309	0.258	0.296	PASS	PROM2	hg38	chr2	95281938	95281938	MISSENSE		SNP	C	C	T	g.chr2:95281938C>T	ENST00000317620.14	+	13	1702	c.1565C>T	c.(1564-1566)cCa>cTa	p.P522L	0.6408977556109726	GCAGACACCCCAGGGAACCTG	PROM2_ENST00000317668.8_MISSENSE_p.P522L/PROM2_ENST00000403131.6_MISSENSE_p.P522L
chr2	113227194	C	T	0.644	0.695	0.733	0.657	0.69	PASS	PAX8	hg38	chr2	113227194	113227194	MISSENSE		SNP	C	C	T	g.chr2:113227194C>T	ENST00000429538.8	-	10	1316	c.1150G>A	c.(1150-1152)Ggc>Agc	p.G384S	0.5685785536159601	GCATAGCTGCCCTGTCCGCTG	PAX8_ENST00000497038.6_MISSENSE_p.G19S/PAX8_ENST00000348715.9_SILENT_p.R357R/PAX8_ENST00000263335.11_SILENT_p.R280R/PAX8_ENST00000397647.7_INTRON/PAX8_ENST00000263334.9_MISSENSE_p.G384S/PAX8-AS1_ENST00000456685.5_RNA	Ovarian(188_%3B_7_%20_2067_%20_9084_%20_29802_%20_29892)	paired_%20_box_%20_gene_%20_8	7849	2	2q12-q14_%20_	yes		follicular_%20_thyroid			E	Dom	T	PPARG	yes	Thyroid_%20_dysgenesis_%20_
chr2	118842949	C	T	0.289	0.241	0.305	0.296	0.338	PASS	EN1	hg38	chr2	118842949	118842949	MISSENSE		SNP	C	C	T	g.chr2:118842949C>T	ENST00000295206.7	-	2	1649	c.1168G>A	c.(1168-1170)Gag>Aag	p.E390K	0.6159600997506235	TACTCGCTCTCGTCTTTGTCC
chr2	130340915	G	A	0.337	0.332	0.278	0.31	0.345	PASS	CCDC115	hg38	chr2	130340915	130340915	SILENT		SNP	G	G	A	g.chr2:130340915G>A	ENST00000259229.7	-	4	462	c.423C>T	c.(421-423)ttC>ttT	p.F141F	0.5286783042394015	CACCATCCCGGAAGCTTGCTT	CCDC115_ENST00000409127.1_SILENT_p.F136F/IMP4_ENST00000259239.8_FIVE_PRIME_FLANK/IMP4_ENST00000409935.5_FIVE_PRIME_FLANK
chr2	132785441	A	C	0.67	0.645	0.651	0.708	0.629	PASS	NCKAP5	hg38	chr2	132785441	132785441	MISSENSE		SNP	A	A	C	g.chr2:132785441A>C	ENST00000409261.6	-	14	1747	c.1370T>G	c.(1369-1371)cTg>cGg	p.L457R	0.46384039900249374	GGGGCTCCCCAGGTCAGCTGT	NCKAP5_ENST00000409213.5_INTRON/NCKAP5_ENST00000317721.10_MISSENSE_p.L457R/NCKAP5_ENST00000405974.7_INTRON/AC010974.2_ENST00000651100.1_RNA
chr2	132963779	T	A	0.644	0.627	0.642	0.655	0.635	PASS	NCKAP5	hg38	chr2	132963779	132963779	MISSENSE		SNP	T	T	A	g.chr2:132963779T>A	ENST00000409261.6	-	8	897	c.520A>T	c.(520-522)Agt>Tgt	p.S174C	0.3915211970074813	TCATCTGTACTGCTGCTTTCA	NCKAP5_ENST00000409213.5_MISSENSE_p.S174C/NCKAP5_ENST00000317721.10_MISSENSE_p.S174C/NCKAP5_ENST00000405974.7_MISSENSE_p.S174C
chr2	151694540	G	T	0.72	0.633	0.633	0.62	0.646	PASS	NEB	hg38	chr2	151694540	151694540	MISSENSE		SNP	G	G	T	g.chr2:151694540G>T	ENST00000603639.5	-	17	1764	c.1764C>A	c.(1762-1764)aaC>aaA	p.N588K	0.43640897755610975	TGTTCTTGGTGTTGGCTTTGG	NEB_ENST00000604864.5_MISSENSE_p.N588K/NEB_ENST00000409198.5_MISSENSE_p.N588K/NEB_ENST00000397345.7_MISSENSE_p.N588K/NEB_ENST00000618972.4_MISSENSE_p.N588K/NEB_ENST00000427231.6_MISSENSE_p.N588K/NEB_ENST00000172853.14_MISSENSE_p.N588K
chr2	165994150	A	T	0.618	0.564	0.654	0.584	0.6	PASS	SCN1A	hg38	chr2	165994150	165994150	SILENT		SNP	A	A	T	g.chr2:165994150A>T	ENST00000409050.1	-	25	4764	c.4764T>A	c.(4762-4764)atT>atA	p.I1588I	0.32169576059850374	TCTTACCTACAATGGAGAGAA	SCN1A_ENST00000637988.1_SILENT_p.I1605I/SCN1A_ENST00000635750.1_SILENT_p.I1605I/SCN1A_ENST00000375405.7_SILENT_p.I1605I/SCN1A_ENST00000641575.1_SILENT_p.I1604I/SCN1A_ENST00000303395.8_SILENT_p.I1616I/SCN1A_ENST00000640036.1_SILENT_p.I1605I/SCN1A_ENST00000641603.1_SILENT_p.I1522I/SCN1A_ENST00000635776.1_SILENT_p.I1605I/SCN1A-AS1_ENST00000651673.1_RNA/SCN1A-AS1_ENST00000651562.1_RNA/SCN1A-AS1_ENST0…
chr2	172564618	A	C	0.318	0.274	0.325	0.374	0.364	PASS	PDK1	hg38	chr2	172564618	172564618	MISSENSE		SNP	A	A	C	g.chr2:172564618A>C	ENST00000282077.8	+	4	587	c.526A>C	c.(526-528)Aat>Cat	p.N176H	0.35910224438902744	CACCAGCCAGAATGTTCAGTA	PDK1_ENST00000410055.5_MISSENSE_p.N176H/PDK1_ENST00000392571.6_MISSENSE_p.N196H
chr2	176116895	C	T	0.384	0.375	0.311	0.348	0.249	PASS	HOXD10	hg38	chr2	176116895	176116895	MISSENSE		SNP	C	C	T	g.chr2:176116895C>T	ENST00000249501.5	+	1	118	c.62C>T	c.(61-63)gCc>gTc	p.A21V	0.46384039900249374	TTGATCAGTGCCTGCAGGAGT
chr2	176131582	G	A	0.33	0.289	0.334	0.36	0.351	PASS	HOXD8	hg38	chr2	176131582	176131582	SILENT		SNP	G	G	A	g.chr2:176131582G>A	ENST00000429017.2	+	3	495	c.291G>A	c.(289-291)gaG>gaA	p.E97E	0.4314214463840399	AAGAGCTGGAGGAAGACAGAG	HOXD8_ENST00000313173.6_SILENT_p.E281E/HOXD8_ENST00000450510.2_SILENT_p.E280E/HOXD8_ENST00000544999.2_SILENT_p.E177E/HOXD-AS2_ENST00000440016.6_RNA
chr2	178450304	T	C	0.115	0.127	0.145	0.184	0.179	PASS	PRKRA	hg38	chr2	178450304	178450304	MISSENSE		SNP	T	T	C	g.chr2:178450304T>C	ENST00000325748.9	-	2	318	c.173A>G	c.(172-174)gAt>gGt	p.D58G	0.46384039900249374	TATTTGCACATCAGATCTTTC	PRKRA_ENST00000432031.6_MISSENSE_p.D47G/PRKRA_ENST00000487082.5_MISSENSE_p.D33G/PJVK_ENST00000375129.8_FIVE_PRIME_FLANK/PJVK_ENST00000642192.1_FIVE_PRIME_FLANK/PJVK_ENST00000642492.1_FIVE_PRIME_FLANK/PJVK_ENST00000644580.2_FIVE_PRIME_FLANK/PJVK_ENST00000645817.1_FIVE_PRIME_FLANK/PJVK_ENST00000647226.1_FIVE_PRIME_FLANK/AC009948.1_ENST00000437039.1_FIVE_PRIME_FLANK	Melanoma(200_%3B_68_%20_3001_%20_23825_%20_48764)																0.0268	0.04275
chr2	178578642	G	A	0.251	0.283	0.289	0.298	0.269	PASS	TTN	hg38	chr2	178578642	178578642	SILENT		SNP	G	G	A	g.chr2:178578642G>A	ENST00000342992.10	-	270	60817	c.60594C>T	c.(60592-60594)gaC>gaT	p.D20198D	0.35910224438902744	TTTTCTTGGGGTCAGTCCAAG	TTN_ENST00000589042.5_SILENT_p.D22766D/TTN_ENST00000591111.5_SILENT_p.D21125D/TTN_ENST00000460472.6_SILENT_p.D13701D/TTN_ENST00000342175.11_SILENT_p.D13893D/TTN_ENST00000359218.10_SILENT_p.D13826D/TTN-AS1_ENST00000659121.1_RNA/TTN-AS1_ENST00000419746.5_RNA/TTN-AS1_ENST00000657023.1_RNA/TTN-AS1_ENST00000590773.6_RNA/TTN-AS1_ENST00000456053.5_RNA/TTN-AS1_ENST00000592600.6_RNA/TTN-AS1_ENST0000063009…
chr2	184936124	G	A	0.331	0.302	0.393	0.295	0.329	PASS	ZNF804A	hg38	chr2	184936124	184936124	MISSENSE		SNP	G	G	A	g.chr2:184936124G>A	ENST00000302277.7	+	4	1159	c.728G>A	c.(727-729)gGa>gAa	p.G243E	0.4014962593516209	GCCTCAGTGGGAAAAGGATTT	ZNF804A_ENST00000613975.1_MISSENSE_p.G158E
chr2	195706781	C	T	0.366	0.289	0.269	0.352	0.264	PASS	SLC39A10	hg38	chr2	195706781	195706781	MISSENSE		SNP	C	C	T	g.chr2:195706781C>T	ENST00000409086.7	+	4	1657	c.1382C>T	c.(1381-1383)cCc>cTc	p.P461L	0.3192019950124688	CATCTACTGCCCCATGTAAGA	SLC39A10_ENST00000359634.10_MISSENSE_p.P461L
chr2	197125984	C	A	0.245	0.375	0.349	0.296	0.338	PASS	ANKRD44	hg38	chr2	197125984	197125984	MISSENSE		SNP	C	C	A	g.chr2:197125984C>A	ENST00000282272.15	-	5	491	c.315G>T	c.(313-315)aaG>aaT	p.K105N	0.5087281795511222	TCTGCCAGTTCTTGTCCCTTG	ANKRD44_ENST00000647377.1_MISSENSE_p.K105N/ANKRD44_ENST00000328737.6_MISSENSE_p.K80N/ANKRD44_ENST00000409153.5_MISSENSE_p.K105N/ANKRD44_ENST00000409919.5_MISSENSE_p.K105N
chr2	197766532	C	A	0.553	0.656	0.614	0.731	0.737	PASS	BOLL	hg38	chr2	197766532	197766532	SPLICE_SITE	MISSENSE	SNP	C	C	A	g.chr2:197766532C>A	ENST00000430004.5	-	7	949	c.552G>T	c.(550-552)caG>caT	p.Q184H	0.3192019950124688	TTATGTTTACCTGGTAGTGAT	BOLL_ENST00000321801.11_SPLICE_SITE_p.Q196H/BOLL_ENST00000392296.8_SPLICE_SITE_p.Q184H/BOLL_ENST00000433157.1_SPLICE_SITE_p.Q184H/BOLL_ENST00000282278.12_SPLICE_SITE_p.Q75H/AC011997.1_ENST00000409845.1_RNA
chr2	201285178	C	T	0.151	0.195	0.233	0.22	0.275	PASS	CASP8	hg38	chr2	201285178	201285178	NONSENSE		SNP	C	C	T	g.chr2:201285178C>T	ENST00000673742.1	+	8	1269	c.1165C>T	c.(1165-1167)Caa>Taa	p.Q389*	0.48877805486284287	ATCATCACCTCAAACGAGATA	CASP8_ENST00000432109.6_NONSENSE_p.Q389*/CASP8_ENST00000358485.8_NONSENSE_p.Q448*/CASP8_ENST00000323492.11_NONSENSE_p.Q374*/CASP8_ENST00000264275.9_NONSENSE_p.Q406*/CASP8_ENST00000264274.13_NONSENSE_p.Q305*	Melanoma(82_%3B_831_%20_1348_%20_20716_%20_36952_%20_40159)
chr2	219239120	A	G	0.289	0.261	0.394	0.373	0.253	PASS	GLB1L	hg38	chr2	219239120	219239120	MISSENSE		SNP	A	A	G	g.chr2:219239120A>G	ENST00000295759.12	-	11	1320	c.1034T>C	c.(1033-1035)cTt>cCt	p.L345P	0.4513715710723192	AAGAGCAAAAAGCTTAGGTGT	GLB1L_ENST00000392089.6_MISSENSE_p.L345P/GLB1L_ENST00000409640.5_MISSENSE_p.L255P
chr2	219271393	C	T	0.318	0.32	0.351	0.317	0.271	PASS	TUBA4B	hg38	chr2	219271393	219271393	SILENT		SNP	C	C	T	g.chr2:219271393C>T	ENST00000490341.3	+	4	585	c.420C>T	c.(418-420)gcC>gcT	p.A140A	0.543640897755611	CAGACTGTGCCTTCATGGTGG
chr2	219447996	C	T	0.346	0.371	0.363	0.332	0.361	PASS	SPEG	hg38	chr2	219447996	219447996	MISSENSE		SNP	C	C	T	g.chr2:219447996C>T	ENST00000312358.12	+	4	973	c.838C>T	c.(838-840)Cgc>Tgc	p.R280C	0.7007481296758105	GAGCGGGTTGCGCAGGGAGGA	SPEG_ENST00000396698.5_MISSENSE_p.R176C
chr2	219514996	G	T	0.201	0.249	0.405	0.287	0.243	PASS	ASIC4	hg38	chr2	219514996	219514996	MISSENSE		SNP	G	G	T	g.chr2:219514996G>T	ENST00000347842.7	+	1	667	c.653G>T	c.(652-654)gGc>gTc	p.G218V	0.6932668329177057	CTGGCCCGGGGCTACCTGACC	ASIC4_ENST00000358078.4_MISSENSE_p.G218V/ASIC4-AS1_ENST00000429882.1_RNA
chr2	236344620	GG	AA	0.228	0.327	0.294	0.303	0.359	PASS	IQCA1	hg38	chr2	236344620	236344621	MISSENSE		DNP	GG	GG	AA	g.chr2:236344620_236344621GG>AA	ENST00000409907.8	-	16	2102_2103	c.1892_1893CC>TT	c.(1891-1893)tCC>tTT	p.S631F	0.5298507462686567	TCCACACCACGGAGGGCTGGAG	IQCA1_ENST00000309507.9_MISSENSE_p.S590F/IQCA1_ENST00000431676.6_MISSENSE_p.S639F
chr2	240029544	C	T	0.343	0.319	0.257	0.234	0.279	PASS	OR6B2	hg38	chr2	240029544	240029544	MISSENSE		SNP	C	C	T	g.chr2:240029544C>T	ENST00000402971.3	-	1	913	c.886G>A	c.(886-888)Gaa>Aaa	p.E296K	0.4389027431421446	TCCTTAAATTCCTTGTTCCTC	NDUFA10_ENST00000252711.7_FIVE_PRIME_FLANK/NDUFA10_ENST00000307300.8_FIVE_PRIME_FLANK/NDUFA10_ENST00000404554.5_FIVE_PRIME_FLANK/NDUFA10_ENST00000407129.3_FIVE_PRIME_FLANK/NDUFA10_ENST00000620965.4_FIVE_PRIME_FLANK
chr3	37523562	T	C	0.525	0.511	0.495	0.545	0.418	PASS	ITGA9	hg38	chr3	37523562	37523562	SILENT		SNP	T	T	C	g.chr3:37523562T>C	ENST00000264741.10	+	12	1512	c.1278T>C	c.(1276-1278)ttT>ttC	p.F426F	0.38154613466334164	TCCGGATGTTTGGTCAGTCCA	ITGA9_ENST00000422441.5_SILENT_p.F426F
chr3	37964577	G	A	0.483	0.531	0.511	0.435	0.487	PASS	CTDSPL	hg38	chr3	37964577	37964577	MISSENSE		SNP	G	G	A	g.chr3:37964577G>A	ENST00000273179.10	+	4	594	c.274G>A	c.(274-276)Gct>Act	p.A92T	0.33915211970074816	TTAGCCACCAGCTAAGTACCT	CTDSPL_ENST00000443503.6_MISSENSE_p.A81T/MIR26A1_ENST00000362205.1_FIVE_PRIME_FLANK
chr3	38697426	C	G	0.495	0.479	0.475	0.561	0.433	PASS	SCN10A	hg38	chr3	38697426	38697426	MISSENSE		SNP	C	C	G	g.chr3:38697426C>G	ENST00000449082.3	-	28	6007	c.5794G>C	c.(5794-5796)Gtc>Ctc	p.V1932L	0.4912718204488778	CTCATGTTGACTCTATCACTA	SCN10A_ENST00000655275.1_MISSENSE_p.V1940L/SCN10A_ENST00000643924.1_MISSENSE_p.V1931L/SCN10A_ENST00000643108.1_MISSENSE_p.V1932L/SCN10A_ENST00000644826.1_MISSENSE_p.V1932L
chr3	45966720	C	T	0.47	0.398	0.437	0.364	0.47	PASS	FYCO1	hg38	chr3	45966720	45966720	MISSENSE		SNP	C	C	T	g.chr3:45966720C>T	ENST00000296137.7	-	8	2829	c.2614G>A	c.(2614-2616)Gcc>Acc	p.A872T	0.6234413965087282	TCCTGCAGGGCCCGCAGCTCC	FYCO1_ENST00000535325.5_MISSENSE_p.A872T
chr3	47004195	C	T	0.531	0.5	0.561	0.483	0.387	PASS	NBEAL2	hg38	chr3	47004195	47004195	SILENT		SNP	C	C	T	g.chr3:47004195C>T	ENST00000450053.8	+	37	6196	c.6000C>T	c.(5998-6000)ctC>ctT	p.L2000L	0.6209476309226932	ACTACTTCCTCAACTTCCCAT	NBEAL2_ENST00000651747.1_SILENT_p.L1966L
chr3	49532926	C	T	0.487	0.491	0.54	0.524	0.423	PASS	DAG1	hg38	chr3	49532926	49532926	SILENT		SNP	C	C	T	g.chr3:49532926C>T	ENST00000308775.7	+	3	2698	c.2415C>T	c.(2413-2415)gaC>gaT	p.D805D	0.5985037406483791	ACGAACTGGACGACTCCAAGC	DAG1_ENST00000673708.1_SILENT_p.D805D/DAG1_ENST00000545947.5_SILENT_p.D805D/DAG1_ENST00000541308.5_SILENT_p.D805D/DAG1_ENST00000539901.5_SILENT_p.D805D/DAG1_ENST00000538711.5_SILENT_p.D805D/DAG1_ENST00000515359.6_SILENT_p.D805D
chr3	52202637	C	T	0.437	0.477	0.565	0.475	0.47	PASS	ALAS1	hg38	chr3	52202637	52202637	SILENT		SNP	C	C	T	g.chr3:52202637C>T	ENST00000394965.6	+	4	690	c.330C>T	c.(328-330)ttC>ttT	p.F110F	0.48129675810473815	AATGCCCTTTCCTGGCAGCAC	ALAS1_ENST00000484952.6_SILENT_p.F110F/ALAS1_ENST00000310271.6_SILENT_p.F110F/ALAS1_ENST00000469224.5_SILENT_p.F110F
chr3	52802805	C	A	0.467	0.554	0.358	0.451	0.451	PASS	ITIH3	hg38	chr3	52802805	52802805	SPLICE_SITE	MISSENSE	SNP	C	C	A	g.chr3:52802805C>A	ENST00000449956.2	+	13	1714	c.1708C>A	c.(1708-1710)Cgc>Agc	p.R570S	0.6259351620947631	GCTGGAGAAGCGGTGAGCAGA	ITIH3_ENST00000416872.6_INTRON/ITIH3_ENST00000621946.4_SPLICE_SITE_p.R570S
chr3	58399302	C	T	0.369	0.534	0.371	0.383	0.334	PASS	PXK	hg38	chr3	58399302	58399302	MISSENSE		SNP	C	C	T	g.chr3:58399302C>T	ENST00000356151.7	+	12	1203	c.1106C>T	c.(1105-1107)gCc>gTc	p.A369V	0.47381546134663344	TTTCAAGTGGCCGTGTTGGAG	PXK_ENST00000463280.5_MISSENSE_p.A336V/PXK_ENST00000479241.5_MISSENSE_p.A352V/PXK_ENST00000484288.5_MISSENSE_p.A369V/PXK_ENST00000383715.8_MISSENSE_p.A352V/PXK_ENST00000302779.9_MISSENSE_p.A369V/PXK_ENST00000383716.7_MISSENSE_p.A369V
chr3	69077849	G	A	0.482	0.427	0.476	0.456	0.504	PASS	UBA3	hg38	chr3	69077849	69077849	SILENT		SNP	G	G	A	g.chr3:69077849G>A	ENST00000361055.9	-	3	144	c.132C>T	c.(130-132)ttC>ttT	p.F44F	0.35910224438902744	ATCGCTCGAGGAACTTCTTTA	UBA3_ENST00000349511.8_SILENT_p.F30F/UBA3_ENST00000415609.6_SILENT_p.F30F/UBA3_ENST00000630585.1_SILENT_p.F30F/UBA3_ENST00000631029.1_FIVE_PRIME_FLANK
chr3	97876827	A	G	0.195	0.22	0.156	0.232	0.244	PASS	CRYBG3	hg38	chr3	97876827	97876827	MISSENSE		SNP	A	A	G	g.chr3:97876827A>G	ENST00000389622.7	+	4	5829	c.5633A>G	c.(5632-5634)gAa>gGa	p.E1878G	0.42144638403990026	ACAGGACTAGAATTGACCACT	AC110491.2_ENST00000624061.1_FIVE_PRIME_FLANK
chr3	97877529	A	C	0.226	0.25	0.27	0.21	0.246	PASS	CRYBG3	hg38	chr3	97877529	97877529	MISSENSE		SNP	A	A	C	g.chr3:97877529A>C	ENST00000389622.7	+	4	6531	c.6335A>C	c.(6334-6336)aAa>aCa	p.K2112T	0.4339152119700748	GGCCCCAGGAAATCAAGAGAC	AC110491.2_ENST00000624061.1_FIVE_PRIME_FLANK
chr3	97877776	G	T	0.265	0.214	0.249	0.244	0.252	PASS	CRYBG3	hg38	chr3	97877776	97877776	MISSENSE		SNP	G	G	T	g.chr3:97877776G>T	ENST00000389622.7	+	4	6778	c.6582G>T	c.(6580-6582)aaG>aaT	p.K2194N	0.4339152119700748	GAATTTCTAAGAATTCATATG	AC110491.2_ENST00000624061.1_FIVE_PRIME_FLANK
chr3	98065331	C	A	0.235	0.197	0.212	0.193	0.222	PASS	OR5AC1	hg38	chr3	98065331	98065331	RNA		SNP	C	C	A	g.chr3:98065331C>A	ENST00000429239.1	+	1	860	c.860C>A			0.3940149625935162	TTTACTAAATCCTTTTATTTA
chr3	98353892	C	A	0.762	0.744	0.788	0.693	0.757	PASS	OR5K4	hg38	chr3	98353892	98353892	SILENT		SNP	C	C	A	g.chr3:98353892C>A	ENST00000354924.2	+	1	39	c.39C>A	c.(37-39)atC>atA	p.I13I	0.4314214463840399	CTGAATTCATCCTCATAGGAT	AC117473.1_ENST00000508616.1_RNA
chr3	98354008	A	C	0.782	0.746	0.717	0.748	0.738	PASS	OR5K4	hg38	chr3	98354008	98354008	MISSENSE		SNP	A	A	C	g.chr3:98354008A>C	ENST00000354924.2	+	1	155	c.155A>C	c.(154-156)gAg>gCg	p.E52A	0.42144638403990026	ATTTATGTAGAGCGTCGTCTT	AC117473.1_ENST00000508616.1_RNA
chr3	101257710	G	A	0.785	0.789	0.783	0.793	0.769	PASS	IMPG2	hg38	chr3	101257710	101257710	SILENT		SNP	G	G	A	g.chr3:101257710G>A	ENST00000193391.8	-	10	1175	c.972C>T	c.(970-972)gaC>gaT	p.D324D	0.4314214463840399	GGCTAATGAGGTCCCAGGTGG
chr3	101694908	A	G	0.12	0.113	0.116	0.101	0.12	PASS	AC084198.4	hg38	chr3	101694908	101694908	RNA		SNP	A	A	G	g.chr3:101694908A>G	ENST00000667844.1	+			c.e2+1939A>G			0.4912718204488778	CAGGGTTTTCAAGGACAACAA
chr3	105545332	G	T	0.243	0.289	0.178	0.175	0.21	PASS	ALCAM	hg38	chr3	105545332	105545332	MISSENSE		SNP	G	G	T	g.chr3:105545332G>T	ENST00000306107.9	+	9	1601	c.1101G>T	c.(1099-1101)atG>atT	p.M367I	0.34413965087281795	TGGTATGGATGAAAGTAAGTA	ALCAM_ENST00000472644.6_MISSENSE_p.M367I/ALCAM_ENST00000486979.6_MISSENSE_p.M316I
chr3	108959063	C	T	0.237	0.195	0.182	0.221	0.22	PASS	MORC1	hg38	chr3	108959063	108959063	MISSENSE		SNP	C	C	T	g.chr3:108959063C>T	ENST00000483760.1	-	27	2838	c.2794G>A	c.(2794-2796)Gaa>Aaa	p.E932K	0.3541147132169576	AGATTATCTTCTTTAAGCAAA	MORC1_ENST00000232603.10_MISSENSE_p.E953K
chr3	112038130	C	T	0.236	0.188	0.19	0.245	0.258	PASS	TMPRSS7	hg38	chr3	112038130	112038130	MISSENSE		SNP	C	C	T	g.chr3:112038130C>T	ENST00000452346.6	+	2	110	c.107C>T	c.(106-108)cCa>cTa	p.P36L	0.38403990024937656	GTGAGACGACCACCGTTGCCA	TMPRSS7_ENST00000419127.5_FIVE_PRIME_FLANK/TMPRSS7_ENST00000617607.4_FIVE_PRIME_FLANK
chr3	112928848	C	A	0.723	0.755	0.767	0.824	0.78	PASS	CD200R1	hg38	chr3	112928848	112928848	MISSENSE		SNP	C	C	A	g.chr3:112928848C>A	ENST00000308611.8	-	5	983	c.737G>T	c.(736-738)gGc>gTc	p.G246V	0.41895261845386533	ACTCTTGTTGCCAGTCAAATG	CD200R1_ENST00000471858.5_MISSENSE_p.G223V/CD200R1_ENST00000295863.4_MISSENSE_p.G201V
chr3	119191045	A	G	0.761	0.749	0.686	0.769	0.713	PASS	UPK1B	hg38	chr3	119191045	119191045	MISSENSE		SNP	A	A	G	g.chr3:119191045A>G	ENST00000497685.5	+	4	462	c.169A>G	c.(169-171)Aat>Gat	p.N57D	0.44139650872817954	CCCTCCAAACAATGATGACCA	UPK1B_ENST00000264234.8_MISSENSE_p.N137D/UPK1B_ENST00000460625.1_MISSENSE_p.N129D
chr3	121487475	G	C	0.228	0.215	0.198	0.25	0.256	PASS	POLQ	hg38	chr3	121487475	121487475	NONSENSE		SNP	G	G	C	g.chr3:121487475G>C	ENST00000264233.6	-	16	5567	c.5456C>G	c.(5455-5457)tCa>tGa	p.S1819*	0.3566084788029925	TGAACTGCTTGAGGCTGGAGT	POLQ_ENST00000621776.4_NONSENSE_p.S1954*	Pancreas(152_%3B_907_%20_1925_%20_26081_%20_31236_%20_36904)
chr3	121488790	G	T	0.708	0.8	0.692	0.692	0.719	PASS	POLQ	hg38	chr3	121488790	121488790	MISSENSE		SNP	G	G	T	g.chr3:121488790G>T	ENST00000264233.6	-	16	4252	c.4141C>A	c.(4141-4143)Cct>Act	p.P1381T	0.38902743142144636	GCTCCTAGAGGGTGCTGTTCA	POLQ_ENST00000621776.4_MISSENSE_p.P1516T	Pancreas(152_%3B_907_%20_1925_%20_26081_%20_31236_%20_36904)
chr3	121626811	C	A	0.731	0.741	0.721	0.715	0.731	PASS	FBXO40	hg38	chr3	121626811	121626811	MISSENSE		SNP	C	C	A	g.chr3:121626811C>A	ENST00000338040.6	+	4	2185	c.2031C>A	c.(2029-2031)gaC>gaA	p.D677E	0.46633416458852867	ACAAAACTGACCCGATTCTTT
chr3	122913392	G	A	0.75	0.705	0.764	0.72	0.716	PASS	SEMA5B	hg38	chr3	122913392	122913392	SILENT		SNP	G	G	A	g.chr3:122913392G>A	ENST00000357599.8	-	17	2651	c.2313C>T	c.(2311-2313)ccC>ccT	p.P771P	0.7231920199501247	GCCGCACTTCGGGGCAGCCCT	SEMA5B_ENST00000648990.1_SILENT_p.P712P/SEMA5B_ENST00000650207.1_SILENT_p.P737P/SEMA5B_ENST00000616742.4_SILENT_p.P771P/SEMA5B_ENST00000451055.6_SILENT_p.P825P/SEMA5B_ENST00000195173.8_SILENT_p.P713P
chr3	123582301	G	T	0.258	0.228	0.199	0.243	0.25	PASS	HACD2	hg38	chr3	123582301	123582301	SILENT		SNP	G	G	T	g.chr3:123582301G>T	ENST00000383657.10	-	2	210	c.184C>A	c.(184-186)Cga>Aga	p.R62R	0.3640897755610973	AGGTATGCTCGGACCAGACCA	MYLK-AS1_ENST00000485162.5_FIVE_PRIME_FLANK/MYLK-AS1_ENST00000662316.1_FIVE_PRIME_FLANK/MYLK-AS1_ENST00000664745.1_FIVE_PRIME_FLANK/MYLK-AS1_ENST00000665710.1_FIVE_PRIME_FLANK
chr3	127821792	C	T	0.769	0.752	0.725	0.747	0.67	PASS	MGLL	hg38	chr3	127821792	127821792	SILENT		SNP	C	C	T	g.chr3:127821792C>T	ENST00000434178.6	-	2	924	c.27G>A	c.(25-27)cgG>cgA	p.R9R	0.486284289276808	TCTGCGGGGTCCGCCTGGGGG	MGLL_ENST00000648300.1_SILENT_p.R9R/MGLL_ENST00000398104.5_SILENT_p.R9R/MGLL_ENST00000265052.9_SILENT_p.R19R/MGLL_ENST00000453507.6_SILENT_p.R19R
chr3	129418345	C	T	0.786	0.742	0.721	0.759	0.715	PASS	EFCAB12	hg38	chr3	129418345	129418345	MISSENSE		SNP	C	C	T	g.chr3:129418345C>T	ENST00000505956.6	-	3	738	c.590G>A	c.(589-591)cGc>cAc	p.R197H	0.5960099750623441	CTTGATCTTGCGGCTATGCAG	EFCAB12_ENST00000326085.7_MISSENSE_p.R197H
chr3	129532280	G	A	0.23	0.237	0.255	0.265	0.242	PASS	RHO	hg38	chr3	129532280	129532280	MISSENSE		SNP	G	G	A	g.chr3:129532280G>A	ENST00000296271.4	+	3	655	c.560G>A	c.(559-561)tGt>tAt	p.C187Y	0.5835411471321695	CAGTGCTCGTGTGGAATCGAC		Esophageal_%20_Squamous(118_%3B_214_%20_1623_%20_30842_%20_43234_%20_46940)
chr3	130665038	A	AC	0.233	0.265	0.268	0.258	0.244	PASS	COL6A6	hg38	chr3	130665038	130665039	FRAME_SHIFT_INS		INS	-	-	C	g.chr3:130665038_130665039insC	ENST00000358511.10	+	35	6569	c.6538_6539insC	c.(6538-6540)atafs	p.I2180fs	0.3625	AACTTAAAAATAAAGTGCAA
chr3	133400480	G	A	0.333	0.382	0.315	0.325	0.332	PASS	BFSP2	hg38	chr3	133400480	133400480	MISSENSE		SNP	G	G	A	g.chr3:133400480G>A	ENST00000302334.3	+	1	425	c.397G>A	c.(397-399)Gaa>Aaa	p.E133K	0.6259351620947631	TCAGGAGCTGGAAACACAACT
chr3	138071782	T	A	0.275	0.342	0.358	0.323	0.37	PASS	DZIP1L	hg38	chr3	138071782	138071782	MISSENSE		SNP	T	T	A	g.chr3:138071782T>A	ENST00000327532.7	-	12	1838	c.1476A>T	c.(1474-1476)agA>agT	p.R492S	0.5536159600997507	CCCGCTGGACTCTCAGCAGGG	DZIP1L_ENST00000469243.5_MISSENSE_p.R492S
chr3	167653348	A	T	0.279	0.234	0.266	0.236	0.205	PASS	WDR49	hg38	chr3	167653348	167653348	SILENT		SNP	A	A	T	g.chr3:167653348A>T	ENST00000479765.5	-	2	302	c.78T>A	c.(76-78)ggT>ggA	p.G26G	0.38403990024937656	ATGCAGTTACACCTTCTGTTC	WDR49_ENST00000647816.1_SILENT_p.G26G/WDR49_ENST00000308378.7_FIVE_PRIME_UTR
chr3	169833034	G	A	0.245	0.222	0.213	0.292	0.244	PASS	LRRIQ4	hg38	chr3	169833034	169833034	MISSENSE		SNP	G	G	A	g.chr3:169833034G>A	ENST00000340806.6	+	4	1381	c.1381G>A	c.(1381-1383)Gag>Aag	p.E461K	0.4114713216957606	CCATCTTCCAGAGAATTTGGA
chr3	170235236	C	T	0.239	0.22	0.217	0.23	0.284	PASS	PRKCI	hg38	chr3	170235236	170235236	SILENT		SNP	C	C	T	g.chr3:170235236C>T	ENST00000295797.5	+	2	354	c.108C>T	c.(106-108)atC>atT	p.I36I	0.34663341645885287	TCAGGGATATCATGATAACAC
chr3	172448270	G	A	0.214	0.269	0.328	0.299	0.342	PASS	GHSR	hg38	chr3	172448270	172448270	SILENT		SNP	G	G	A	g.chr3:172448270G>A	ENST00000241256.3	-	1	187	c.144C>T	c.(142-144)gcC>gcT	p.A48A	0.6633416458852868	CCACGCAGGTGGCTGTGACGC	GHSR_ENST00000427970.1_SILENT_p.A48A	Esophageal_%20_Squamous(93_%3B_641_%20_1401_%20_20883_%20_29581_%20_34638)
chr3	179210279	C	A	0.744	0.73	0.739	0.73	0.715	PASS	PIK3CA	hg38	chr3	179210279	179210279	MISSENSE		SNP	C	C	A	g.chr3:179210279C>A	ENST00000263967.4	+	8	1668	c.1345C>A	c.(1345-1347)Cct>Act	p.P449T	0.32917705735660846	TTGGCCAGTACCTCATGGATT	PIK3CA_ENST00000643187.1_MISSENSE_p.P449T	Colon(199_%3B_1504_%20_1750_%20_3362_%20_26421_%20_31210_%20_32040)	"phosphoinositide-3-kinase_%2C__%20_catalytic_%2C__%20_alpha_%20_polypeptide"	5290	3	3q26.3	yes		"colorectal_%2C__%20_gastric_%2C__%20_gliobastoma_%2C__%20_breast"			"E_%2C__%20_O"	Dom	Mis
chr3	189889342	C	T	0.287	0.371	0.33	0.402	0.35	PASS	TP63	hg38	chr3	189889342	189889342	MISSENSE		SNP	C	C	T	g.chr3:189889342C>T	ENST00000264731.8	+	12	1637	c.1510C>T	c.(1510-1512)Ccc>Tcc	p.P504S	0.5336658354114713	CTGTTCAGTTCCCATGATGGG	TP63_ENST00000354600.9_MISSENSE_p.P410S/TP63_ENST00000440651.6_MISSENSE_p.P500S/TP63_ENST00000456148.1_MISSENSE_p.P406S/TP63_ENST00000392460.7_MISSENSE_p.P504S/TP63_ENST00000449992.5_MISSENSE_p.P325S/TP63_ENST00000392463.6_MISSENSE_p.P410S/TP63_ENST00000320472.9_INTRON/TP63_ENST00000392461.7_INTRON
chr4	1073607	C	T	0.328	0.309	0.289	0.288	0.359	PASS	RNF212	hg38	chr4	1073607	1073607	MISSENSE		SNP	C	C	T	g.chr4:1073607C>T	ENST00000382968.9	-	9	664	c.566G>A	c.(565-567)gGa>gAa	p.G189E	0.4688279301745636	ACCCATTCGTCCATCTTGAGG	RNF212_ENST00000433731.7_MISSENSE_p.G189E
chr4	1171325	C	T	0.309	0.319	0.399	0.37	0.379	PASS	SPON2	hg38	chr4	1171325	1171325	MISSENSE		SNP	C	C	T	g.chr4:1171325C>T	ENST00000290902.10	-	3	425	c.382G>A	c.(382-384)Gcc>Acc	p.A128T	0.7306733167082294	CTGGGGACGGCGGGCGCCGAA	SPON2_ENST00000617421.4_MISSENSE_p.A128T/SPON2_ENST00000431380.5_MISSENSE_p.A128T
chr4	2081660	G	A	0.324	0.28	0.368	0.314	0.321	PASS	POLN	hg38	chr4	2081660	2081660	NONSENSE		SNP	G	G	A	g.chr4:2081660G>A	ENST00000511885.6	-	22	2635	c.2281C>T	c.(2281-2283)Cga>Tga	p.R761*	0.571072319201995	ACTGCCTGTCGCTCTGCTTGT	POLN_ENST00000382865.5_NONSENSE_p.R761*
chr4	5783684	G	A	0.643	0.675	0.74	0.678	0.677	PASS	EVC	hg38	chr4	5783684	5783684	MISSENSE		SNP	G	G	A	g.chr4:5783684G>A	ENST00000264956.11	+	12	1876	c.1696G>A	c.(1696-1698)Gcc>Acc	p.A566T	0.5760598503740648	GGAGAACGCTGCCTGGCAGCT																		0.0001	0.00035
chr4	8228145	T	A	0.659	0.663	0.654	0.617	0.662	PASS	SH3TC1	hg38	chr4	8228145	8228145	SILENT		SNP	T	T	A	g.chr4:8228145T>A	ENST00000245105.8	+	12	2595	c.2451T>A	c.(2449-2451)gcT>gcA	p.A817A	0.6783042394014963	AAGCCAGTGCTATTGCCGGAG		NSCLC(145_%3B_2298_%20_2623_%20_35616_%20_37297)
chr4	8606008	C	T	0.367	0.316	0.301	0.262	0.26	PASS	CPZ	hg38	chr4	8606008	8606008	SILENT		SNP	C	C	T	g.chr4:8606008C>T	ENST00000315782.6	+	4	774	c.696C>T	c.(694-696)ctC>ctT	p.L232L	0.5635910224438903	AGGTGAAGCTCATCGGCAACA	CPZ_ENST00000360986.9_SILENT_p.L243L/CPZ_ENST00000382480.6_SILENT_p.L106L
chr4	9268602	G	A	0.047	0.045	0.035	0.039	0.039	PASS	USP17L22	hg38	chr4	9268602	9268602	NONSENSE		SNP	G	G	A	g.chr4:9268602G>A	ENST00000511280.1	+	1	984	c.984G>A	c.(982-984)tgG>tgA	p.W328*	0.4937655860349127	ACGCTGGGTGGAGTTGTCACA	USP17L22_ENST00000622009.1_NONSENSE_p.W328*/USP17L23_ENST00000506619.2_FIVE_PRIME_FLANK/AC108519.1_ENST00000658713.1_RNA
chr4	37845656	C	A	0.306	0.277	0.404	0.25	0.36	PASS	PGM2	hg38	chr4	37845656	37845656	MISSENSE		SNP	C	C	A	g.chr4:37845656C>A	ENST00000381967.9	+	8	980	c.933C>A	c.(931-933)gaC>gaA	p.D311E	0.3566084788029925	CTTTGGCTGACAAAACCAAGG
chr4	54727315	A	G	0.748	0.775	0.766	0.746	0.767	PASS	KIT	hg38	chr4	54727315	54727315	SILENT		SNP	A	A	G	g.chr4:54727315A>G	ENST00000288135.6	+	10	1696	c.1638A>G	c.(1636-1638)aaA>aaG	p.K546K	0.4164588528678304	TGACCTACAAATATTTACAGG			v-kit_%20_Hardy-Zuckerman_%20_4_%20_feline_%20_sarcoma_%20_viral_%20_oncogene_%20_homolog_%20_	3815	4	4q12	yes	yes	"GIST_%2C__%20_AML_%2C__%20_TGCT_%2C__%20_mastocytosis_%2C__%20_mucosal_%20_melanoma"	"GIST_%2C__%20_epithelioma"	Familial_%20_gastrointestinal_%20_stromal_%20_tumour	"L_%2C__%20_M_%2C__%20_O_%2C__%20_E"	Dom	"Mis_%2C__%20_O"		yes	Piebald_%20_trait	0.0219	0.02727
chr4	61733029	C	T	0.279	0.248	0.336	0.321	0.344	PASS	ADGRL3	hg38	chr4	61733029	61733029	MISSENSE		SNP	C	C	T	g.chr4:61733029C>T	ENST00000506720.5	+	6	874	c.874C>T	c.(874-876)Cgc>Tgc	p.R292C	0.44389027431421446	CAACAAAGAGCGCACCAGGAA	ADGRL3_ENST00000512091.6_MISSENSE_p.R224C/ADGRL3_ENST00000514591.5_MISSENSE_p.R224C/ADGRL3_ENST00000509896.5_MISSENSE_p.R292C/ADGRL3_ENST00000511324.5_MISSENSE_p.R292C/ADGRL3_ENST00000508693.5_MISSENSE_p.R292C/ADGRL3_ENST00000507164.5_MISSENSE_p.R292C/ADGRL3_ENST00000506746.5_MISSENSE_p.R292C/ADGRL3_ENST00000507625.5_MISSENSE_p.R292C/ADGRL3_ENST00000506700.5_MISSENSE_p.R224C/ADGRL3_ENST0000050489…
chr4	70249142	C	T	0.316	0.276	0.33	0.36	0.22	PASS	CSN3	hg38	chr4	70249142	70249142	MISSENSE		SNP	C	C	T	g.chr4:70249142C>T	ENST00000304954.3	+	4	318	c.232C>T	c.(232-234)Cgc>Tgc	p.R78C	0.39650872817955113	ATATGTGCCTCGCACATATTA
chr4	78407692	GC	TT	0.389	0.355	0.389	0.388	0.312	PASS	FRAS1	hg38	chr4	78407692	78407693	MISSENSE		DNP	GC	GC	TT	g.chr4:78407692_78407693GC>TT	ENST00000512123.4	+	31	4846_4847	c.4159_4160GC>TT	c.(4159-4161)GCa>TTa	p.A1387L	0.48009950248756217	GAATATGCCTGCAGACAGCCCT	FRAS1_ENST00000325942.10_MISSENSE_p.A1387L
chr4	81053395	G	GT	0.306	0.298	0.26	0.275	0.307	PASS	BMP3	hg38	chr4	81053395	81053396	FRAME_SHIFT_INS		INS	-	-	T	g.chr4:81053395_81053396insT	ENST00000282701.3	+	3	1855	c.1278_1279insT	c.(1279-1281)gggfs	p.G427fs	0.3775	GAGAGCTGTGGGGGTCGTTC
chr4	84692919	T	C	0.629	0.682	0.734	0.665	0.66	PASS	WDFY3	hg38	chr4	84692919	84692919	SILENT		SNP	T	T	C	g.chr4:84692919T>C	ENST00000295888.8	-	59	9423	c.9015A>G	c.(9013-9015)ctA>ctG	p.L3005L	0.3167082294264339	TCAAGTTGTCTAGATGATGAA	RN7SL552P_ENST00000462094.3_FIVE_PRIME_FLANK
chr4	99622756	G	T	0.295	0.334	0.362	0.318	0.347	PASS	MTTP	hg38	chr4	99622756	99622756	NONSENSE		SNP	G	G	T	g.chr4:99622756G>T	ENST00000511045.5	+	18	2687	c.2674G>T	c.(2674-2676)Gga>Tga	p.G892*	0.4239401496259352	CGTATTAGCAGGATGTGAATT	MTTP_ENST00000265517.9_NONSENSE_p.G865*/MTTP_ENST00000457717.5_NONSENSE_p.G865*/AC083902.1_ENST00000508578.1_RNA																	0.0002	0.00007
chr4	103589759	G	A	0.265	0.308	0.267	0.278	0.328	PASS	TACR3	hg38	chr4	103589759	103589759	MISSENSE		SNP	G	G	A	g.chr4:103589759G>A	ENST00000304883.3	-	5	1631	c.1321C>T	c.(1321-1323)Cgc>Tgc	p.R441C	0.46633416458852867	GAATTCCTGCGAGAGCAGCCA	AC105460.2_ENST00000502936.1_RNA
chr4	125448615	A	G	0.323	0.369	0.346	0.383	0.369	PASS	FAT4	hg38	chr4	125448615	125448615	SILENT		SNP	A	A	G	g.chr4:125448615A>G	ENST00000394329.8	+	10	8640	c.7605A>G	c.(7603-7605)gaA>gaG	p.E2535E	0.41895261845386533	GAGCTTCAGAAGTGACATTTT	FAT4_ENST00000335110.5_SILENT_p.E831E/FAT4_ENST00000674496.1_SILENT_p.E2533E
chr4	133151408	G	A	0.302	0.386	0.396	0.313	0.4	PASS	PCDH10	hg38	chr4	133151408	133151408	MISSENSE		SNP	G	G	A	g.chr4:133151408G>A	ENST00000264360.7	+	1	2115	c.1268G>A	c.(1267-1269)cGa>cAa	p.R423Q	0.6084788029925187	CCCCTGGACCGAGAGGCGGGG	PCDH10_ENST00000618019.1_MISSENSE_p.R423Q/AC105383.1_ENST00000667505.1_FIVE_PRIME_FLANK
chr4	145765092	G	A	0.287	0.274	0.311	0.368	0.359	PASS	ZNF827	hg38	chr4	145765092	145765092	SILENT		SNP	G	G	A	g.chr4:145765092G>A	ENST00000503462.3	-	13	3149	c.3126C>T	c.(3124-3126)ctC>ctT	p.L1042L	0.5361596009975063	TCCGGGTGATGAGGTGTATCT	ZNF827_ENST00000508784.6_SILENT_p.L1042L/ZNF827_ENST00000379448.9_SILENT_p.L1042L/ZNF827_ENST00000652097.1_SILENT_p.L1042L/ZNF827_ENST00000656985.1_SILENT_p.L1042L/ZNF827_ENST00000513320.5_SILENT_p.L692L
chr4	150079279	C	T	0.336	0.327	0.279	0.322	0.292	PASS	DCLK2	hg38	chr4	150079279	150079279	SILENT		SNP	C	C	T	g.chr4:150079279C>T	ENST00000296550.12	+	1	835	c.252C>T	c.(250-252)ttC>ttT	p.F84F	0.683291770573566	ACCGCTACTTCAAGGGCCTGG	DCLK2_ENST00000506325.5_SILENT_p.F84F/DCLK2_ENST00000635524.1_SILENT_p.F84F/DCLK2_ENST00000302176.8_SILENT_p.F84F	GBM(195_%3B_186_%20_2215_%20_13375_%20_16801_%20_37459)
chr4	154490546	G	A	0.113	0.291	0.219	0.245	0.263	PASS	DCHS2	hg38	chr4	154490546	154490546	SILENT		SNP	G	G	A	g.chr4:154490546G>A	ENST00000357232.10	-	1	1254	c.810C>T	c.(808-810)gaC>gaT	p.D270D	0.7107231920199502	GTCGGCCGCCGTCCCATGCCT	DCHS2_ENST00000339452.2_SILENT_p.D270D
chr4	154586789	G	A	0.373	0.312	0.282	0.27	0.31	PASS	FGA	hg38	chr4	154586789	154586789	MISSENSE		SNP	G	G	A	g.chr4:154586789G>A	ENST00000651975.1	-	5	698	c.640C>T	c.(640-642)Ccc>Tcc	p.P214S	0.4389027431421446	TCTCTAGAGGGAAGTAAGTCT	FGA_ENST00000403106.8_MISSENSE_p.P214S/FGA_ENST00000622532.1_MISSENSE_p.P214S	NSCLC(143_%3B_340_%20_1922_%20_20892_%20_22370_%20_48145)
chr4	163473071	C	A	0.453	0.465	0.555	0.543	0.463	PASS	TKTL2	hg38	chr4	163473071	163473071	MISSENSE		SNP	C	C	A	g.chr4:163473071C>A	ENST00000280605.5	-	1	684	c.664G>T	c.(664-666)Gtg>Ttg	p.V222L	0.47880299251870323	AAGGCCTCCACATCATGGCCA
chr4	166043303	G	T	0.532	0.509	0.471	0.475	0.574	PASS	TLL1	hg38	chr4	166043303	166043303	NONSENSE		SNP	G	G	T	g.chr4:166043303G>T	ENST00000061240.7	+	12	2076	c.1408G>T	c.(1408-1410)Gaa>Taa	p.E470*	0.3790523690773067	ACGTAAAAATGAAGGACAGAT	TLL1_ENST00000507499.5_NONSENSE_p.E470*
chr4	176177550	G	A	0.52	0.445	0.5	0.428	0.514	PASS	WDR17	hg38	chr4	176177550	176177550	MISSENSE		SNP	G	G	A	g.chr4:176177550G>A	ENST00000508596.5	+	28	3880	c.3628G>A	c.(3628-3630)Gaa>Aaa	p.E1210K	0.3092269326683292	GAGACTAAAAGAAGAGTCACT	WDR17_ENST00000280190.8_MISSENSE_p.E1249K/WDR17_ENST00000507824.6_MISSENSE_p.E1224K
chr4	184117029	C	G	0.437	0.464	0.417	0.436	0.509	PASS	ENPP6	hg38	chr4	184117029	184117029	MISSENSE		SNP	C	C	G	g.chr4:184117029C>G	ENST00000296741.7	-	5	736	c.682G>C	c.(682-684)Ggc>Cgc	p.G228R	0.5286783042394015	TCCTGCAGGCCCCGCTCCTGT
chr5	1036306	G	T	0.449	0.438	0.422	0.442	0.446	PASS	NKD2	hg38	chr5	1036306	1036306	MISSENSE		SNP	G	G	T	g.chr5:1036306G>T	ENST00000274150.4	+	9	805	c.709G>T	c.(709-711)Gtg>Ttg	p.V237L	0.683291770573566	GCCCTACTGCGTGGACGAGAA	NKD2_ENST00000296849.10_MISSENSE_p.V237L
chr5	1878158	C	T	0.208	0.254	0.256	0.262	0.242	PASS	IRX4	hg38	chr5	1878158	1878158	NONSENSE		SNP	C	C	T	g.chr5:1878158C>T	ENST00000505790.5	-	6	1828	c.1371G>A	c.(1369-1371)tgG>tgA	p.W457*	0.7281795511221946	TGGCGGTGGCCCAGGCCTGGT	IRX4_ENST00000231357.7_NONSENSE_p.W457*/IRX4_ENST00000513692.5_NONSENSE_p.W457*/IRX4_ENST00000613726.4_NONSENSE_p.W483*/IRX4_ENST00000622814.4_NONSENSE_p.W483*
chr5	13770851	C	G	0.512	0.524	0.475	0.458	0.53	PASS	DNAH5	hg38	chr5	13770851	13770851	MISSENSE		SNP	C	C	G	g.chr5:13770851C>G	ENST00000265104.4	-	56	9608	c.9503G>C	c.(9502-9504)cGa>cCa	p.R3168P	0.4314214463840399	GGTAGAACGTCGGAATCTCTG
chr5	24498480	C	T	0.203	0.209	0.189	0.259	0.211	PASS	CDH10	hg38	chr5	24498480	24498480	MISSENSE		SNP	C	C	T	g.chr5:24498480C>T	ENST00000264463.8	-	9	1941	c.1433G>A	c.(1432-1434)aGa>aAa	p.R478K	0.3566084788029925	ATCCAAAATTCTCACAAAAAC
chr5	32057885	G	A	0.474	0.462	0.424	0.454	0.49	PASS	PDZD2	hg38	chr5	32057885	32057885	MISSENSE		SNP	G	G	A	g.chr5:32057885G>A	ENST00000438447.2	+	12	2649	c.1982G>A	c.(1981-1983)cGg>cAg	p.R661Q	0.46633416458852867	CAGCAAATCCGGAGTGGATTA
chr5	42695080	G	A	0.255	0.268	0.194	0.266	0.248	PASS	GHR	hg38	chr5	42695080	42695080	MISSENSE		SNP	G	G	A	g.chr5:42695080G>A	ENST00000230882.9	+	5	958	c.430G>A	c.(430-432)Gat>Aat	p.D144N	0.3740648379052369	TTTCTCTGTTGATGAAATAGG	GHR_ENST00000615111.4_MISSENSE_p.D144N/GHR_ENST00000612382.4_MISSENSE_p.D144N/GHR_ENST00000612626.4_MISSENSE_p.D144N/GHR_ENST00000618088.4_MISSENSE_p.D144N/GHR_ENST00000537449.5_MISSENSE_p.D144N/GHR_ENST00000620156.4_MISSENSE_p.D151N/GHR_ENST00000357703.6_MISSENSE_p.D122N/GHR_ENST00000622294.2_MISSENSE_p.D144N
chr5	72199236	G	A	0.059	0.045	0.092	0.068	0.087	PASS	MAP1B	hg38	chr5	72199236	72199236	MISSENSE		SNP	G	G	A	g.chr5:72199236G>A	ENST00000296755.12	+	5	5938	c.5881G>A	c.(5881-5883)Gaa>Aaa	p.E1961K	0.4713216957605985	TGACATAAGTGAAAAGACCAC		Melanoma(17_%3B_367_%20_822_%20_11631_%20_31730_%20_47712)
chr5	83542186	C	T	0.297	0.337	0.332	0.352	0.309	PASS	VCAN	hg38	chr5	83542186	83542186	SILENT		SNP	C	C	T	g.chr5:83542186C>T	ENST00000265077.8	+	8	9469	c.9183C>T	c.(9181-9183)tcC>tcT	p.S3061S	0.40399002493765584	CACCATTTTCCCTTCTGGAGA	VCAN_ENST00000502527.2_INTRON/VCAN_ENST00000512590.6_INTRON/VCAN_ENST00000343200.9_SILENT_p.S2074S/VCAN_ENST00000342785.8_INTRON/VCAN-AS1_ENST00000512090.1_RNA/VCAN-AS1_ENST00000513899.1_RNA
chr5	88731881	G	A	0.29	0.282	0.32	0.241	0.274	PASS	MEF2C	hg38	chr5	88731881	88731881	NONSENSE		SNP	G	G	A	g.chr5:88731881G>A	ENST00000424173.6	-	8	1233	c.652C>T	c.(652-654)Cga>Tga	p.R218*	0.371571072319202	GGTGAGTTTCGGGGATTGCCA	MEF2C_ENST00000625674.2_NONSENSE_p.R218*/MEF2C_ENST00000625585.2_NONSENSE_p.R218*/MEF2C_ENST00000627659.2_NONSENSE_p.R218*/MEF2C_ENST00000340208.9_NONSENSE_p.R238*/MEF2C_ENST00000504921.7_NONSENSE_p.R220*/MEF2C_ENST00000637481.1_NONSENSE_p.R217*/MEF2C_ENST00000636998.1_NONSENSE_p.R220*/MEF2C_ENST00000437473.6_NONSENSE_p.R220*/MEF2C_ENST00000506554.5_NONSENSE_p.R220*/MEF2C_ENST00000510942.5_NONSEN…
chr5	112838151	G	T	0.288	0.337	0.273	0.397	0.358	PASS	APC	hg38	chr5	112838151	112838151	NONSENSE		SNP	G	G	T	g.chr5:112838151G>T	ENST00000257430.9	+	16	2616	c.2557G>T	c.(2557-2559)Gag>Tag	p.E853*	0.4239401496259352	TAGAAGTTTGGAGAGAGAACG	APC_ENST00000508376.6_NONSENSE_p.E853*/AC008575.1_ENST00000520401.1_INTRON	NSCLC(107_%3B_854_%20_1218_%20_9699_%20_17025_%20_28335_%20_47076_%20_52975)_%7C_Esophageal_%20_Squamous(32_%3B_282_%20_584_%20_32991_%20_36563_%20_39392_%20_49665_%20_50115)	adenomatous_%20_polyposis_%20_of_%20_the_%20_colon_%20_gene	324	5	5q21	yes	yes	"colorectal_%2C__%20_pancreatic_%2C__%20_desmoid_%2C__%20_hepatoblastoma_%2C__%20_glioma_%2C__%20_other_%20_CNS"	"colorectal_%2C__%20_pancreatic_%2C__%20_desmoid_%2C__%20_hepatoblastoma_%2C__%20_glioma_%2C__%20_other_%20_CNS"	Adenomatous_%20_polyposis_%20_coli_%3B__%20_Turcot_%20_syndrome	"E_%2C__%20_M_%2C__%20_O"	Rec	"D_%2C__%20_Mis_%2C__%20_N_%2C__%20_F_%2C__%20_S"
chr5	112840254	G	GA	0.672	0.667	0.751	0.717	0.684	PASS	APC	hg38	chr5	112840254	112840255	FRAME_SHIFT_INS		INS	-	-	A	g.chr5:112840254_112840255insA	ENST00000257430.9	+	16	4719	c.4660_4661insA	c.(4660-4662)gaafs	p.T1556fs	0.39	AAAGAGGCAGAAAAAACTAT	APC_ENST00000508376.6_FRAME_SHIFT_INS_p.T1556fs/AC008575.1_ENST00000520401.1_INTRON	NSCLC(107_%3B_854_%20_1218_%20_9699_%20_17025_%20_28335_%20_47076_%20_52975)_%7C_Esophageal_%20_Squamous(32_%3B_282_%20_584_%20_32991_%20_36563_%20_39392_%20_49665_%20_50115)	adenomatous_%20_polyposis_%20_of_%20_the_%20_colon_%20_gene	324	5	5q21	yes	yes	"colorectal_%2C__%20_pancreatic_%2C__%20_desmoid_%2C__%20_hepatoblastoma_%2C__%20_glioma_%2C__%20_other_%20_CNS"	"colorectal_%2C__%20_pancreatic_%2C__%20_desmoid_%2C__%20_hepatoblastoma_%2C__%20_glioma_%2C__%20_other_%20_CNS"	Adenomatous_%20_polyposis_%20_coli_%3B__%20_Turcot_%20_syndrome	"E_%2C__%20_M_%2C__%20_O"	Rec	"D_%2C__%20_Mis_%2C__%20_N_%2C__%20_F_%2C__%20_S"
chr5	129622245	A	G	0.655	0.738	0.683	0.646	0.683	PASS	ADAMTS19	hg38	chr5	129622245	129622245	MISSENSE		SNP	A	A	G	g.chr5:129622245A>G	ENST00000274487.9	+	10	1761	c.1667A>G	c.(1666-1668)aAt>aGt	p.N556S	0.371571072319202	CAGAGTGTCAATTCTGTGATG	AC008591.1_ENST00000653455.1_RNA/AC008591.1_ENST00000503616.5_RNA
chr5	133400768	C	T	0.337	0.301	0.371	0.333	0.302	PASS	FSTL4	hg38	chr5	133400768	133400768	MISSENSE		SNP	C	C	T	g.chr5:133400768C>T	ENST00000265342.12	-	4	606	c.379G>A	c.(379-381)Gtc>Atc	p.V127I	0.5311720698254364	CTGTGGATGACGGTGATCCTC	FSTL4_ENST00000621681.4_INTRON
chr5	138185637	C	T	0.265	0.297	0.304	0.295	0.29	PASS	KIF20A	hg38	chr5	138185637	138185637	SILENT		SNP	C	C	T	g.chr5:138185637C>T	ENST00000394894.8	+	16	2164	c.2052C>T	c.(2050-2052)gcC>gcT	p.A684A	0.4713216957605985	CAGCTTCTGCCTCCACCCAGC	KIF20A_ENST00000508792.5_SILENT_p.A666A
chr5	138198704	C	A	0.718	0.591	0.651	0.655	0.655	PASS	CDC23	hg38	chr5	138198704	138198704	NONSENSE		SNP	C	C	A	g.chr5:138198704C>A	ENST00000394886.7	-	7	744	c.733G>T	c.(733-735)Gag>Tag	p.E245*	0.39650872817955113	AGGGCCTCCTCTATCAACTGC
chr5	138556498	G	A	0.277	0.298	0.353	0.305	0.242	PASS	HSPA9	hg38	chr5	138556498	138556498	MISSENSE		SNP	G	G	A	g.chr5:138556498G>A	ENST00000297185.9	-	16	1999	c.1916C>T	c.(1915-1917)tCt>tTt	p.S639F	0.4014962593516209	CTGCTGAAGAGAGGATGCTGC
chr5	139307484	G	A	0.358	0.218	0.271	0.296	0.342	PASS	MATR3	hg38	chr5	139307484	139307484	SILENT		SNP	G	G	A	g.chr5:139307484G>A	ENST00000394800.6	+	6	618	c.69G>A	c.(67-69)gcG>gcA	p.A23A	0.40648379052369077	ACCTGTCTGCGGCAGGAATAG	MATR3_ENST00000510056.5_SILENT_p.A23A/MATR3_ENST00000394805.8_SILENT_p.A23A/MATR3_ENST00000618441.5_SILENT_p.A23A/MATR3_ENST00000361059.7_SILENT_p.A23A/MATR3_ENST00000509990.5_SILENT_p.A23A/MATR3_ENST00000502929.5_SILENT_p.A23A/MATR3_ENST00000502499.5_INTRON/MATR3_ENST00000503811.5_INTRON/MATR3_ENST00000504203.5_INTRON/MATR3_ENST00000620916.2_SILENT_p.A23A
chr5	140835672	G	A	0.298	0.353	0.322	0.304	0.283	PASS	PCDHA7	hg38	chr5	140835672	140835672	MISSENSE		SNP	G	G	A	g.chr5:140835672G>A	ENST00000525929.2	+	1	1404	c.1289G>A	c.(1288-1290)gGg>gAg	p.G430E	0.6109725685785536	GCGCGGGACGGGGGCTCGCCT	PCDHA1_ENST00000504120.4_INTRON/PCDHA3_ENST00000522353.3_INTRON/PCDHA6_ENST00000529310.6_INTRON/PCDHA2_ENST00000526136.2_INTRON/PCDHA5_ENST00000529859.2_INTRON/PCDHA4_ENST00000530339.2_INTRON/PCDHA4_ENST00000512229.6_INTRON/PCDHA5_ENST00000529619.5_INTRON/PCDHA7_ENST00000356878.5_MISSENSE_p.G430E/PCDHA6_ENST00000527624.1_INTRON/PCDHA1_ENST00000394633.7_INTRON	NSCLC(160_%3B_258_%20_2013_%20_5070_%20_22440_%20_28951)
chr5	141210914	C	T	0.377	0.309	0.315	0.34	0.331	PASS	PCDHB12	hg38	chr5	141210914	141210914	SILENT		SNP	C	C	T	g.chr5:141210914C>T	ENST00000239450.4	+	1	2196	c.2007C>T	c.(2005-2007)ccC>ccT	p.P669P	0.6982543640897756	TCTCCCAGCCCTACCTGCCTC	PCDHB12_ENST00000624949.1_SILENT_p.P332P/PCDHB12_ENST00000622978.1_THREE_PRIME_UTR/PCDHB13_ENST00000341948.6_FIVE_PRIME_FLANK/AC244517.11_ENST00000624192.1_RNA
chr5	146590067	G	A	0.156	0.218	0.215	0.161	0.233	PASS	PPP2R2B	hg38	chr5	146590067	146590067	SILENT		SNP	G	G	A	g.chr5:146590067G>A	ENST00000336640.10	-	9	1452	c.1221C>T	c.(1219-1221)atC>atT	p.I407I	0.4314214463840399	TGTCGACACTGATCTCGTCTT	PPP2R2B_ENST00000394409.7_SILENT_p.I404I/PPP2R2B_ENST00000394411.8_SILENT_p.I404I/PPP2R2B_ENST00000504198.5_SILENT_p.I410I/PPP2R2B_ENST00000394414.5_SILENT_p.I470I/PPP2R2B_ENST00000508545.6_SILENT_p.I393I/PPP2R2B_ENST00000394413.7_SILENT_p.I462I/PPP2R2B_ENST00000453001.5_SILENT_p.I393I/AC008728.1_ENST00000512730.1_RNA/RNA5SP196_ENST00000625967.2_FIVE_PRIME_FLANK
chr5	160393996	G	A	0.713	0.546	0.63	0.691	0.623	PASS	ZBED8	hg38	chr5	160393996	160393996	NONSENSE		SNP	G	G	A	g.chr5:160393996G>A	ENST00000408953.4	-	2	1960	c.1495C>T	c.(1495-1497)Cga>Tga	p.R499*	0.3516209476309227	CCACTAGCTCGTAATTCAGCA	ZBED8_ENST00000523213.1_NONSENSE_p.R499*
chr5	177388353	G	A	0.252	0.273	0.303	0.315	0.284	PASS	SLC34A1	hg38	chr5	177388353	177388353	MISSENSE		SNP	G	G	A	g.chr5:177388353G>A	ENST00000512593.5	+	8	1018	c.917G>A	c.(916-918)tGc>tAc	p.C306Y	0.5336658354114713	CAGATCTGGTGCCACCCAGAC	SLC34A1_ENST00000324417.6_MISSENSE_p.C306Y
chr5	181224619	T	C	0.33	0.344	0.37	0.321	0.334	PASS	TRIM41	hg38	chr5	181224619	181224619	MISSENSE		SNP	T	T	C	g.chr5:181224619T>C	ENST00000315073.10	+	1	1339	c.620T>C	c.(619-621)gTg>gCg	p.V207A	0.6159600997506235	ATGGTCCAGGTGATTCGGCAG	TRIM41_ENST00000351937.9_MISSENSE_p.V207A/MIR4638_ENST00000581158.1_FIVE_PRIME_FLANK
chr6	12124525	C	T	0.158	0.252	0.274	0.237	0.188	PASS	HIVEP1	hg38	chr6	12124525	12124525	MISSENSE		SNP	C	C	T	g.chr6:12124525C>T	ENST00000379388.7	+	4	5088	c.4730C>T	c.(4729-4731)cCt>cTt	p.P1577L	0.44389027431421446	TCTTCTAATCCTGTGCATTCT	HIVEP1_ENST00000541134.5_MISSENSE_p.P1577L/HIVEP1_ENST00000627968.2_FIVE_PRIME_UTR
chr6	24818599	T	C	0.276	0.287	0.333	0.286	0.289	PASS	RIPOR2	hg38	chr6	24818599	24818599	SILENT		SNP	T	T	C	g.chr6:24818599T>C	ENST00000259698.9	-	21	3215	c.2958A>G	c.(2956-2958)ctA>ctG	p.L986L	0.4014962593516209	TTGTCTTTGTTAGTGCTTCAC	RIPOR2_ENST00000538035.6_SILENT_p.L936L/RIPOR2_ENST00000643898.2_SILENT_p.L965L/RIPOR2_ENST00000613507.4_SILENT_p.L986L
chr6	24843427	G	C	0.258	0.311	0.334	0.286	0.288	PASS	RIPOR2	hg38	chr6	24843427	24843427	MISSENSE		SNP	G	G	C	g.chr6:24843427G>C	ENST00000259698.9	-	14	1612	c.1355C>G	c.(1354-1356)tCc>tGc	p.S452C	0.5012468827930174	TGTTGAGTTGGAAGGGGAGCC	RIPOR2_ENST00000538035.6_MISSENSE_p.S402C/RIPOR2_ENST00000643898.2_MISSENSE_p.S431C/RIPOR2_ENST00000510784.8_MISSENSE_p.S436C/RIPOR2_ENST00000645100.1_MISSENSE_p.S431C/RIPOR2_ENST00000644411.1_MISSENSE_p.S452C/RIPOR2_ENST00000647136.1_MISSENSE_p.S402C/RIPOR2_ENST00000378023.8_MISSENSE_p.S402C/RIPOR2_ENST00000644621.1_MISSENSE_p.S402C/RIPOR2_ENST00000643623.1_MISSENSE_p.S402C/RIPOR2_ENST0000061350…
chr6	24843512	C	T	0.291	0.302	0.295	0.278	0.256	PASS	RIPOR2	hg38	chr6	24843512	24843512	MISSENSE		SNP	C	C	T	g.chr6:24843512C>T	ENST00000259698.9	-	14	1527	c.1270G>A	c.(1270-1272)Gag>Aag	p.E424K	0.4488778054862843	ATTTTCTCCTCGGCTGCCTTT	RIPOR2_ENST00000538035.6_MISSENSE_p.E374K/RIPOR2_ENST00000643898.2_MISSENSE_p.E403K/RIPOR2_ENST00000510784.8_MISSENSE_p.E408K/RIPOR2_ENST00000645100.1_MISSENSE_p.E403K/RIPOR2_ENST00000644411.1_MISSENSE_p.E424K/RIPOR2_ENST00000647136.1_MISSENSE_p.E374K/RIPOR2_ENST00000378023.8_MISSENSE_p.E374K/RIPOR2_ENST00000644621.1_MISSENSE_p.E374K/RIPOR2_ENST00000643623.1_MISSENSE_p.E374K/RIPOR2_ENST0000061350…
chr6	29112148	C	G	0.71	0.705	0.688	0.641	0.661	PASS	OR2J3	hg38	chr6	29112148	29112148	SILENT		SNP	C	C	G	g.chr6:29112148C>G	ENST00000641960.1	+	5	720	c.258C>G	c.(256-258)gtC>gtG	p.V86V	0.4713216957605985	AGTTGCTGGTCAATCTCTGGG	OR2J3_ENST00000641151.1_SILENT_p.V86V/OR2J3_ENST00000377169.2_SILENT_p.V86V
chr6	29440178	C	T	0.329	0.322	0.298	0.322	0.339	PASS	OR10C1	hg38	chr6	29440178	29440178	NONSENSE		SNP	C	C	T	g.chr6:29440178C>T	ENST00000444197.3	+	1	873	c.163C>T	c.(163-165)Cag>Tag	p.Q55*	0.5586034912718204	TGCTGCCCTCCAGTCCCCTAT	OR11A1_ENST00000377149.5_INTRON/OR10C1_ENST00000622521.1_NONSENSE_p.Q57*
chr6	29440198	C	T	0.328	0.312	0.327	0.304	0.333	PASS	OR10C1	hg38	chr6	29440198	29440198	SILENT		SNP	C	C	T	g.chr6:29440198C>T	ENST00000444197.3	+	1	893	c.183C>T	c.(181-183)ttC>ttT	p.F61F	0.5660847880299252	TGTACTTCTTCCTGCGCACCC	OR11A1_ENST00000377149.5_INTRON/OR10C1_ENST00000622521.1_SILENT_p.F63F
chr6	29440427	C	T	0.28	0.343	0.316	0.353	0.333	PASS	OR10C1	hg38	chr6	29440427	29440427	MISSENSE		SNP	C	C	T	g.chr6:29440427C>T	ENST00000444197.3	+	1	1122	c.412C>T	c.(412-414)Cgg>Tgg	p.R138W	0.5960099750623441	GCTGAGCCACCGGGTGTGTCT	OR11A1_ENST00000377149.5_INTRON/OR10C1_ENST00000622521.1_MISSENSE_p.R140W
chr6	30654817	C	G	0.677	0.65	0.628	0.68	0.631	PASS	DHX16	hg38	chr6	30654817	30654817	SILENT		SNP	C	C	G	g.chr6:30654817C>G	ENST00000376442.8	-	19	3051	c.2886G>C	c.(2884-2886)gtG>gtC	p.V962V	0.5037406483790524	GCTGCTGTTTCACTGTGCGGT	DHX16_ENST00000376437.9_SILENT_p.V481V
chr6	30923451	C	T	0.309	0.319	0.333	0.304	0.275	PASS	VARS2	hg38	chr6	30923451	30923451	SILENT		SNP	C	C	T	g.chr6:30923451C>T	ENST00000321897.9	+	24	3044	c.2412C>T	c.(2410-2412)ctC>ctT	p.L804L	0.5935162094763092	AGCTCTCGCTCGTCACTCATG	VARS2_ENST00000541562.5_SILENT_p.L834L/VARS2_ENST00000625423.2_SILENT_p.L664L/VARS2_ENST00000672801.1_SILENT_p.L802L/AL669830.2_ENST00000477288.5_RNA
chr6	31025663	G	A	0.726	0.669	0.663	0.673	0.764	PASS	MUC22	hg38	chr6	31025663	31025663	MISSENSE		SNP	G	G	A	g.chr6:31025663G>A	ENST00000561890.1	+	2	465	c.232G>A	c.(232-234)Gcc>Acc	p.A78T	0.5461346633416458	GACAACCTCAGCCTCCACCAT
chr6	31026031	T	C	0.332	0.336	0.299	0.283	0.29	PASS	MUC22	hg38	chr6	31026031	31026031	SILENT		SNP	T	T	C	g.chr6:31026031T>C	ENST00000561890.1	+	2	833	c.600T>C	c.(598-600)acT>acC	p.T200T	0.5635910224438903	CCACCTCCACTGCAAGCTCTG
chr6	31026275	A	T	0.669	0.655	0.62	0.656	0.683	PASS	MUC22	hg38	chr6	31026275	31026275	MISSENSE		SNP	A	A	T	g.chr6:31026275A>T	ENST00000561890.1	+	2	1077	c.844A>T	c.(844-846)Att>Ttt	p.I282F	0.57356608478803	TACAATCCTGATTAAAGCCTC
chr6	31028433	G	T	0.354	0.28	0.306	0.311	0.334	PASS	MUC22	hg38	chr6	31028433	31028433	MISSENSE		SNP	G	G	T	g.chr6:31028433G>T	ENST00000561890.1	+	2	3235	c.3002G>T	c.(3001-3003)gGc>gTc	p.G1001V	0.5311720698254364	TCTACTGAAGGCTCCGAGACC
chr6	31412063	G	C	0.685	0.667	0.714	0.694	0.705	PASS	MICA	hg38	chr6	31412063	31412063	MISSENSE		SNP	G	G	C	g.chr6:31412063G>C	ENST00000449934.7	+	4	768	c.730G>C	c.(730-732)Gta>Cta	p.V244L	0.5935162094763092	TCAGGATGGGGTATCTTTGAG	MICA_ENST00000674069.1_MISSENSE_p.V106L/MICA_ENST00000616296.4_MISSENSE_p.V147L/AL645933.5_ENST00000673857.1_RNA																	0.0173	0.02073
chr6	31963549	C	T	0.335	0.345	0.308	0.268	0.379	PASS	SKIV2L	hg38	chr6	31963549	31963549	MISSENSE		SNP	C	C	T	g.chr6:31963549C>T	ENST00000375394.7	+	14	1558	c.1540C>T	c.(1540-1542)Cat>Tat	p.H514Y	0.5935162094763092	AGGAGCCTTCCATACAAAAGG	NELFE_ENST00000375425.9_FIVE_PRIME_FLANK/NELFE_ENST00000375429.8_FIVE_PRIME_FLANK/NELFE_ENST00000444811.6_FIVE_PRIME_FLANK
chr6	32028747	C	A	0.285	0.284	0.321	0.257	0.274	PASS	C4B	hg38	chr6	32028747	32028747	SILENT		SNP	C	C	A	g.chr6:32028747C>A	ENST00000435363.7	+	26	3336	c.3285C>A	c.(3283-3285)ggC>ggA	p.G1095G	0.5985037406483791	AGGTAGGAGGCTCGCCTGAGA	C4B_ENST00000425700.3_SILENT_p.G1095G
chr6	32045040	C	T	0.328	0.308	0.31	0.307	0.367	PASS	TNXB	hg38	chr6	32045040	32045040	SILENT		SNP	C	C	T	g.chr6:32045040C>T	ENST00000647633.1	-	33	11794	c.11634G>A	c.(11632-11634)aaG>aaA	p.K3878K	0.6433915211970075	GCCCCAGGCGCTTCCCTTCAT	TNXB_ENST00000375244.7_SILENT_p.K3631K/TNXB_ENST00000644971.2_SILENT_p.K3631K/TNXB_ENST00000451343.4_SILENT_p.K60K/TNXB_ENST00000611016.2_SILENT_p.K1349K																		0.08524
chr6	32045210	A	G	0.135	0.15	0.167	0.164	0.167	PASS	TNXB	hg38	chr6	32045210	32045210	MISSENSE		SNP	A	A	G	g.chr6:32045210A>G	ENST00000647633.1	-	33	11624	c.11464T>C	c.(11464-11466)Tcg>Ccg	p.S3822P	0.6408977556109726	ACGCTCCACGAGAGGCGCATG	TNXB_ENST00000375244.7_MISSENSE_p.S3575P/TNXB_ENST00000644971.2_MISSENSE_p.S3575P/TNXB_ENST00000451343.4_MISSENSE_p.S4P/TNXB_ENST00000611016.2_MISSENSE_p.S1293P
chr6	32183643	G	C	0.306	0.303	0.291	0.312	0.271	PASS	AGER	hg38	chr6	32183643	32183643	SILENT		SNP	G	G	C	g.chr6:32183643G>C	ENST00000375076.9	-	3	298	c.267C>G	c.(265-267)gtC>gtG	p.V89V	0.5660847880299252	CCTGGATCCCGACAGCCGGAA	AGER_ENST00000375055.6_SILENT_p.V89V/AGER_ENST00000375067.7_SILENT_p.V75V/AGER_ENST00000375069.7_SILENT_p.V89V/AGER_ENST00000438221.6_SILENT_p.V89V/AGER_ENST00000620802.4_SILENT_p.V89V/AGER_ENST00000538695.2_SILENT_p.V89V/AGER_ENST00000375070.7_FIVE_PRIME_UTR/AGER_ENST00000375065.6_INTRON
chr6	34528712	G	T	0.134	0.232	0.233	0.125	0.228	PASS	PACSIN1	hg38	chr6	34528712	34528712	SILENT		SNP	G	G	T	g.chr6:34528712G>T	ENST00000244458.7	+	4	549	c.291G>T	c.(289-291)ctG>ctT	p.L97L	0.5810473815461347	TGAGCGAGCTGCACCAGGAGG	PACSIN1_ENST00000374043.6_SILENT_p.L55L/PACSIN1_ENST00000620693.4_SILENT_p.L97L/PACSIN1_ENST00000538621.2_SILENT_p.L97L
chr6	34823332	C	T	0.339	0.264	0.288	0.303	0.34	PASS	UHRF1BP1	hg38	chr6	34823332	34823332	MISSENSE		SNP	C	C	T	g.chr6:34823332C>T	ENST00000192788.6	+	4	490	c.322C>T	c.(322-324)Ctt>Ttt	p.L108F	0.3940149625935162	TCCCATTGCCCTTGCTTCAGG	UHRF1BP1_ENST00000452449.6_MISSENSE_p.L108F
chr6	36217982	A	G	0.313	0.31	0.271	0.344	0.305	PASS	BRPF3	hg38	chr6	36217982	36217982	MISSENSE		SNP	A	A	G	g.chr6:36217982A>G	ENST00000357641.10	+	9	3308	c.3055A>G	c.(3055-3057)Agt>Ggt	p.S1019G	0.5112219451371571	TTTGGGTCTCAGTGGTGGACT	BRPF3_ENST00000339717.11_MISSENSE_p.S749G/BRPF3_ENST00000534694.5_INTRON/BRPF3_ENST00000534400.5_MISSENSE_p.S1019G
chr6	39317872	C	T	0.726	0.688	0.67	0.723	0.643	PASS	KCNK16	hg38	chr6	39317872	39317872	MISSENSE		SNP	C	C	T	g.chr6:39317872C>T	ENST00000437525.2	-	3	457	c.409G>A	c.(409-411)Gtg>Atg	p.V137M	0.5810473815461347	AGGAAGATCACGTTAAGCGGG	KCNK16_ENST00000425054.6_MISSENSE_p.V137M/KCNK16_ENST00000373229.9_MISSENSE_p.V137M/KCNK16_ENST00000507712.5_MISSENSE_p.V72M/KCNK16_ENST00000373227.8_MISSENSE_p.V137M/KCNK17_ENST00000373231.9_FIVE_PRIME_FLANK/KCNK17_ENST00000453413.2_FIVE_PRIME_FLANK
chr6	43434729	C	T	0.123	0.203	0.223	0.231	0.258	PASS	ABCC10	hg38	chr6	43434729	43434729	MISSENSE		SNP	C	C	T	g.chr6:43434729C>T	ENST00000244533.7	+	2	1719	c.1360C>T	c.(1360-1362)Cgg>Tgg	p.R454W	0.5910224438902744	GGGGCGACTCCGGGTCATCAA	ABCC10_ENST00000372530.9_MISSENSE_p.R497W
chr6	47878376	G	T	0.296	0.302	0.342	0.276	0.307	PASS	PTCHD4	hg38	chr6	47878376	47878376	MISSENSE		SNP	G	G	T	g.chr6:47878376G>T	ENST00000339488.8	-	3	2502	c.2468C>A	c.(2467-2469)gCc>gAc	p.A823D	0.4463840399002494	CTTTCGCTTGGCACGTTTCTT
chr6	57054369	C	T	0.593	0.615	0.71	0.592	0.695	PASS	KIAA1586	hg38	chr6	57054369	57054369	MISSENSE		SNP	C	C	T	g.chr6:57054369C>T	ENST00000370733.5	+	4	1933	c.1870C>T	c.(1870-1872)Cat>Tat	p.H624Y	0.27680798004987534	TGACAGAAACCATGAAGATAT	KIAA1586_ENST00000545356.5_MISSENSE_p.H597Y
chr6	73696257	C	T	0.332	0.338	0.234	0.381	0.356	PASS	CD109	hg38	chr6	73696257	73696257	SILENT		SNP	C	C	T	g.chr6:73696257C>T	ENST00000287097.6	+	1	55	c.42C>T	c.(40-42)tgC>tgT	p.C14C	0.6683291770573566	ACCTCCTCTGCGTGTGCACCG	CD109_ENST00000437994.6_SILENT_p.C14C/CD109_ENST00000422508.6_SILENT_p.C14C/AL590428.1_ENST00000428865.2_FIVE_PRIME_FLANK
chr6	83921111	T	C	0.811	0.817	0.866	0.826	0.893	PASS	CYB5R4	hg38	chr6	83921111	83921111	SILENT		SNP	T	T	C	g.chr6:83921111T>C	ENST00000369681.10	+	8	688	c.594T>C	c.(592-594)gaT>gaC	p.D198D	0.3092269326683292	TAATAGTTGATCATCAGAATG		Esophageal_%20_Squamous(86_%3B_1289_%20_1332_%20_25971_%20_40349_%20_52675)
chr6	83940058	G	C	0.79	0.827	0.817	0.866	0.867	PASS	CYB5R4	hg38	chr6	83940058	83940058	MISSENSE		SNP	G	G	C	g.chr6:83940058G>C	ENST00000369681.10	+	13	1205	c.1111G>C	c.(1111-1113)Gat>Cat	p.D371H	0.3341645885286783	TTGTTTAGGAGATTTTGTTTC		Esophageal_%20_Squamous(86_%3B_1289_%20_1332_%20_25971_%20_40349_%20_52675)
chr6	89265727	G	A	0.726	0.731	0.839	0.879	0.764	PASS	GABRR2	hg38	chr6	89265727	89265727	MISSENSE		SNP	G	G	A	g.chr6:89265727G>A	ENST00000402938.4	-	7	909	c.775C>T	c.(775-777)Cgc>Tgc	p.R259C	0.4339152119700748	AAGATGTGGCGACGCAACGTG
chr6	89894595	G	A	0.453	0.376	0.393	0.435	0.407	PASS	GJA10	hg38	chr6	89894595	89894595	MISSENSE		SNP	G	G	A	g.chr6:89894595G>A	ENST00000369352.1	+	1	127	c.127G>A	c.(127-129)Gat>Aat	p.D43N	0.45885286783042395	GGCTGCTGAGGATGTCTGGGA	GJA10_ENST00000638915.1_MISSENSE_p.D43N
chr6	97151798	G	A	0.695	0.746	0.84	0.817	0.836	PASS	MMS22L	hg38	chr6	97151798	97151798	MISSENSE		SNP	G	G	A	g.chr6:97151798G>A	ENST00000275053.8	-	23	3721	c.3455C>T	c.(3454-3456)cCt>cTt	p.P1152L	0.34663341645885287	CTGGGAGGAAGGTTCTTCTTC	MMS22L_ENST00000369251.6_MISSENSE_p.P1112L
chr6	109227510	C	T	0.765	0.768	0.806	0.846	0.875	PASS	CCDC162P	hg38	chr6	109227510	109227510	RNA		SNP	C	C	T	g.chr6:109227510C>T	ENST00000368966.10	+			c.e13+64C>T			0.4912718204488778	ATCAATACTTCGGGCCTTACC	CCDC162P_ENST00000640755.1_RNA
chr6	110404898	C	T	0.721	0.817	0.819	0.852	0.845	PASS	DDO	hg38	chr6	110404898	110404898	MISSENSE		SNP	C	C	T	g.chr6:110404898C>T	ENST00000368924.8	-	4	447	c.418G>A	c.(418-420)Gtg>Atg	p.V140M	0.4089775561097257	CCCAGAACCACGTCAGCCCAG	DDO_ENST00000368923.8_INTRON/DDO_ENST00000674206.1_INTRON
chr6	110442732	T	C	0.766	0.844	0.839	0.863	0.885	PASS	SLC22A16	hg38	chr6	110442732	110442732	MISSENSE		SNP	T	T	C	g.chr6:110442732T>C	ENST00000368919.8	-	4	734	c.695A>G	c.(694-696)gAa>gGa	p.E232G	0.43640897755610975	GCCAATGAATTCCATCACATA	SLC22A16_ENST00000330550.8_MISSENSE_p.E198G/RN7SL617P_ENST00000485298.3_FIVE_PRIME_FLANK
chr6	111367879	C	T	0.25		0.213	0.246	0.166	PASS	REV3L	hg38	chr6	111367879	111367879	MISSENSE		SNP	C	C	T	g.chr6:111367879C>T	ENST00000368802.8	-	14	6239	c.5909G>A	c.(5908-5910)cGc>cAc	p.R1970H	0.428927680798005	TTGGCCACTGCGAAGGGGTGA	REV3L_ENST00000358835.7_MISSENSE_p.R1970H/REV3L_ENST00000435970.5_MISSENSE_p.R1892H
chr6	111559520	T	C	0.796		0.899	0.849	0.831	PASS	TRAF3IP2	hg38	chr6	111559520	111559520	MISSENSE		SNP	T	T	C	g.chr6:111559520T>C	ENST00000368735.1	-	4	369	c.215A>G	c.(214-216)cAt>cGt	p.H72R	0.5236907730673317	GCTGTAGACATGAGTGTTCTG	TRAF3IP2_ENST00000340026.10_MISSENSE_p.H537R/TRAF3IP2_ENST00000368761.11_MISSENSE_p.H528R/TRAF3IP2_ENST00000359831.8_MISSENSE_p.H527R/TRAF3IP2_ENST00000368734.5_MISSENSE_p.H72R/TRAF3IP2_ENST00000368730.5_MISSENSE_p.H72R/TRAF3IP2_ENST00000392556.8_MISSENSE_p.H537R/TRAF3IP2-AS1_ENST00000449449.6_RNA/TRAF3IP2-AS1_ENST00000442928.6_RNA/TRAF3IP2-AS1_ENST00000456352.2_RNA
chr6	116828894	A	C	0.826		0.871	0.862	0.837	PASS	GPRC6A	hg38	chr6	116828894	116828894	SILENT		SNP	A	A	C	g.chr6:116828894A>C	ENST00000310357.8	-	1	190	c.120T>G	c.(118-120)ggT>ggG	p.G40G	0.3690773067331671	TAGCAAACAAACCTCCAATTA	GPRC6A_ENST00000530250.1_SILENT_p.G40G/GPRC6A_ENST00000368549.7_SILENT_p.G40G
chr6	130440722	T	C	0.202		0.113	0.115	0.104	PASS	TMEM200A	hg38	chr6	130440722	130440722	SILENT		SNP	T	T	C	g.chr6:130440722T>C	ENST00000296978.3	+	3	1171	c.300T>C	c.(298-300)aaT>aaC	p.N100N	0.4339152119700748	TGTCAACAAATGAAACTCAGG	TMEM200A_ENST00000392429.1_SILENT_p.N100N/TMEM200A_ENST00000545622.5_SILENT_p.N100N/TMEM200A_ENST00000617887.4_SILENT_p.N100N
chr6	131576667	G	A	0.742		0.796	0.846	0.841	PASS	ARG1	hg38	chr6	131576667	131576667	MISSENSE		SNP	G	G	A	g.chr6:131576667G>A	ENST00000368087.8	+	2	119	c.62G>A	c.(61-63)cGa>cAa	p.R21Q	0.39900249376558605	GTTCAGCCACGAGGAGGGGTG	ARG1_ENST00000356962.2_MISSENSE_p.R21Q/ARG1_ENST00000673427.1_MISSENSE_p.R21Q/MED23_ENST00000354577.8_INTRON/ARG1_ENST00000672233.1_INTRON/ARG1_ENST00000640973.1_MISSENSE_p.R21Q
chr6	132692405	T	C	0.267		0.165	0.102	0.195	PASS	VNN1	hg38	chr6	132692405	132692405	MISSENSE		SNP	T	T	C	g.chr6:132692405T>C	ENST00000367928.5	-	5	1026	c.1006A>G	c.(1006-1008)Act>Gct	p.T336A	0.42144638403990026	AAAAAGACAGTGCCTTTAAAT
chr6	132734332	T	C	0.269		0.149	0.152	0.135	PASS	VNN3	hg38	chr6	132734332	132734332	MISSENSE		SNP	T	T	C	g.chr6:132734332T>C	ENST00000414302.7	-	2	329	c.265A>G	c.(265-267)Acc>Gcc	p.T89A	0.39650872817955113	CTCTCCCTGGTGAAGATCCAA	VNN3_ENST00000450865.2_MISSENSE_p.T90A/VNN3_ENST00000367927.9_MISSENSE_p.T89A/VNN3_ENST00000673794.1_MISSENSE_p.T121A/VNN3_ENST00000509351.5_MISSENSE_p.T89A/VNN3_ENST00000427187.6_MISSENSE_p.T89A/VNN3_ENST00000417437.6_MISSENSE_p.T121A/VNN3_ENST00000423615.6_MISSENSE_p.T89A
chr6	134262124	T	C	0.191		0.122	0.085	0.132	PASS	SGK1	hg38	chr6	134262124	134262124	MISSENSE		SNP	T	T	C	g.chr6:134262124T>C	ENST00000367858.9	-	2	692	c.94A>G	c.(94-96)Atg>Gtg	p.M32V	0.4763092269326683	ACACTGACCATTGGGCTCTTG	SGK1_ENST00000524929.1_MISSENSE_p.M32V
chr6	135200142	A	G	0.262		0.097	0.139	0.128	PASS	MYB	hg38	chr6	135200142	135200142	SILENT		SNP	A	A	G	g.chr6:135200142A>G	ENST00000525369.5	+	10	1155	c.1149A>G	c.(1147-1149)acA>acG	p.T383T	0.38403990024937656	GAACTCCTACACCATTCAAAC	MYB_ENST00000367814.8_SILENT_p.T468T/MYB_ENST00000341911.10_SILENT_p.T589T/MYB_ENST00000442647.7_SILENT_p.T465T/MYB_ENST00000528774.5_SILENT_p.T586T/MYB_ENST00000527615.5_SILENT_p.T468T/MYB_ENST00000534121.5_SILENT_p.T573T/MYB_ENST00000533624.5_SILENT_p.T433T/MYB_ENST00000534044.5_SILENT_p.T468T/MYB_ENST00000616088.4_SILENT_p.T468T/MYB_ENST00000316528.12_SILENT_p.T468T/MYB_ENST00000618728.4_SILEN…		v-myb_%20_myeloblastosis_%20_viral_%20_oncogene_%20_homolog	4602	6	6q22-23	yes		adenoid_%20_cystic_%20_carcinoma			E	Dom	T	NFIB
chr6	138334469	AAGG	A	0.76		0.88	0.89	0.853	PASS	ARFGEF3	hg38	chr6	138334470	138334472	IN_FRAME_DEL		DEL	AGG	AGG	-	g.chr6:138334470_138334472delAGG	ENST00000251691.5	+	33	5771_5773	c.5624_5626delAGG	c.(5623-5628)aaggag>aag	p.E1876del	0.5483870967741935	CCGAGAGGCAAGGAGAAGAGACA
chr6	138911287	G	A	0.724		0.839	0.848	0.872	PASS	REPS1	hg38	chr6	138911287	138911287	MISSENSE		SNP	G	G	A	g.chr6:138911287G>A	ENST00000258062.9	-	17	2632	c.2053C>T	c.(2053-2055)Cct>Tct	p.P685S	0.30673316708229426	ACATTGGCAGGAGCACTAGCA	REPS1_ENST00000450536.6_MISSENSE_p.P686S/REPS1_ENST00000367663.8_MISSENSE_p.P659S/REPS1_ENST00000409812.6_MISSENSE_p.P595S/REPS1_ENST00000415951.6_INTRON/REPS1_ENST00000626459.2_THREE_PRIME_UTR
chr6	144187173	G	A	0.189		0.097	0.069	0.155	PASS	STX11	hg38	chr6	144187173	144187173	SILENT		SNP	G	G	A	g.chr6:144187173G>A	ENST00000367568.5	+	2	738	c.546G>A	c.(544-546)gaG>gaA	p.E182E	0.6408977556109726	ACATGTTCGAGCAGGGTAAGT																		0.0023	0.00416
chr6	144448684	A	G	0.201		0.159	0.127	0.178	PASS	UTRN	hg38	chr6	144448684	144448684	MISSENSE		SNP	A	A	G	g.chr6:144448684A>G	ENST00000367545.7	+	16	1987	c.1987A>G	c.(1987-1989)Att>Gtt	p.I663V	0.34663341645885287	AGAACAAGCAATTACAAAAAA
chr6	150831523	C	T	0.965		0.892	0.874	0.89	PASS	PLEKHG1	hg38	chr6	150831523	150831523	SILENT		SNP	C	C	T	g.chr6:150831523C>T	ENST00000358517.6	+	15	2623	c.2412C>T	c.(2410-2412)ccC>ccT	p.P804P	0.5062344139650873	AGGCCACTCCCGATCATGGTT	PLEKHG1_ENST00000644968.1_SILENT_p.P804P
chr6	163062297	C	T	0.372		0.356	0.322	0.302	PASS	PACRG	hg38	chr6	163062297	163062297	MISSENSE		SNP	C	C	T	g.chr6:163062297C>T	ENST00000366889.6	+	4	663	c.439C>T	c.(439-441)Cca>Tca	p.P147S	0.4139650872817955	ACCTGTCCTTCCACAGCTCAT	PACRG_ENST00000366888.6_MISSENSE_p.P147S/PACRG_ENST00000337019.7_MISSENSE_p.P147S/PACRG_ENST00000621363.1_MISSENSE_p.P53S
chr6	170348215	G	A	0.196		0.305	0.262	0.277	PASS	FAM120B	hg38	chr6	170348215	170348215	SILENT		SNP	G	G	A	g.chr6:170348215G>A	ENST00000476287.3	+	5	2190	c.2082G>A	c.(2080-2082)ttG>ttA	p.L694L	0.44389027431421446	TTCGGCGCTTGGACACACTCC	FAM120B_ENST00000630384.2_SILENT_p.L706L/FAM120B_ENST00000537664.5_SILENT_p.L717L/FAM120B_ENST00000625626.1_SILENT_p.L26L
chr7	4079469	C	A	0.248		0.23	0.264	0.274	PASS	SDK1	hg38	chr7	4079469	4079469	MISSENSE		SNP	C	C	A	g.chr7:4079469C>A	ENST00000389531.7	+	22	3209	c.3209C>A	c.(3208-3210)cCt>cAt	p.P1070H	0.5087281795511222	CTAGACCTTCCTGGTGCCCCA	SDK1_ENST00000404826.7_MISSENSE_p.P1070H/SDK1_ENST00000615806.4_MISSENSE_p.P1070H
chr7	5376036	C	T	0.522		0.416	0.496	0.518	PASS	TNRC18	hg38	chr7	5376036	5376036	MISSENSE		SNP	C	C	T	g.chr7:5376036C>T	ENST00000399537.8	-	9	3146	c.2797G>A	c.(2797-2799)Gtg>Atg	p.V933M	0.6633416458852868	CGACTTACCACGAGCTGGGCG	TNRC18_ENST00000430969.5_MISSENSE_p.V933M
chr7	6155098	G	A	0.254		0.183	0.2	0.264	PASS	USP42	hg38	chr7	6155098	6155098	MISSENSE		SNP	G	G	A	g.chr7:6155098G>A	ENST00000306177.9	+	15	3702	c.3544G>A	c.(3544-3546)Gaa>Aaa	p.E1182K	0.571072319201995	CCGGAGGAGCGAACAGAAGGA
chr7	23307890	G	A	0.416		0.43	0.485	0.545	PASS	MALSU1	hg38	chr7	23307890	23307890	MISSENSE		SNP	G	G	A	g.chr7:23307890G>A	ENST00000466681.2	+	3	472	c.458G>A	c.(457-459)cGt>cAt	p.R153H	0.36658354114713215	AAATGTAAACGTGACCCTCAT
chr7	38217193	C	T	0.251		0.226	0.312	0.217	PASS	STARD3NL	hg38	chr7	38217193	38217193	SILENT		SNP	C	C	T	g.chr7:38217193C>T	ENST00000009041.11	+	6	698	c.441C>T	c.(439-441)ttC>ttT	p.F147F	0.45885286783042395	TCCAGCTTTTCTCTCAAGGGG	STARD3NL_ENST00000396013.5_SILENT_p.F147F/STARD3NL_ENST00000434197.5_SILENT_p.F129F
chr7	44515940	T	A	0.57		0.513	0.558	0.489	PASS	NPC1L1	hg38	chr7	44515940	44515940	MISSENSE		SNP	T	T	A	g.chr7:44515940T>A	ENST00000289547.8	-	19	3796	c.3740A>T	c.(3739-3741)aAc>aTc	p.N1247I	0.6084788029925187	GCCAGGCAGGTTGGTCATGGC	NPC1L1_ENST00000381160.7_MISSENSE_p.N1220I/NPC1L1_ENST00000546276.5_MISSENSE_p.N1174I/AC004938.1_ENST00000438468.1_FIVE_PRIME_FLANK
chr7	44581455	G	T	0.1		0.191	0.237	0.26	PASS	TMED4	hg38	chr7	44581455	44581455	SILENT		SNP	G	G	T	g.chr7:44581455G>T	ENST00000289577.9	-	3	462	c.381C>A	c.(379-381)ggC>ggA	p.G127G	0.516209476309227	TTACCAGTTTGCCACCAGCGA	TMED4_ENST00000457408.7_SILENT_p.G127G/TMED4_ENST00000481238.1_SILENT_p.G127G/AC004938.2_ENST00000658337.1_FIVE_PRIME_FLANK
chr7	70790313	C	T	0.244		0.211	0.313	0.236	PASS	AUTS2	hg38	chr7	70790313	70790313	MISSENSE		SNP	C	C	T	g.chr7:70790313C>T	ENST00000342771.10	+	19	4276	c.3097C>T	c.(3097-3099)Ccc>Tcc	p.P1033S	0.6508728179551122	GGGCATTCACCCCATGAACAG	AUTS2_ENST00000644939.1_MISSENSE_p.P1032S/AUTS2_ENST00000406775.6_MISSENSE_p.P1009S/AUTS2_ENST00000644506.1_MISSENSE_p.P575S/AUTS2_ENST00000644359.1_MISSENSE_p.P560S/AUTS2_ENST00000611706.4_MISSENSE_p.P785S/AUTS2_ENST00000615871.4_MISSENSE_p.P761S
chr7	72106190	C	T	0.231		0.314	0.275	0.215	PASS	CALN1	hg38	chr7	72106190	72106190	MISSENSE		SNP	C	C	T	g.chr7:72106190C>T	ENST00000329008.9	-	3	522	c.223G>A	c.(223-225)Gtg>Atg	p.V75M	0.5062344139650873	GCCAGCTCCACCTCGCTTGGC	CALN1_ENST00000395276.6_MISSENSE_p.V75M/CALN1_ENST00000431984.5_MISSENSE_p.V75M/CALN1_ENST00000395275.7_MISSENSE_p.V117M
chr7	72802513	G	A	0.269		0.251	0.264	0.176	PASS	TYW1B	hg38	chr7	72802513	72802513	MISSENSE		SNP	G	G	A	g.chr7:72802513G>A	ENST00000620995.5	-	6	858	c.733C>T	c.(733-735)Ccc>Tcc	p.P245S	0.4513715710723192	CTCTCGAAGGGTTCTTCCTCC	TYW1B_ENST00000612372.4_MISSENSE_p.P83S
chr7	75123192	G	T	0.497		0.556	0.429	0.439	PASS	GTF2IRD2B	hg38	chr7	75123192	75123192	MISSENSE		SNP	G	G	T	g.chr7:75123192G>T	ENST00000651028.1	+	6	1792	c.901G>T	c.(901-903)Gac>Tac	p.D301Y	0.46384039900249374	GATGCTGCGAGACCAGTCGGC	GTF2IRD2B_ENST00000472837.7_MISSENSE_p.D139Y/GTF2IRD2B_ENST00000619142.4_MISSENSE_p.D139Y/GTF2IRD2B_ENST00000629105.2_MISSENSE_p.D139Y
chr7	76302989	G	A	0.5		0.516	0.541	0.507	PASS	HSPB1	hg38	chr7	76302989	76302989	MISSENSE		SNP	G	G	A	g.chr7:76302989G>A	ENST00000248553.7	+	1	317	c.277G>A	c.(277-279)Gac>Aac	p.D93N	0.7206982543640897	GCACACTGCGGACCGCTGGCG	HSPB1_ENST00000429938.1_FIVE_PRIME_FLANK
chr7	80673368	C	G	0.257		0.3	0.235	0.299	PASS	CD36	hg38	chr7	80673368	80673368	MISSENSE		SNP	C	C	G	g.chr7:80673368C>G	ENST00000447544.7	+	13	1501	c.1213C>G	c.(1213-1215)Ctg>Gtg	p.L405V	0.256857855361596	ATTAAAGAATCTGAAGAGGAA	CD36_ENST00000435819.5_MISSENSE_p.L405V/CD36_ENST00000309881.11_MISSENSE_p.L405V/CD36_ENST00000394788.7_MISSENSE_p.L405V/CD36_ENST00000534394.5_MISSENSE_p.L329V/CD36_ENST00000432207.5_MISSENSE_p.L405V/CD36_ENST00000433696.6_MISSENSE_p.L366V/CD36_ENST00000538969.5_MISSENSE_p.L345V/CD36_ENST00000544133.5_THREE_PRIME_UTR
chr7	86907728	C	T	0.469		0.437	0.512	0.486	PASS	KIAA1324L	hg38	chr7	86907728	86907728	MISSENSE		SNP	C	C	T	g.chr7:86907728C>T	ENST00000416314.5	-	17	2195	c.1999G>A	c.(1999-2001)Gct>Act	p.A667T	0.30673316708229426	ATTTTCACAGCAGTTGATCGG	KIAA1324L_ENST00000444627.5_MISSENSE_p.A763T/KIAA1324L_ENST00000450689.7_MISSENSE_p.A834T
chr7	92447766	A	T	0.491		0.575	0.475	0.537	PASS	GATAD1	hg38	chr7	92447766	92447766	NONSENSE		SNP	A	A	T	g.chr7:92447766A>T	ENST00000287957.5	+	1	285	c.37A>T	c.(37-39)Aag>Tag	p.K13*	0.7506234413965087	CAGCGTATGCAAGACCACGTC	TMBIM7P_ENST00000641474.1_RNA
chr7	93135009	G	A	0.222		0.278	0.373	0.258	PASS	SAMD9L	hg38	chr7	93135009	93135009	SILENT		SNP	G	G	A	g.chr7:93135009G>A	ENST00000318238.9	-	5	2197	c.963C>T	c.(961-963)ttC>ttT	p.F321F	0.3690773067331671	TCTGAATGTAGAAATACTTAT	SAMD9L_ENST00000411955.5_SILENT_p.F321F/SAMD9L_ENST00000437805.5_SILENT_p.F321F/SAMD9L_ENST00000610760.1_INTRON
chr7	98848209	C	T	0.042		0.055	0.076	0.056	PASS	TMEM130	hg38	chr7	98848209	98848209	SPLICE_SITE	INTRON	SNP	C	C	T	g.chr7:98848209C>T	ENST00000450876.5	-			c.e8+1G>A	c.e8-1		0.5361596009975063	GCTCCGGGTTCTTGTCAGACA	TMEM130_ENST00000339375.8_SPLICE_SITE/TMEM130_ENST00000345589.4_SPLICE_SITE/TMEM130_ENST00000416379.6_SILENT_p.K385K
chr7	99344351	CTA	C	0.258		0.257	0.231	0.289	PASS	AC004922.1	hg38	chr7	99344352	99344353	FRAME_SHIFT_DEL		DEL	TA	TA	-	g.chr7:99344352_99344353delTA	ENST00000638617.1	+	4	383_384	c.229_230delTA	c.(229-231)tatfs	p.Y77fs	0.5024875621890548	CCGCAATGCCTATGTCTGGAGT	ARPC1A_ENST00000262942.10_FRAME_SHIFT_DEL_p.Y77fs
chr7	100023786	C	A	0.256		0.276	0.224	0.24	PASS	ZKSCAN1	hg38	chr7	100023786	100023786	MISSENSE		SNP	C	C	A	g.chr7:100023786C>A	ENST00000324306.11	+	2	499	c.280C>A	c.(280-282)Cag>Aag	p.Q94K	0.5336658354114713	CACCAAGGAACAGATCCTGGA	ZKSCAN1_ENST00000426572.5_MISSENSE_p.Q58K/ZKSCAN1_ENST00000620510.1_MISSENSE_p.Q58K/ZKSCAN1_ENST00000535170.5_INTRON
chr7	100096126	T	A	0.726		0.743	0.697	0.702	PASS	MCM7	hg38	chr7	100096126	100096126	MISSENSE		SNP	T	T	A	g.chr7:100096126T>A	ENST00000303887.10	-	11	1346	c.1243A>T	c.(1243-1245)Acg>Tcg	p.T415S	0.5810473815461347	ACAGCTGCCGTAAGCCCCACT	MCM7_ENST00000343023.10_INTRON/MCM7_ENST00000621318.4_MISSENSE_p.T239S/MCM7_ENST00000354230.7_MISSENSE_p.T239S/MIR25_ENST00000384816.1_FIVE_PRIME_FLANK/MIR93_ENST00000385024.1_FIVE_PRIME_FLANK/MIR106B_ENST00000385301.1_FIVE_PRIME_FLANK
chr7	100107269	C	T	0.732		0.791	0.775	0.671	PASS	TAF6	hg38	chr7	100107269	100107269	MISSENSE		SNP	C	C	T	g.chr7:100107269C>T	ENST00000437822.6	-	15	2217	c.2122G>A	c.(2122-2124)Ggc>Agc	p.G708S	0.5635910224438903	TGAGGGGAGCCGGAGTTGGGC	TAF6_ENST00000344095.8_MISSENSE_p.G671S/TAF6_ENST00000453269.7_MISSENSE_p.G671S/TAF6_ENST00000452041.5_MISSENSE_p.G671S/AP4M1_ENST00000359593.9_THREE_PRIME_UTR/AP4M1_ENST00000421755.5_INTRON/TAF6_ENST00000472509.5_MISSENSE_p.G728S
chr7	100114250	C	G	0.237		0.215	0.215	0.258	PASS	TAF6	hg38	chr7	100114250	100114250	MISSENSE		SNP	C	C	G	g.chr7:100114250C>G	ENST00000437822.6	-	2	166	c.71G>C	c.(70-72)cGg>cCg	p.R24P	0.5685785536159601	ATGAAGCCCCCGGTGGAGAGA	TAF6_ENST00000344095.8_FIVE_PRIME_UTR/TAF6_ENST00000453269.7_FIVE_PRIME_UTR/TAF6_ENST00000452041.5_FIVE_PRIME_UTR/TAF6_ENST00000472509.5_MISSENSE_p.R44P
chr7	100317108	C	T	0.23		0.239	0.262	0.284	PASS	SPDYE3	hg38	chr7	100317108	100317108	SILENT		SNP	C	C	T	g.chr7:100317108C>T	ENST00000332397.6	+	8	1483	c.1299C>T	c.(1297-1299)gcC>gcT	p.A433A	0.5062344139650873	TCAGCCGGGCCGGCCTCCCCT
chr7	100991810	T	C	0.193		0.193	0.223	0.23	PASS	MUC12	hg38	chr7	100991810	100991810	MISSENSE		SNP	T	T	C	g.chr7:100991810T>C	ENST00000379442.7	+	5	1676	c.1676T>C	c.(1675-1677)cTg>cCg	p.L559P	0.5261845386533666	CACAGCAGCCTGGGCTCAACT	MUC12_ENST00000536621.5_MISSENSE_p.L416P
chr7	101051843	C	T	0.68		0.719	0.747	0.716	PASS	MUC17	hg38	chr7	101051843	101051843	SILENT		SNP	C	C	T	g.chr7:101051843C>T	ENST00000306151.9	+	9	13039	c.12984C>T	c.(12982-12984)ttC>ttT	p.F4328F	0.5960099750623441	GAGACTACTTCGTAGTGGAGT
chr7	101088467	T	G	0.268		0.236	0.222	0.257	PASS	TRIM56	hg38	chr7	101088467	101088467	SILENT		SNP	T	T	G	g.chr7:101088467T>G	ENST00000306085.11	+	3	1410	c.1155T>G	c.(1153-1155)ggT>ggG	p.G385G	0.6533665835411472	ACGGAGCTGGTACCCAGGGAG		Ovarian(89_%3B_1092_%20_1379_%20_22756_%20_38989_%20_39611)
chr7	101088615	T	C	0.28		0.238	0.254	0.259	PASS	TRIM56	hg38	chr7	101088615	101088615	SILENT		SNP	T	T	C	g.chr7:101088615T>C	ENST00000306085.11	+	3	1558	c.1303T>C	c.(1303-1305)Ttg>Ctg	p.L435L	0.6159600997506235	AGCCCAGACCTTGGAGGAGGA		Ovarian(89_%3B_1092_%20_1379_%20_22756_%20_38989_%20_39611)
chr7	102467723	G	A	0.275		0.193	0.23	0.215	PASS	LRWD1	hg38	chr7	102467723	102467723	MISSENSE		SNP	G	G	A	g.chr7:102467723G>A	ENST00000292616.10	+	5	675	c.578G>A	c.(577-579)cGg>cAg	p.R193Q	0.6508728179551122	ACCCAGGTGCGGATGATCTCT	ALKBH4_ENST00000292566.4_FIVE_PRIME_FLANK/MIR4467_ENST00000578629.1_FIVE_PRIME_FLANK
chr7	103574195	C	T	0.249		0.29	0.222	0.243	PASS	RELN	hg38	chr7	103574195	103574195	MISSENSE		SNP	C	C	T	g.chr7:103574195C>T	ENST00000343529.9	-	30	4568	c.4408G>A	c.(4408-4410)Gtt>Att	p.V1470I	0.428927680798005	CCAGTTCCAACCTGGGCACCT	RELN_ENST00000428762.6_MISSENSE_p.V1470I/RELN_ENST00000424685.2_MISSENSE_p.V1470I	NSCLC(146_%3B_835_%20_1944_%20_15585_%20_22231_%20_52158)																0.0025	0.00265
chr7	106099254	C	A	0.686		0.692	0.688	0.628	PASS	SYPL1	hg38	chr7	106099254	106099254	MISSENSE		SNP	C	C	A	g.chr7:106099254C>A	ENST00000011473.6	-	3	199	c.152G>T	c.(151-153)tGt>tTt	p.C51F	0.3491271820448878	AAAACCTCCACAGGTGGCAAA	SYPL1_ENST00000455385.6_MISSENSE_p.C33F/SYPL1_ENST00000470347.1_MISSENSE_p.C33F
chr7	107700099	G	A	0.238		0.32	0.206	0.214	PASS	SLC26A4	hg38	chr7	107700099	107700099	MISSENSE		SNP	G	G	A	g.chr7:107700099G>A	ENST00000644269.2	+	15	1662	c.1631G>A	c.(1630-1632)gGa>gAa	p.G544E	0.371571072319202	GAACCTCAAGGAGTGAAGATT
chr7	107779761	G	A	0.256		0.2	0.228	0.244	PASS	SLC26A3	hg38	chr7	107779761	107779761	SILENT		SNP	G	G	A	g.chr7:107779761G>A	ENST00000340010.10	-	12	1515	c.1314C>T	c.(1312-1314)tcC>tcT	p.S438S	0.38403990024937656	CTGCCAGGACGGACTGTGAAA
chr7	107916834	T	G	0.282		0.292	0.248	0.282	PASS	DLD	hg38	chr7	107916834	107916834	MISSENSE		SNP	T	T	G	g.chr7:107916834T>G	ENST00000205402.10	+	10	984	c.916T>G	c.(916-918)Tgt>Ggt	p.C306G	0.3491271820448878	AGTTATCACTTGTGATGTACT	DLD_ENST00000440410.5_MISSENSE_p.C283G/DLD_ENST00000437604.6_MISSENSE_p.C258G
chr7	111739142	G	C	0.708		0.696	0.747	0.745	PASS	DOCK4	hg38	chr7	111739142	111739142	MISSENSE		SNP	G	G	C	g.chr7:111739142G>C	ENST00000437633.6	-	48	5458	c.5197C>G	c.(5197-5199)Cct>Gct	p.P1733A	0.4912718204488778	ACCTGCGAAGGCTCCACAGGT	DOCK4_ENST00000428084.6_MISSENSE_p.P1742A/DOCK4_ENST00000450156.6_MISSENSE_p.P616A/DOCK4_ENST00000664131.1_MISSENSE_p.P607A
chr7	123147286	G	A	0.251		0.266	0.219	0.207	PASS	SLC13A1	hg38	chr7	123147286	123147286	NONSENSE		SNP	G	G	A	g.chr7:123147286G>A	ENST00000194130.7	-	7	708	c.685C>T	c.(685-687)Cga>Tga	p.R229*	0.39900249376558605	TTCTTTGTTCGATATTTGGTT	SLC13A1_ENST00000539873.1_THREE_PRIME_UTR
chr7	128359878	G	T	0.762		0.748	0.77	0.779	PASS	PRRT4	hg38	chr7	128359878	128359878	SILENT		SNP	G	G	T	g.chr7:128359878G>T	ENST00000489835.6	-	2	230	c.114C>A	c.(112-114)acC>acA	p.T38T	0.6184538653366584	GAGGTACGGGGGTCAAAGTGG	PRRT4_ENST00000446477.6_SILENT_p.T38T/PRRT4_ENST00000535159.5_SILENT_p.T38T
chr7	129210983	C	T	0.269		0.145	0.212	0.23	PASS	SMO	hg38	chr7	129210983	129210983	SILENT		SNP	C	C	T	g.chr7:129210983C>T	ENST00000249373.8	+	10	2190	c.1671C>T	c.(1669-1671)gaC>gaT	p.D557D	0.5910224438902744	GGCAGAGTGACGATGAGCCAA	AC011005.4_ENST00000466717.1_RNA		smoothened_%20_homolog_%20_(Drosophila)	6608	7	7q31-q32_%20_	yes		skin_%20_basal_%20_cell_%20_			E	Dom	Mis
chr7	132174819	A	G	0.283		0.241	0.226	0.232	PASS	PLXNA4	hg38	chr7	132174819	132174819	MISSENSE		SNP	A	A	G	g.chr7:132174819A>G	ENST00000359827.7	-	21	4939	c.3976T>C	c.(3976-3978)Ttc>Ctc	p.F1326L	0.5685785536159601	ATTCCTGGGAACAGCACCCGC	PLXNA4_ENST00000321063.8_MISSENSE_p.F1326L
chr7	135584890	C	T	0.77		0.671	0.772	0.794	PASS	NUP205	hg38	chr7	135584890	135584890	SILENT		SNP	C	C	T	g.chr7:135584890C>T	ENST00000285968.11	+	8	1129	c.1101C>T	c.(1099-1101)aaC>aaT	p.N367N	0.3516209476309227	TTGCTGACAACGTTTTCCTGT
chr7	135637962	G	A	0.272		0.218	0.257	0.255	PASS	NUP205	hg38	chr7	135637962	135637962	MISSENSE		SNP	G	G	A	g.chr7:135637962G>A	ENST00000285968.11	+	37	5196	c.5168G>A	c.(5167-5169)gGt>gAt	p.G1723D	0.371571072319202	AGTCGCTTTGGTGGCTCTGAC
chr7	138579246	A	G	0.292		0.272	0.277	0.247	PASS	TRIM24	hg38	chr7	138579246	138579246	MISSENSE		SNP	A	A	G	g.chr7:138579246A>G	ENST00000343526.9	+	15	2589	c.2299A>G	c.(2299-2301)Agc>Ggc	p.S767G	0.4239401496259352	GCTCTTAAATAGCAGTCAGAG	TRIM24_ENST00000415680.6_MISSENSE_p.S733G	Pancreas(179_%3B_936_%20_2074_%20_16128_%20_47811_%20_50326)_%7C_Colon(136_%3B_168_%20_1735_%20_9344_%20_12243_%20_52014)
chr7	139261617	C	T	0.25		0.264	0.273	0.255	PASS	UBN2	hg38	chr7	139261617	139261617	MISSENSE		SNP	C	C	T	g.chr7:139261617C>T	ENST00000473989.8	+	6	1519	c.1271C>T	c.(1270-1272)tCg>tTg	p.S424L	0.4488778054862843	CTATCTGAGTCGGGGGGTGAA
chr7	140753336	A	T	0.191		0.264	0.222	0.221	PASS	BRAF	hg38	chr7	140753336	140753336	MISSENSE		SNP	A	A	T	g.chr7:140753336A>T	ENST00000646891.1	-	15	2024	c.1799T>A	c.(1798-1800)gTg>gAg	p.V600E	0.33665835411471323	TCGAGATTTCACTGTAGCTAG	BRAF_ENST00000496384.7_MISSENSE_p.V600E/BRAF_ENST00000288602.11_MISSENSE_p.V640E/BRAF_ENST00000644969.1_MISSENSE_p.V640E	Colon(40_%3B_35_%20_892_%20_2973_%20_5743_%20_27438)	v-raf_%20_murine_%20_sarcoma_%20_viral_%20_oncogene_%20_homolog_%20_B1	673	7	7q34	yes		"melanoma_%2C__%20_colorectal_%2C__%20_papillary_%20_thyroid_%2C__%20_borderline_%20_ov_%2C__%20_Non_%20_small-cell_%20_lung_%20_cancer_%20_(NSCLC)_%2C__%20_cholangiocarcinoma_%2C__%20_pilocytic_%20_astrocytoma"			E	Dom	"Mis_%2C__%20_T_%2C__%20_O"	"AKAP9_%2C__%20_KIAA1549"	yes	Cardio-facio-cutaneous_%20_syndrome		0.00002
chr7	140834757	G	C	0.699		0.731	0.701	0.717	PASS	BRAF	hg38	chr7	140834757	140834757	MISSENSE		SNP	G	G	C	g.chr7:140834757G>C	ENST00000646891.1	-	3	581	c.356C>G	c.(355-357)aCc>aGc	p.T119S	0.38902743142144636	AGATGTAACGGTATCCATTGA	BRAF_ENST00000496384.7_MISSENSE_p.T119S/BRAF_ENST00000288602.11_MISSENSE_p.T119S/BRAF_ENST00000644969.1_MISSENSE_p.T119S/BRAF_ENST00000469930.2_MISSENSE_p.T119S	Colon(40_%3B_35_%20_892_%20_2973_%20_5743_%20_27438)	v-raf_%20_murine_%20_sarcoma_%20_viral_%20_oncogene_%20_homolog_%20_B1	673	7	7q34	yes		"melanoma_%2C__%20_colorectal_%2C__%20_papillary_%20_thyroid_%2C__%20_borderline_%20_ov_%2C__%20_Non_%20_small-cell_%20_lung_%20_cancer_%20_(NSCLC)_%2C__%20_cholangiocarcinoma_%2C__%20_pilocytic_%20_astrocytoma"			E	Dom	"Mis_%2C__%20_T_%2C__%20_O"	"AKAP9_%2C__%20_KIAA1549"	yes	Cardio-facio-cutaneous_%20_syndrome
chr7	142221680	C	T	0.709		0.734	0.756	0.69	PASS	MGAM2	hg38	chr7	142221680	142221680	MISSENSE		SNP	C	C	T	g.chr7:142221680C>T	ENST00000477922.3	+	48	7223	c.7169C>T	c.(7168-7170)cCc>cTc	p.P2390L	0.4014962593516209	TTCGCTACTCCCCATTCTGCT
chr7	142380875	G	A	0.311		0.266	0.241	0.27	PASS	TRBV6-4	hg38	chr7	142380875	142380875	RNA		SNP	G	G	A	g.chr7:142380875G>A	ENST00000390360.3	+	1	70	c.49G>A			0.543640897755611	CCTGTGGGCAGGTAAGTCCTG	TRBV7-3_ENST00000390361.3_FIVE_PRIME_FLANK
chr7	142389438	T	C	0.238		0.249	0.247	0.219	PASS	TRBV5-3	hg38	chr7	142389438	142389438	RNA		SNP	T	T	C	g.chr7:142389438T>C	ENST00000390362.1	+	2	113	c.113T>C			0.5411471321695761	GGACAGCAAGTGACTCTGAGA	TRBV9_ENST00000390363.2_FIVE_PRIME_FLANK
chr7	142564182	C	A	0.818		0.823	0.777	0.826	PASS	TRBV12-4	hg38	chr7	142564182	142564182	RNA		SNP	C	C	A	g.chr7:142564182C>A	ENST00000617347.1	+	2	343	c.284C>A			0.49875311720698257	TCATTCTCCACTCTGAAGATC
chr7	142961411	G	A	0.243		0.281	0.273	0.274	PASS	KEL	hg38	chr7	142961411	142961411	MISSENSE		SNP	G	G	A	g.chr7:142961411G>A	ENST00000355265.7	-	3	329	c.172C>T	c.(172-174)Ctc>Ttc	p.L58F	0.5561097256857855	AAACAAAGGAGCAGGCCCAAA
chr7	143321815	G	A	0.717		0.703	0.673	0.754	PASS	CLCN1	hg38	chr7	143321815	143321815	SILENT		SNP	G	G	A	g.chr7:143321815G>A	ENST00000343257.7	+	5	765	c.663G>A	c.(661-663)gcG>gcA	p.A221A	0.5561097256857855	CCCTGACTGCGGGCCTGGGCA																		0.0045	0.00555
chr7	143443582	G	A	0.214		0.209	0.244	0.202	PASS	TAS2R60	hg38	chr7	143443582	143443582	MISSENSE		SNP	G	G	A	g.chr7:143443582G>A	ENST00000332690.1	+	1	130	c.130G>A	c.(130-132)Gtg>Atg	p.V44M	0.4937655860349127	TGCTCTGGGCGTGGAGTGGGT	EPHA1-AS1_ENST00000429289.5_RNA
chr7	144259621	T	C	0.066		0.151	0.155	0.211	PASS	OR2A7	hg38	chr7	144259621	144259621	MISSENSE		SNP	T	T	C	g.chr7:144259621T>C	ENST00000641841.1	-	2	104	c.8A>G	c.(7-9)gAc>gGc	p.D3G	0.44139650872817954	TGTTATATTGTCCCCCATATC	OR2A7_ENST00000493325.1_MISSENSE_p.D3G/AC074386.1_ENST00000463561.5_RNA/AC074386.1_ENST00000476560.1_RNA/AC074386.1_ENST00000487102.5_RNA/OR2A20P_ENST00000498397.1_FIVE_PRIME_FLANK/OR2A20P_ENST00000641121.1_FIVE_PRIME_FLANK
chr7	144401422	CC	TT	0.26		0.234	0.197	0.224	PASS	NOBOX	hg38	chr7	144401422	144401423	MISSENSE		DNP	CC	CC	TT	g.chr7:144401422_144401423CC>TT	ENST00000483238.5	-	4	468_469	c.467_468GG>AA	c.(466-468)gGG>gAA	p.G156E	0.6268656716417911	GGCACAGTCTCCCAGCATCAGC	NOBOX_ENST00000645489.1_MISSENSE_p.G71E/NOBOX_ENST00000467773.1_MISSENSE_p.G156E
chr7	149224393	C	A	0.205		0.179	0.192	0.247	PASS	ZNF282	hg38	chr7	149224393	149224393	MISSENSE		SNP	C	C	A	g.chr7:149224393C>A	ENST00000610704.5	+	8	1806	c.1762C>A	c.(1762-1764)Cac>Aac	p.H588N	0.6483790523690773	CCGTAAGGAGCACCTGCAGAA	ZNF282_ENST00000479907.1_THREE_PRIME_UTR
chr7	149827958	G	A	0.769		0.789	0.748	0.774	PASS	SSPO	hg38	chr7	149827958	149827958	RNA		SNP	G	G	A	g.chr7:149827958G>A	ENST00000378016.5	+			c.e98-27G>A			0.6633416458852868	ACCACTGCGAGTGCTGGCACC	SSPO_ENST00000465639.5_RNA
chr7	152180033	G	A	0.167		0.158	0.215	0.216	PASS	KMT2C	hg38	chr7	152180033	152180033	MISSENSE		SNP	G	G	A	g.chr7:152180033G>A	ENST00000262189.11	-	37	7460	c.7243C>T	c.(7243-7245)Cct>Tct	p.P2415S	0.4763092269326683	CCTGGATGAGGCACTGCGGGT	KMT2C_ENST00000355193.6_MISSENSE_p.P2415S
chr8	12133734	G	C	0.99		0.987	0.992	0.994	PASS	USP17L7	hg38	chr8	12133734	12133734	MISSENSE		SNP	G	G	C	g.chr8:12133734G>C	ENST00000530447.5	-	1	366	c.276C>G	c.(274-276)aaC>aaG	p.N92K	0.5336658354114713	GCAGGGAAACGTTCACATAGA	FAM66D_ENST00000653725.1_RNA/FAM66D_ENST00000653269.1_RNA/FAM66D_ENST00000670188.1_RNA/AC130366.1_ENST00000526505.1_FIVE_PRIME_FLANK
chr8	28717738	C	T	0.971		0.989	0.978	0.966	PASS	EXTL3	hg38	chr8	28717738	28717738	MISSENSE		SNP	C	C	T	g.chr8:28717738C>T	ENST00000220562.9	+	3	2407	c.1679C>T	c.(1678-1680)gCg>gTg	p.A560V	0.5785536159600998	TCAGGCAAGGCGGCTGGAACT	EXTL3_ENST00000523149.5_MISSENSE_p.A176V
chr8	31154699	C	G	0.958		0.982	0.957	0.968	PASS	WRN	hg38	chr8	31154699	31154699	MISSENSE		SNP	C	C	G	g.chr8:31154699C>G	ENST00000298139.7	+	32	4003	c.3763C>G	c.(3763-3765)Ctt>Gtt	p.L1255V	0.30174563591022446	AATATGCACACTTTCACAGTC		Ovarian(18_%3B_161_%20_598_%20_2706_%20_14834_%20_27543)	Werner_%20_syndrome_%20_(RECQL2)	7486	8	8p12-p11.2		yes		"osteosarcoma_%2C__%20_meningioma_%2C__%20_others"	Werner_%20_Syndrome	"L_%2C__%20_E_%2C__%20_M_%2C__%20_O"	Rec	"Mis_%2C__%20_N_%2C__%20_F_%2C__%20_S"
chr8	31639408	G	A	0.927		0.988	0.974	0.953	PASS	NRG1	hg38	chr8	31639408	31639408	MISSENSE		SNP	G	G	A	g.chr8:31639408G>A	ENST00000652698.1	+	1	164	c.14G>A	c.(13-15)cGc>cAc	p.R5H	0.6932668329177057	GGGAAAGGACGCGCGGGCCGA	NRG1_ENST00000519301.6_MISSENSE_p.R5H/NRG1_ENST00000520407.5_FIVE_PRIME_FLANK/NRG1_ENST00000614767.1_FIVE_PRIME_FLANK
chr8	38238145	G	A	0.973		0.973	0.975	0.986	PASS	DDHD2	hg38	chr8	38238145	38238145	SILENT		SNP	G	G	A	g.chr8:38238145G>A	ENST00000397166.7	+	5	841	c.558G>A	c.(556-558)acG>acA	p.T186T	0.36658354114713215	CAACACCCACGGAGCAGGGTC	DDHD2_ENST00000520272.6_SILENT_p.T186T
chr8	54459464	C	T	0.406		0.504	0.546	0.531	PASS	SOX17	hg38	chr8	54459464	54459464	SILENT		SNP	C	C	T	g.chr8:54459464C>T	ENST00000297316.5	+	2	918	c.714C>T	c.(712-714)gcC>gcT	p.A238A	0.7605985037406484	CTTTCTTCGCCGCCCCGATGC
chr8	55103161	G	A	0.179		0.144	0.199	0.153	PASS	XKR4	hg38	chr8	55103161	55103161	MISSENSE		SNP	G	G	A	g.chr8:55103161G>A	ENST00000327381.7	+	1	1134	c.673G>A	c.(673-675)Gcc>Acc	p.A225T	0.6234413965087282	GAGCAACATCGCCGCGGCCAA	XKR4_ENST00000622811.1_MISSENSE_p.A225T
chr8	117520952	C	A	0.137		0.16	0.156	0.177	PASS	MED30	hg38	chr8	117520952	117520952	SILENT		SNP	C	C	A	g.chr8:117520952C>A	ENST00000297347.7	+	1	240	c.76C>A	c.(76-78)Cgg>Agg	p.R26R	0.6807980049875312	GCAGGCCGCCCGGGAAGTCAA	MED30_ENST00000522839.1_SILENT_p.R26R	Melanoma(81_%3B_817_%20_1341_%20_9674_%20_26244_%20_29255)
chr8	119732053	C	T	0.136		0.176	0.185	0.16	PASS	TAF2	hg38	chr8	119732053	119732053	SILENT		SNP	C	C	T	g.chr8:119732053C>T	ENST00000378164.7	-	26	3748	c.3471G>A	c.(3469-3471)aaG>aaA	p.K1157K	0.4339152119700748	GCTTCTTCTTCTTTTTCTTGT
chr8	120455483	C	T	0.08		0.074	0.062	0.122	PASS	MTBP	hg38	chr8	120455483	120455483	MISSENSE		SNP	C	C	T	g.chr8:120455483C>T	ENST00000305949.6	+	6	585	c.533C>T	c.(532-534)cCt>cTt	p.P178L	0.28428927680798005	AAAGATCCTCCTAAATTGAAA
chr8	121614529	G	C	0.166		0.147	0.174	0.174	PASS	HAS2	hg38	chr8	121614529	121614529	SILENT		SNP	G	G	C	g.chr8:121614529G>C	ENST00000303924.5	-	4	1827	c.1239C>G	c.(1237-1239)gtC>gtG	p.V413V	0.428927680798005	CTACTAGCTGGACAGTTAACA
chr8	122951771	G	A	0.145		0.175	0.16	0.187	PASS	ZHX2	hg38	chr8	122951771	122951771	SILENT		SNP	G	G	A	g.chr8:122951771G>A	ENST00000314393.6	+	3	835	c.261G>A	c.(259-261)acG>acA	p.T87T	0.4837905236907731	CCTACTCCACGCAAAACCTGA		Esophageal_%20_Squamous(94_%3B_1056_%20_1388_%20_11767_%20_13799_%20_49639)
chr8	122952953	C	T	0.153		0.206	0.171	0.18	PASS	ZHX2	hg38	chr8	122952953	122952953	SILENT		SNP	C	C	T	g.chr8:122952953C>T	ENST00000314393.6	+	3	2017	c.1443C>T	c.(1441-1443)agC>agT	p.S481S	0.5760598503740648	TTGCCAGGAGCGAGATCAAGA		Esophageal_%20_Squamous(94_%3B_1056_%20_1388_%20_11767_%20_13799_%20_49639)
chr8	123182976	C	T	0.107		0.079	0.112	0.083	PASS	FAM83A	hg38	chr8	123182976	123182976	SILENT		SNP	C	C	T	g.chr8:123182976C>T	ENST00000518448.5	+	2	2134	c.120C>T	c.(118-120)gaC>gaT	p.D40D	0.6483790523690773	TGGCCACGGACGCCCTCTTGG	FAM83A_ENST00000276699.10_SILENT_p.D40D/FAM83A_ENST00000522648.5_SILENT_p.D40D/FAM83A_ENST00000536633.2_SILENT_p.D40D/AC068228.1_ENST00000408534.2_FIVE_PRIME_FLANK/AC068228.2_ENST00000522383.1_FIVE_PRIME_FLANK
chr8	131039918	G	A	0.083		0.061	0.082	0.095	PASS	ADCY8	hg38	chr8	131039918	131039918	MISSENSE		SNP	G	G	A	g.chr8:131039918G>A	ENST00000286355.10	-	1	992	c.416C>T	c.(415-417)tCg>tTg	p.S139L	0.6309226932668329	AAAGAAATCCGAGTTGCTAGG	ADCY8_ENST00000377928.7_MISSENSE_p.S139L
chr8	132024694	G	A	0.876		0.823	0.815	0.81	PASS	AC100868.1	hg38	chr8	132024694	132024694	SILENT		SNP	G	G	A	g.chr8:132024694G>A	ENST00000262283.5	-	18	1957	c.1857C>T	c.(1855-1857)aaC>aaT	p.N619N	0.6234413965087282	TGAGGCTTTGGTTAAAGGAGG	OC90_ENST00000254627.4_SILENT_p.N407N
chr8	132887272	G	A	0.855		0.83	0.84	0.82	PASS	TG	hg38	chr8	132887272	132887272	MISSENSE		SNP	G	G	A	g.chr8:132887272G>A	ENST00000220616.9	+	9	1943	c.1900G>A	c.(1900-1902)Gga>Aga	p.G634R	0.5211970074812967	ATGCTTTTCCGGAGAGTGCTG																		0.0007	0.00049
chr8	132929110	G	A	0.099		0.086	0.076	0.102	PASS	TG	hg38	chr8	132929110	132929110	SILENT		SNP	G	G	A	g.chr8:132929110G>A	ENST00000220616.9	+	23	4777	c.4734G>A	c.(4732-4734)aaG>aaA	p.K1578K	0.42643391521197005	CAGAATCAAAGGTGATCTTCG
chr8	132969501	G	A	0.145		0.187	0.166	0.14	PASS	TG	hg38	chr8	132969501	132969501	SILENT		SNP	G	G	A	g.chr8:132969501G>A	ENST00000220616.9	+	32	5950	c.5907G>A	c.(5905-5907)ccG>ccA	p.P1969P	0.3566084788029925	CTCGCCTGCCGTTCCAAAAAC	TG_ENST00000519543.5_SILENT_p.P123P																	0.0323	0.03712
chr8	138265765	C	T	0.076		0.084	0.063	0.089	PASS	FAM135B	hg38	chr8	138265765	138265765	MISSENSE		SNP	C	C	T	g.chr8:138265765C>T	ENST00000395297.6	-	4	845	c.235G>A	c.(235-237)Gaa>Aaa	p.E79K	0.4688279301745636	GGTACCTCTTCATTCCGGTAT
chr8	140435118	G	A	0.189		0.193	0.216	0.17	PASS	TRAPPC9	hg38	chr8	140435118	140435118	MISSENSE		SNP	G	G	A	g.chr8:140435118G>A	ENST00000648948.2	-	4	1162	c.853C>T	c.(853-855)Cgg>Tgg	p.R285W	0.44389027431421446	TCACCTGGCCGGTGTCTATTG	TRAPPC9_ENST00000438773.4_MISSENSE_p.R285W/TRAPPC9_ENST00000389328.8_MISSENSE_p.R383W																	0.0005	0.00050
chr8	141436039	C	T	0.859		0.852	0.827	0.82	PASS	MROH5	hg38	chr8	141436039	141436039	RNA		SNP	C	C	T	g.chr8:141436039C>T	ENST00000621837.1	-	27	3507	c.3426G>A			0.655860349127182	CGAACAGTGCCATGGCTGCCG	MROH5_ENST00000430863.5_RNA/AC100803.4_ENST00000606664.1_RNA
chr8	141476002	C	T	0.152		0.177	0.196	0.187	PASS	MROH5	hg38	chr8	141476002	141476002	RNA		SNP	C	C	T	g.chr8:141476002C>T	ENST00000621837.1	-	13	1672	c.1591G>A			0.5960099750623441	TCCCGAGCCACGGGCCACAGC	MROH5_ENST00000430863.5_RNA
chr8	141477438	A	G	0.165		0.175	0.195	0.151	PASS	MROH5	hg38	chr8	141477438	141477438	RNA		SNP	A	A	G	g.chr8:141477438A>G	ENST00000621837.1	-	12	1491	c.1410T>C			0.6433915211970075	CCTGCTGGCGACTCCGCGTGC	MROH5_ENST00000430863.5_RNA
chr8	141480347	A	C	0.173		0.192	0.164	0.147	PASS	MROH5	hg38	chr8	141480347	141480347	RNA		SNP	A	A	C	g.chr8:141480347A>C	ENST00000621837.1	-	7	933	c.852T>G			0.6433915211970075	TCACCTTCTCAGGGGACTGCT	MROH5_ENST00000430863.5_RNA
chr8	141490215	G	A	0.831		0.809	0.83	0.84	PASS	MROH5	hg38	chr8	141490215	141490215	RNA		SNP	G	G	A	g.chr8:141490215G>A	ENST00000621837.1	-	5	680	c.599C>T			0.6234413965087282	CACCCGCCACGAGTGCCTGCA	MROH5_ENST00000430863.5_RNA
chr8	143865354	GGGC	G	0.993		0.995	0.993	0.994	PASS	EPPK1	hg38	chr8	143865355	143865357	IN_FRAME_DEL		DEL	GGC	GGC	-	g.chr8:143865355_143865357delGGC	ENST00000615648.2	-	2	7975_7977	c.7897_7899delGCC	c.(7897-7899)gccdel	p.A2633del	0.7816377171215881	CCTGGCGGCGGGCGGCGGCGGCG	EPPK1_ENST00000568225.2_IN_FRAME_DEL_p.A2608del
chr8	144046887	C	T	0.229		0.29	0.262	0.27	PASS	SPATC1	hg38	chr8	144046887	144046887	SILENT		SNP	C	C	T	g.chr8:144046887C>T	ENST00000377470.8	+	5	1943	c.1707C>T	c.(1705-1707)gaC>gaT	p.D569D	0.6683291770573566	TGCTCGCCGACGCGCTGCTGC	SPATC1_ENST00000447830.2_THREE_PRIME_UTR/SMPD5_ENST00000528912.1_FIVE_PRIME_FLANK/SMPD5_ENST00000639008.2_FIVE_PRIME_FLANK
chr8	144137928	G	A	0.455		0.461	0.424	0.456	PASS	HGH1	hg38	chr8	144137928	144137928	SILENT		SNP	G	G	A	g.chr8:144137928G>A	ENST00000347708.5	+	1	155	c.93G>A	c.(91-93)ccG>ccA	p.P31P	0.7655860349127181	TCCTGGCGCCGGGCGCGCGGG	HGH1_ENST00000628266.1_SILENT_p.P31P
chr9	5164140	C	A	0.115		0.177	0.173	0.191	PASS	INSL6	hg38	chr9	5164140	5164140	MISSENSE		SNP	C	C	A	g.chr9:5164140C>A	ENST00000381641.4	-	2	452	c.415G>T	c.(415-417)Gta>Tta	p.V139L	0.3266832917705736	TGAATATATACATTGATATTA	INSL6_ENST00000649639.1_INTRON
chr9	8518013	T	A	0.133		0.205	0.255	0.275	PASS	PTPRD	hg38	chr9	8518013	8518013	MISSENSE		SNP	T	T	A	g.chr9:8518013T>A	ENST00000381196.8	-	18	1922	c.1378A>T	c.(1378-1380)Act>Tct	p.T460S	0.4713216957605985	ACATGTTGAGTGGGATCCATT	PTPRD_ENST00000486161.5_MISSENSE_p.T460S/PTPRD_ENST00000397606.7_MISSENSE_p.T450S/PTPRD_ENST00000356435.9_MISSENSE_p.T460S/PTPRD_ENST00000540109.5_MISSENSE_p.T460S/PTPRD_ENST00000355233.9_MISSENSE_p.T460S/PTPRD_ENST00000397617.7_MISSENSE_p.T450S/PTPRD_ENST00000397611.7_MISSENSE_p.T457S/PTPRD_ENST00000537002.5_MISSENSE_p.T454S
chr9	12821743	T	C	0.299		0.293	0.333	0.326	PASS	LURAP1L	hg38	chr9	12821743	12821743	MISSENSE		SNP	T	T	C	g.chr9:12821743T>C	ENST00000319264.4	+	2	1366	c.670T>C	c.(670-672)Tac>Cac	p.Y224H	0.43640897755610975	GGATTCTGAATACTACTGCTT
chr9	18777270	C	T	0.321		0.335	0.253	0.231	PASS	ADAMTSL1	hg38	chr9	18777270	18777270	MISSENSE		SNP	C	C	T	g.chr9:18777270C>T	ENST00000380548.9	+	19	3121	c.3041C>T	c.(3040-3042)gCc>gTc	p.A1014V	0.6807980049875312	CGGGGCCTGGCCGCCAACCCG
chr9	35853622	G	A	0.335		0.328	0.297	0.285	PASS	TMEM8B	hg38	chr9	35853622	35853622	MISSENSE		SNP	G	G	A	g.chr9:35853622G>A	ENST00000377991.9	+	14	2216	c.1201G>A	c.(1201-1203)Gag>Aag	p.E401K	0.6184538653366584	TGCTTTTGTGGAGACCCGGGA	TMEM8B_ENST00000650015.1_MISSENSE_p.E401K/TMEM8B_ENST00000643932.2_MISSENSE_p.E853K/TMEM8B_ENST00000377988.6_MISSENSE_p.E401K
chr9	92242240	C	G	0.368		0.273	0.385	0.34	PASS	IARS1	hg38	chr9	92242240	92242240	MISSENSE		SNP	C	C	G	g.chr9:92242240C>G	ENST00000375643.7	-	29	3358	c.3091G>C	c.(3091-3093)Gag>Cag	p.E1031Q	0.3940149625935162	AATATGAACTCTGTGTGGCTT	IARS1_ENST00000375627.1_MISSENSE_p.E84Q/IARS1_ENST00000627121.2_MISSENSE_p.E84Q/IARS1_ENST00000443024.6_MISSENSE_p.E1031Q/IARS1_ENST00000447699.6_MISSENSE_p.E921Q
chr9	94610011	G	C	0.26		0.262	0.336	0.28	PASS	FBP1	hg38	chr9	94610011	94610011	MISSENSE		SNP	G	G	C	g.chr9:94610011G>C	ENST00000375326.9	-	4	685	c.477C>G	c.(475-477)aaC>aaG	p.N159K	0.5062344139650873	CTGCCACCAGGTTCCGGCCTG	FBP1_ENST00000648117.1_MISSENSE_p.N94K/FBP1_ENST00000415431.5_MISSENSE_p.N159K	Ovarian(142_%3B_590_%20_2466_%20_25593_%20_44496)
chr9	100229734	C	T	0.114		0.19	0.191	0.214	PASS	INVS	hg38	chr9	100229734	100229734	SILENT		SNP	C	C	T	g.chr9:100229734C>T	ENST00000262457.7	+	5	720	c.522C>T	c.(520-522)aaC>aaT	p.N174N	0.38403990024937656	ATGATTCTAACATTGGGATTC	INVS_ENST00000262456.6_SILENT_p.N174N
chr9	101362911	A	G	0.663		0.726	0.71	0.705	PASS	BAAT	hg38	chr9	101362911	101362911	SILENT		SNP	A	A	G	g.chr9:101362911A>G	ENST00000395051.3	-	3	845	c.774T>C	c.(772-774)aaT>aaC	p.N258N	0.42144638403990026	AGTTGGTCCCATTAATAAGTA	BAAT_ENST00000259407.6_SILENT_p.N258N
chr9	101476323	G	A	0.274		0.309	0.345	0.336	PASS	PGAP4	hg38	chr9	101476323	101476323	MISSENSE		SNP	G	G	A	g.chr9:101476323G>A	ENST00000374851.1	-	4	1918	c.770C>T	c.(769-771)cCa>cTa	p.P257L	0.5461346633416458	CATGGGCTCTGGATTGATGTA	PGAP4_ENST00000374848.8_MISSENSE_p.P257L/PGAP4_ENST00000374847.5_MISSENSE_p.P257L/TMEM246-AS1_ENST00000424154.6_RNA/TMEM246-AS1_ENST00000450109.5_RNA/TMEM246-AS1_ENST00000425734.1_RNA
chr9	104617359	C	T	0.311		0.311	0.237	0.321	PASS	OR13C9	hg38	chr9	104617359	104617359	MISSENSE		SNP	C	C	T	g.chr9:104617359C>T	ENST00000259362.1	-	1	846	c.846G>A	c.(844-846)atG>atA	p.M282I	0.38403990024937656	CCCCATAGAACATGGATATAA
chr9	109167140	CG	GC	0.97		0.98	0.972	0.974	PASS	FRRS1L	hg38	chr9	109167140	109167141	MISSENSE		DNP	CG	CG	GC	g.chr9:109167140_109167141CG>GC	ENST00000561981.3	-	1	156_157	c.151_152CG>GC	c.(151-153)CGg>GCg	p.R51A	0.7985074626865671	CCGCGCCATCCGTGCGCACAGA
chr9	113584068	G	A	0.739		0.636	0.689	0.678	PASS	RGS3	hg38	chr9	113584068	113584068	MISSENSE		SNP	G	G	A	g.chr9:113584068G>A	ENST00000374140.6	+	21	2865	c.2656G>A	c.(2656-2658)Gag>Aag	p.E886K	0.6633416458852868	AGAAGAGGCCGAGGAGGTGGA	RGS3_ENST00000343817.9_MISSENSE_p.E605K/RGS3_ENST00000374134.7_MISSENSE_p.E207K/RGS3_ENST00000462143.5_MISSENSE_p.E207K/RGS3_ENST00000350696.9_MISSENSE_p.E886K/RGS3_ENST00000394646.7_INTRON/RGS3_ENST00000342620.9_INTRON/AL162727.2_ENST00000428429.1_RNA
chr9	123373629	C	T	0.629		0.76	0.603	0.702	PASS	CRB2	hg38	chr9	123373629	123373629	MISSENSE		SNP	C	C	T	g.chr9:123373629C>T	ENST00000373631.8	+	10	3162	c.3098C>T	c.(3097-3099)gCg>gTg	p.A1033V	0.7605985037406484	CGGCCCGGCGCGGCCCCTGGC	CRB2_ENST00000359999.7_MISSENSE_p.A1033V
chr9	127712718	G	A	0.339		0.338	0.334	0.381	PASS	CFAP157	hg38	chr9	127712718	127712718	MISSENSE		SNP	G	G	A	g.chr9:127712718G>A	ENST00000373295.7	+	7	1191	c.1147G>A	c.(1147-1149)Gat>Aat	p.D383N	0.5810473815461347	GATGCACCGCGATGAAGAGGA	PTRH1_ENST00000335223.5_INTRON/CFAP157_ENST00000614677.1_SILENT_p.A417A/TTC16_ENST00000373289.4_FIVE_PRIME_FLANK
chr9	130337951	C	T	0.574		0.66	0.637	0.64	PASS	HMCN2	hg38	chr9	130337951	130337951	SILENT		SNP	C	C	T	g.chr9:130337951C>T	ENST00000624552.3	+	23	3414	c.3414C>T	c.(3412-3414)agC>agT	p.S1138S	0.6583541147132169	TGGGTGACAGCGGCCACTACG	HMCN2_ENST00000611173.1_SILENT_p.S402S
chr9	130393779	C	T	0.281		0.347	0.312	0.307	PASS	HMCN2	hg38	chr9	130393779	130393779	SILENT		SNP	C	C	T	g.chr9:130393779C>T	ENST00000624552.3	+	68	10269	c.10269C>T	c.(10267-10269)gaC>gaT	p.D3423D	0.6334164588528678	TCCAGAATGACGTGGTGGTGG
chr9	130884719	C	T	0.712		0.672	0.729	0.681	PASS	ABL1	hg38	chr9	130884719	130884719	MISSENSE		SNP	C	C	T	g.chr9:130884719C>T	ENST00000372348.7	+	11	3790	c.2486C>T	c.(2485-2487)cCg>cTg	p.P829L	0.628428927680798	GGCTCCAGCCCGCCCAACCTG	ABL1_ENST00000318560.6_MISSENSE_p.P810L		v-abl_%20_Abelson_%20_murine_%20_leukemia_%20_viral_%20_oncogene_%20_homolog_%20_1	25	9	9q34.1_%20_	yes		"CML_%2C__%20_ALL_%2C__%20_T-ALL"			L	Dom	"T_%2C__%20_Mis"	"BCR_%2C__%20_ETV6_%2C__%20_NUP214"			0.0066	0.00557
chr9	131261167	G	A	0.275		0.34	0.315	0.319	PASS	FAM78A	hg38	chr9	131261167	131261167	SILENT		SNP	G	G	A	g.chr9:131261167G>A	ENST00000372271.4	-	2	838	c.507C>T	c.(505-507)gcC>gcT	p.A169A	0.6234413965087282	TGACGGGCACGGCCCATGTGA	FAM78A_ENST00000372269.7_SILENT_p.A166A
chr9	133479020	C	G	0.686		0.646	0.653	0.719	PASS	SLC2A6	hg38	chr9	133479020	133479020	MISSENSE		SNP	C	C	G	g.chr9:133479020C>G	ENST00000371899.9	-	1	80	c.40G>C	c.(40-42)Gac>Cac	p.D14H	0.743142144638404	GGGAAGGTGTCGTAGTCCGGG	SLC2A6_ENST00000371897.8_MISSENSE_p.D14H
chr9	134051616	G	C	0.35		0.351	0.284	0.413	PASS	BRD3	hg38	chr9	134051616	134051616	MISSENSE		SNP	G	G	C	g.chr9:134051616G>C	ENST00000303407.12	-	4	640	c.445C>G	c.(445-447)Ccc>Gcc	p.P149A	0.5261845386533666	GGAGCAGGGGGTAATAATTCA	BRD3_ENST00000371834.6_MISSENSE_p.P149A/AL445931.1_ENST00000412181.1_FIVE_PRIME_FLANK		bromodomain_%20_containing_%20_3	8019	9	9q34	yes		lethal_%20_midline_%20_carcinoma_%20_of_%20_young_%20_people			E	Dom	T	C15orf55
chr9	136291358	C	T	0.674		0.647	0.666	0.655	PASS	CCDC187	hg38	chr9	136291358	136291358	MISSENSE		SNP	C	C	T	g.chr9:136291358C>T	ENST00000569961.5	-	6	1202	c.961G>A	c.(961-963)Gcc>Acc	p.A321T	0.6458852867830424	GAGCTCTGGGCATTGGGGTCC	CCDC187_ENST00000638797.1_MISSENSE_p.A419T/CCDC187_ENST00000624277.3_MISSENSE_p.A419T
chr9	136475675	T	C	0.309		0.334	0.298	0.334	PASS	SEC16A	hg38	chr9	136475675	136475675	SILENT		SNP	T	T	C	g.chr9:136475675T>C	ENST00000371706.7	-	1	1441	c.1407A>G	c.(1405-1407)ccA>ccG	p.P469P	0.5810473815461347	GGGCGGCAGCTGGTCTGCACT	SEC16A_ENST00000313050.11_SILENT_p.P647P/SEC16A_ENST00000290037.10_SILENT_p.P647P/SEC16A_ENST00000431893.3_SILENT_p.P469P
chr10	1005852	C	T	0.342		0.275	0.289	0.275	PASS	GTPBP4	hg38	chr10	1005852	1005852	MISSENSE		SNP	C	C	T	g.chr10:1005852C>T	ENST00000360803.9	+	9	993	c.947C>T	c.(946-948)cCt>cTt	p.P316L	0.3940149625935162	GAAGGATTCCCTGTAATAGAG
chr10	3252506	ACAGATTCCCACATCTACAGTACGGCACCCACTGCAGGAACAGTGCAGATTCCCACATCTACAGTACGGCACCCACTGCAGGAACAGCGCAGATTCCCTCATCTACAGCACAGCACCCACTGAGGGACAGTG	A	0.115		0.14	0.123	0.127	PASS	LINC02668	hg38	chr10	3252507	3252637	RNA		DEL	CAGATTCCCACATCTACAGTACGGCACCCACTGCAGGAACAGTGCAGATTCCCACATCTACAGTACGGCACCCACTGCAGGAACAGCGCAGATTCCCTCATCTACAGCACAGCACCCACTGAGGGACAGTG	CAGATTCCCACATCTACAGTACGGCACCCACTGCAGGAACAGTGCAGATTCCCACATCTACAGTACGGCACCCACTGCAGGAACAGCGCAGATTCCCTCATCTACAGCACAGCACCCACTGAGGGACAGTG	-	g.chr10:3252507_3252637delCAGATTCCCACATCTACAGTACGGCACCCACTGCAGGAACAGTGCAGATTCCCACATCTACAGTACGGCACCCACTGCAGGAACAGCGCAGATTCCCTCATCTACAGCACAGCACCCACTGAGGGACAGTG	ENST00000655354.1	-			c.e2-3954CACTGTCCCTCAGTGGGTGCTGTGCTGTAGATGAGGGAATCTGCGCTGTTCCTGCAGTGGGTGCCGTACTGTAGATGTGGGAATCTGCACTGTTCCTGCAGTGGGTGCCGTACTGTAGATGTGGGAATCTGT>T			0.5461393596986818	AGGAACAGCACAGATTCCCACATCTACAGTACGGCACCCACTGCAGGAACAGTGCAGATTCCCACATCTACAGTACGGCACCCACTGCAGGAACAGCGCAGATTCCCTCATCTACAGCACAGCACCCACTGAGGGACAGTGCAGATTCCCA	LINC02668_ENST00000417149.2_RNA
chr10	15786569	G	A	0.309		0.32	0.338	0.324	PASS	MINDY3	hg38	chr10	15786569	15786569	MISSENSE		SNP	G	G	A	g.chr10:15786569G>A	ENST00000277632.8	-	13	1316	c.1108C>T	c.(1108-1110)Cct>Tct	p.P370S	0.3790523690773067	ACCTGATCAGGAAAAAATTCT	MINDY3_ENST00000378036.5_MISSENSE_p.P75S
chr10	17977985	A	C	0.585		0.602	0.605	0.64	PASS	SLC39A12	hg38	chr10	17977985	17977985	MISSENSE		SNP	A	A	C	g.chr10:17977985A>C	ENST00000377374.8	+	5	1055	c.835A>C	c.(835-837)Aac>Cac	p.N279H	0.341645885286783	AAGGAAACAAAACAACATAAT	SLC39A12_ENST00000377371.3_MISSENSE_p.N279H/SLC39A12_ENST00000377369.7_MISSENSE_p.N279H/SLC39A12_ENST00000539911.5_MISSENSE_p.N145H
chr10	25596778	G	T	0.369		0.305	0.387	0.241	PASS	GPR158	hg38	chr10	25596778	25596778	NONSENSE		SNP	G	G	T	g.chr10:25596778G>T	ENST00000376351.4	+	10	2554	c.2134G>T	c.(2134-2136)Gag>Tag	p.E712*	0.4239401496259352	CTTGGATCCAGAGGACATTCG	GPR158_ENST00000650135.1_NONSENSE_p.E633*
chr10	29523965	T	G	0.315		0.27	0.289	0.298	PASS	SVIL	hg38	chr10	29523965	29523965	SILENT		SNP	T	T	G	g.chr10:29523965T>G	ENST00000355867.8	-	15	3402	c.2649A>C	c.(2647-2649)gcA>gcC	p.A883A	0.42643391521197005	CAACCGTGGATGCTACGGTAG	SVIL_ENST00000674475.1_SILENT_p.A573A/SVIL_ENST00000375400.7_SILENT_p.A457A/SVIL_ENST00000375398.6_SILENT_p.A851A
chr10	34378024	G	A	0.324		0.316	0.411	0.409	PASS	PARD3	hg38	chr10	34378024	34378024	SILENT		SNP	G	G	A	g.chr10:34378024G>A	ENST00000374789.8	-	10	1783	c.1482C>T	c.(1480-1482)ctC>ctT	p.L494L	0.39900249376558605	CCCCCCGGGGGAGAATGTTTT	PARD3_ENST00000374788.8_SILENT_p.L494L/PARD3_ENST00000346874.9_SILENT_p.L494L/PARD3_ENST00000350537.9_SILENT_p.L494L/PARD3_ENST00000374790.8_SILENT_p.L450L/PARD3_ENST00000374794.8_SILENT_p.L450L/PARD3_ENST00000374773.6_SILENT_p.L494L/PARD3_ENST00000374776.6_SILENT_p.L494L/PARD3_ENST00000545693.5_SILENT_p.L494L/PARD3_ENST00000545260.5_SILENT_p.L450L/PARD3_ENST00000340077.9_SILENT_p.L494L/PARD3_ENS…
chr10	47997736	T	C	0.846		0.831	0.952	0.877	PASS	FAM25C	hg38	chr10	47997736	47997736	MISSENSE		SNP	T	T	C	g.chr10:47997736T>C	ENST00000617224.3	-	2	103	c.77A>G	c.(76-78)cAt>cGt	p.H26R	0.6059850374064838	CTCCACGGCATGAACTGAACA
chr10	72008385	G	A	0.315		0.404	0.322	0.348	PASS	CHST3	hg38	chr10	72008385	72008385	MISSENSE		SNP	G	G	A	g.chr10:72008385G>A	ENST00000373115.5	+	3	1761	c.1354G>A	c.(1354-1356)Ggc>Agc	p.G452S	0.6783042394014963	GCGCCTCTTCGGCTACAAACT
chr10	73299658	C	T	0.258		0.32	0.34	0.268	PASS	CFAP70	hg38	chr10	73299658	73299658	MISSENSE		SNP	C	C	T	g.chr10:73299658C>T	ENST00000355577.8	-	14	1590	c.1474G>A	c.(1474-1476)Gaa>Aaa	p.E492K	0.39900249376558605	GGAATCATTTCCTTGACCCTG	CFAP70_ENST00000340329.7_INTRON/CFAP70_ENST00000310715.7_MISSENSE_p.E492K
chr10	74981790	A	G	0.53		0.584	0.667	0.662	PASS	KAT6B	hg38	chr10	74981790	74981790	SILENT		SNP	A	A	G	g.chr10:74981790A>G	ENST00000287239.10	+	11	2749	c.2235A>G	c.(2233-2235)ttA>ttG	p.L745L	0.35910224438902744	TTAACAGATTACCAAAGCTTT	KAT6B_ENST00000648725.1_SILENT_p.L745L/KAT6B_ENST00000649463.1_SILENT_p.L745L/KAT6B_ENST00000648892.1_SILENT_p.L453L/KAT6B_ENST00000372724.6_SILENT_p.L562L/KAT6B_ENST00000372711.2_SILENT_p.L562L/KAT6B_ENST00000372725.6_SILENT_p.L453L/KAT6B_ENST00000649006.1_SILENT_p.L453L/KAT6B_ENST00000372714.6_SILENT_p.L453L
chr10	84224866	C	T	0.376		0.356	0.277	0.328	PASS	LRIT2	hg38	chr10	84224866	84224866	NONSENSE		SNP	C	C	T	g.chr10:84224866C>T	ENST00000372113.7	-	2	383	c.359G>A	c.(358-360)tGg>tAg	p.W120*	0.5037406483790524	GAACGCTGTCCATGGTACTGA	LRIT2_ENST00000538192.5_NONSENSE_p.W120*
chr10	87009547	G	A	0.368		0.356	0.359	0.291	PASS	AL136982.4	hg38	chr10	87009547	87009547	RNA		SNP	G	G	A	g.chr10:87009547G>A	ENST00000437689.3	+			c.e4-358G>A			0.5960099750623441	CGGTGGATCCGTTCCAAATAT	AL136982.1_ENST00000444431.1_RNA/AGAP11_ENST00000433214.2_RNA/AL136982.6_ENST00000444180.3_RNA
chr10	87187119	G	A	0.24		0.341	0.378	0.331	PASS	SHLD2	hg38	chr10	87187119	87187119	MISSENSE		SNP	G	G	A	g.chr10:87187119G>A	ENST00000298784.5	+	8	2341	c.2227G>A	c.(2227-2229)Gat>Aat	p.D743N	0.3516209476309227	TGGAAGACATGATGTTTGTAT	SHLD2_ENST00000298786.4_MISSENSE_p.D812N
chr10	96983126	A	G	0.373		0.343	0.296	0.345	PASS	LCOR	hg38	chr10	96983126	96983126	MISSENSE		SNP	A	A	G	g.chr10:96983126A>G	ENST00000421806.3	+	8	3171	c.2666A>G	c.(2665-2667)aAt>aGt	p.N889S	0.48129675810473815	CCAAGTGTCAATGAACGCCCC	LCOR_ENST00000286067.4_MISSENSE_p.N579S
chr10	99880156	C	T	0.364		0.298	0.311	0.319	PASS	DNMBP	hg38	chr10	99880156	99880156	SILENT		SNP	C	C	T	g.chr10:99880156C>T	ENST00000324109.9	-	16	4323	c.4203G>A	c.(4201-4203)aaG>aaA	p.K1401K	0.5685785536159601	CTTGAGGCTGCTTCTGGCAAG	DNMBP_ENST00000636706.1_SILENT_p.K1033K/DNMBP_ENST00000543621.6_SILENT_p.K689K
chr10	100194102	A	G	0.349		0.281	0.356	0.264	PASS	CHUK	hg38	chr10	100194102	100194102	MISSENSE		SNP	A	A	G	g.chr10:100194102A>G	ENST00000370397.8	-	18	1920	c.1856T>C	c.(1855-1857)aTt>aCt	p.I619T	0.3865336658354115	GAGTAGATCAATAATCTTCTG		Ovarian(159_%3B_52_%20_1904_%20_10536_%20_35305_%20_37148)
chr10	103303942	T	C	0.287		0.317	0.314	0.333	PASS	PCGF6	hg38	chr10	103303942	103303942	MISSENSE		SNP	T	T	C	g.chr10:103303942T>C	ENST00000369847.4	-	10	1090	c.1016A>G	c.(1015-1017)cAt>cGt	p.H339R	0.3566084788029925	AAGACCATAATGAAGGACAAG	PCGF6_ENST00000337211.8_MISSENSE_p.H264R
chr10	116325072	C	T	0.416		0.267	0.328	0.377	PASS	CCDC172	hg38	chr10	116325072	116325072	MISSENSE		SNP	C	C	T	g.chr10:116325072C>T	ENST00000333254.4	+	2	292	c.61C>T	c.(61-63)Cgc>Tgc	p.R21C	0.5037406483790524	GGAGGAGAGTCGCCGTTTGAT
chr10	119676794	G	A	0.371		0.327	0.36	0.316	PASS	BAG3	hg38	chr10	119676794	119676794	MISSENSE		SNP	G	G	A	g.chr10:119676794G>A	ENST00000369085.8	+	4	1536	c.1240G>A	c.(1240-1242)Gag>Aag	p.E414K	0.5685785536159601	AGGAGAAGCCGAGGCTCCCCC																		0.0002	0.00031
chr10	123666837	C	T	0.245		0.32	0.257	0.289	PASS	GPR26	hg38	chr10	123666837	123666837	SILENT		SNP	C	C	T	g.chr10:123666837C>T	ENST00000284674.2	+	1	483	c.430C>T	c.(430-432)Ctg>Ttg	p.L144L	0.6758104738154613	CGCGCTCGCCCTGTCCTGGCT
chr11	550192	C	A	0.736		0.761	0.757	0.765	PASS	LRRC56	hg38	chr11	550192	550192	MISSENSE		SNP	C	C	A	g.chr11:550192C>A	ENST00000270115.8	+	8	1044	c.544C>A	c.(544-546)Cag>Aag	p.Q182K	0.6807980049875312	GCGCTACTTGCAGCTGTGCCC
chr11	554003	T	G	0.723		0.708	0.741	0.768	PASS	LRRC56	hg38	chr11	554003	554003	SILENT		SNP	T	T	G	g.chr11:554003T>G	ENST00000270115.8	+	14	1856	c.1356T>G	c.(1354-1356)ccT>ccG	p.P452P	0.6758104738154613	TCCCTTCACCTCCCAAGCACC	LMNTD2-AS1_ENST00000527113.1_FIVE_PRIME_FLANK/LMNTD2-AS1_ENST00000527620.5_FIVE_PRIME_FLANK
chr11	555835	A	C	0.757		0.735	0.704	0.71	PASS	LMNTD2	hg38	chr11	555835	555835	SILENT		SNP	A	A	C	g.chr11:555835A>C	ENST00000329451.8	-	12	1495	c.1473T>G	c.(1471-1473)ccT>ccG	p.P491P	0.7556109725685786	GCCCGGCCTCAGGGAGCGGGA	RASSF7_ENST00000431809.5_FIVE_PRIME_FLANK/LMNTD2-AS1_ENST00000527113.1_FIVE_PRIME_FLANK/LMNTD2-AS1_ENST00000527620.5_FIVE_PRIME_FLANK/LMNTD2-AS1_ENST00000659402.1_FIVE_PRIME_FLANK
chr11	555999	G	A	0.717		0.809	0.729	0.804	PASS	LMNTD2	hg38	chr11	555999	555999	SILENT		SNP	G	G	A	g.chr11:555999G>A	ENST00000329451.8	-	11	1396	c.1374C>T	c.(1372-1374)ggC>ggT	p.G458G	0.7830423940149626	CACCGACCTCGCCCTTGGGGC	RASSF7_ENST00000397582.7_FIVE_PRIME_FLANK/RASSF7_ENST00000397583.8_FIVE_PRIME_FLANK/RASSF7_ENST00000431809.5_FIVE_PRIME_FLANK/LMNTD2-AS1_ENST00000527113.1_FIVE_PRIME_FLANK/LMNTD2-AS1_ENST00000527620.5_FIVE_PRIME_FLANK/LMNTD2-AS1_ENST00000659402.1_FIVE_PRIME_FLANK
chr11	563400	C	T	0.302		0.258	0.25	0.241	PASS	RASSF7	hg38	chr11	563400	563400	MISSENSE		SNP	C	C	T	g.chr11:563400C>T	ENST00000397583.8	+	5	1471	c.956C>T	c.(955-957)cCt>cTt	p.P319L	0.685785536159601	CCACAGGGCCCTCTGCCTCCA	RASSF7_ENST00000431809.5_THREE_PRIME_UTR/RASSF7_ENST00000397582.7_THREE_PRIME_UTR/RASSF7_ENST00000454668.2_INTRON/LMNTD2_ENST00000329451.8_FIVE_PRIME_FLANK	Pancreas(184_%3B_1170_%20_3913_%20_7268)
chr11	644614	G	C	0.724		0.7	0.669	0.731	PASS	DEAF1	hg38	chr11	644614	644614	MISSENSE		SNP	G	G	C	g.chr11:644614G>C	ENST00000382409.4	-	12	1809	c.1634C>G	c.(1633-1635)gCt>gGt	p.A545G	0.6309226932668329	GACGGTGACAGCTGCTGACTG
chr11	866625	G	A	0.265		0.279	0.212	0.19	PASS	TSPAN4	hg38	chr11	866625	866625	MISSENSE		SNP	G	G	A	g.chr11:866625G>A	ENST00000397397.7	+	9	893	c.712G>A	c.(712-714)Gcg>Acg	p.A238T	0.6683291770573566	CACCTACTGCGCGTAGGCCGC	TSPAN4_ENST00000409543.6_MISSENSE_p.A238T/TSPAN4_ENST00000397411.6_MISSENSE_p.A238T/TSPAN4_ENST00000409531.5_MISSENSE_p.A257T/TSPAN4_ENST00000346501.8_MISSENSE_p.A204T/TSPAN4_ENST00000525201.5_MISSENSE_p.A174T/TSPAN4_ENST00000397404.5_MISSENSE_p.A238T/TSPAN4_ENST00000397408.5_MISSENSE_p.A238T/TSPAN4_ENST00000397406.5_MISSENSE_p.A238T/TSPAN4_ENST00000397396.5_MISSENSE_p.A174T
chr11	993814	C	T	0.282		0.213	0.186	0.272	PASS	AP2A2	hg38	chr11	993814	993814	SILENT		SNP	C	C	T	g.chr11:993814C>T	ENST00000448903.7	+	13	1763	c.1611C>T	c.(1609-1611)cgC>cgT	p.R537R	0.683291770573566	TCCCCACCCGCGCGCTGCTCC	AP2A2_ENST00000534328.5_INTRON/AP2A2_ENST00000332231.9_SILENT_p.R538R
chr11	1027174	G	A	0.74		0.742	0.745	0.7	PASS	MUC6	hg38	chr11	1027174	1027174	SILENT		SNP	G	G	A	g.chr11:1027174G>A	ENST00000421673.7	-	18	2314	c.2251C>T	c.(2251-2253)Ctg>Ttg	p.L751L	0.6533665835411472	GGGCAACTCAGCCGCCCGTTG
chr11	1172511	A	C	0.223		0.201	0.234	0.199	PASS	MUC5AC	hg38	chr11	1172511	1172511	SILENT		SNP	A	A	C	g.chr11:1172511A>C	ENST00000621226.2	+	16	2000	c.1953A>C	c.(1951-1953)ggA>ggC	p.G651G	0.6234413965087282	TGAAGCCGGGAACCTACTACT
chr11	1179238	G	A	0.261		0.28	0.271	0.259	PASS	MUC5AC	hg38	chr11	1179238	1179238	SILENT		SNP	G	G	A	g.chr11:1179238G>A	ENST00000621226.2	+	26	3521	c.3474G>A	c.(3472-3474)ccG>ccA	p.P1158P	0.6708229426433915	GGCGGACCCCGAGCATCTGCC
chr11	1182279	A	G	0.247		0.257	0.227	0.247	PASS	MUC5AC	hg38	chr11	1182279	1182279	SILENT		SNP	A	A	G	g.chr11:1182279A>G	ENST00000621226.2	+	31	4181	c.4134A>G	c.(4132-4134)tcA>tcG	p.S1378S	0.6907730673316709	CCTCTGCCTCACTGCCGCCGG
chr11	1182438	T	C	0.232		0.227	0.275	0.252	PASS	MUC5AC	hg38	chr11	1182438	1182438	SILENT		SNP	T	T	C	g.chr11:1182438T>C	ENST00000621226.2	+	31	4340	c.4293T>C	c.(4291-4293)gcT>gcC	p.A1431A	0.6583541147132169	AGTGCCGAGCTGAGGACGCCC
chr11	1182583	C	G	0.241		0.193	0.289	0.259	PASS	MUC5AC	hg38	chr11	1182583	1182583	MISSENSE		SNP	C	C	G	g.chr11:1182583C>G	ENST00000621226.2	+	31	4485	c.4438C>G	c.(4438-4440)Ccc>Gcc	p.P1480A	0.6433915211970075	CACGCCCCTACCCTGCTCCAC
chr11	1192077	T	C	0.261		0.238	0.228	0.236	PASS	MUC5AC	hg38	chr11	1192077	1192077	SILENT		SNP	T	T	C	g.chr11:1192077T>C	ENST00000621226.2	+	31	13979	c.13932T>C	c.(13930-13932)ccT>ccC	p.P4644P	0.5910224438902744	TCCCATCCCCTGGACCCCACG
chr11	1193554	C	A	0.252		0.228	0.297	0.257	PASS	MUC5AC	hg38	chr11	1193554	1193554	MISSENSE		SNP	C	C	A	g.chr11:1193554C>A	ENST00000621226.2	+	33	14697	c.14650C>A	c.(14650-14652)Cgc>Agc	p.R4884S	0.6658354114713217	CATCTCCCTGCGCCCGCGCAC
chr11	1227676	C	T	0.258		0.254	0.274	0.266	PASS	MUC5B	hg38	chr11	1227676	1227676	SPLICE_SITE	SILENT	SNP	C	C	T	g.chr11:1227676C>T	ENST00000529681.5	+	7	727	c.669C>T	c.(667-669)aaC>aaT	p.N223N	0.6932668329177057	TCCCGGCAGACGCCAGGCTGA
chr11	1240959	C	T	0.73		0.742	0.758	0.714	PASS	MUC5B	hg38	chr11	1240959	1240959	MISSENSE		SNP	C	C	T	g.chr11:1240959C>T	ENST00000529681.5	+	31	4137	c.4079C>T	c.(4078-4080)aCg>aTg	p.T1360M	0.6633416458852868	GACTTTGAGACGTTTGAAAAC
chr11	1241989	G	A	0.217		0.232	0.238	0.227	PASS	MUC5B	hg38	chr11	1241989	1241989	SILENT		SNP	G	G	A	g.chr11:1241989G>A	ENST00000529681.5	+	31	5167	c.5109G>A	c.(5107-5109)acG>acA	p.T1703T	0.6608478802992519	CAGGGACGACGGGGAGCTTGG
chr11	1242824	C	G	0.186		0.159	0.142	0.198	PASS	MUC5B	hg38	chr11	1242824	1242824	MISSENSE		SNP	C	C	G	g.chr11:1242824C>G	ENST00000529681.5	+	31	6002	c.5944C>G	c.(5944-5946)Ccc>Gcc	p.P1982A	0.6458852867830424	CAGCGTTACACCCATCCCCTC	MUC5B-AS1_ENST00000532061.2_RNA
chr11	1242851	A	G	0.18		0.169	0.122	0.152	PASS	MUC5B	hg38	chr11	1242851	1242851	MISSENSE		SNP	A	A	G	g.chr11:1242851A>G	ENST00000529681.5	+	31	6029	c.5971A>G	c.(5971-5973)Acc>Gcc	p.T1991A	0.6384039900249376	CCTGGGCACCACCTGGACCCG	MUC5B-AS1_ENST00000532061.2_RNA
chr11	1245963	C	G	0.725		0.717	0.731	0.772	PASS	MUC5B	hg38	chr11	1245963	1245963	MISSENSE		SNP	C	C	G	g.chr11:1245963C>G	ENST00000529681.5	+	31	9141	c.9083C>G	c.(9082-9084)aCg>aGg	p.T3028R	0.628428927680798	CTGACCAGCACGGCCACCACA	MUC5B-AS1_ENST00000532061.2_RNA
chr11	1255202	G	T	0.802		0.747	0.851	0.808	PASS	MUC5B	hg38	chr11	1255202	1255202	MISSENSE		SNP	G	G	T	g.chr11:1255202G>T	ENST00000529681.5	+	36	15884	c.15826G>T	c.(15826-15828)Gtg>Ttg	p.V5276L	0.6932668329177057	CGCAGCCCCGGTGTCTAGCAC	MIR6744_ENST00000619480.1_FIVE_PRIME_FLANK
chr11	1445311	C	T	0.255		0.234	0.226	0.237	PASS	BRSK2	hg38	chr11	1445311	1445311	MISSENSE		SNP	C	C	T	g.chr11:1445311C>T	ENST00000308219.13	+	10	1216	c.830C>T	c.(829-831)cCc>cTc	p.P277L	0.7082294264339152	AAGAATGAGCCCGAACCAGAG	BRSK2_ENST00000528841.6_MISSENSE_p.P277L/BRSK2_ENST00000531197.5_MISSENSE_p.P277L/BRSK2_ENST00000526678.5_MISSENSE_p.P277L/BRSK2_ENST00000382179.5_MISSENSE_p.P323L/BRSK2_ENST00000528710.5_MISSENSE_p.P217L
chr11	1950913	G	A	0.275		0.22	0.272	0.282	PASS	MRPL23	hg38	chr11	1950913	1950913	MISSENSE		SNP	G	G	A	g.chr11:1950913G>A	ENST00000397297.7	+	2	63	c.32G>A	c.(31-33)cGg>cAg	p.R11Q	0.6234413965087282	CCCCTGTACCGGCTGGGTGGC	MRPL23_ENST00000397298.8_MISSENSE_p.R11Q/MRPL23_ENST00000381519.5_MISSENSE_p.R11Q/MRPL23_ENST00000381514.7_MISSENSE_p.R11Q/MRPL23_ENST00000397294.7_MISSENSE_p.R11Q
chr11	1950975	G	A	0.282		0.228	0.282	0.311	PASS	MRPL23	hg38	chr11	1950975	1950975	MISSENSE		SNP	G	G	A	g.chr11:1950975G>A	ENST00000397297.7	+	2	125	c.94G>A	c.(94-96)Ggt>Agt	p.G32S	0.6184538653366584	GGTGCGGCCCGGTGTGGCCCA	MRPL23_ENST00000397298.8_MISSENSE_p.G32S/MRPL23_ENST00000381519.5_MISSENSE_p.G32S/MRPL23_ENST00000381514.7_MISSENSE_p.G32S/MRPL23_ENST00000397294.7_MISSENSE_p.G32S
chr11	1995487	T	A	0.219		0.221	0.225	0.2	PASS	H19	hg38	chr11	1995487	1995487	RNA		SNP	T	T	A	g.chr11:1995487T>A	ENST00000414790.6	-			c.e5-307A>T			0.5835411471321695	TAGTGCAAATTAAATTCAGAA	AC051649.3_ENST00000617997.1_FIVE_PRIME_FLANK/AC051649.2_ENST00000620857.1_FIVE_PRIME_FLANK
chr11	4571621	G	A	0.253		0.249	0.227	0.207	PASS	C11orf40	hg38	chr11	4571621	4571621	RNA		SNP	G	G	A	g.chr11:4571621G>A	ENST00000668205.1	-			c.e4-8C>T			0.4164588528678304	TAGCTTTAAGGCTCATACACT
chr11	5070403	A	G	0.234		0.235	0.286	0.247	PASS	OR52E1	hg38	chr11	5070403	5070403	RNA		SNP	A	A	G	g.chr11:5070403A>G	ENST00000445557.1	+	1	832	c.832A>G			0.33915211970074816	GCTAATTTCTATGTAGTCATT
chr11	5857379	G	C	0.246		0.231	0.224	0.236	PASS	OR52E8	hg38	chr11	5857379	5857379	MISSENSE		SNP	G	G	C	g.chr11:5857379G>C	ENST00000537935.1	-	1	356	c.324C>G	c.(322-324)ttC>ttG	p.F108L	0.486284289276808	AATGGATGAAGAACATGTGAG	TRIM5_ENST00000380027.5_INTRON
chr11	5901270	T	C	0.75		0.719	0.71	0.736	PASS	OR52E5	hg38	chr11	5901270	5901270	MISSENSE		SNP	T	T	C	g.chr11:5901270T>C	ENST00000610445.2	+	3	784	c.494T>C	c.(493-495)aTc>aCc	p.I165T	0.4463840399002494	ACATTTCTCATCCTGAGATTG	OR52Q1P_ENST00000616746.1_FIVE_PRIME_FLANK
chr11	6539948	C	T	0.723		0.745	0.724	0.771	PASS	DNHD1	hg38	chr11	6539948	6539948	MISSENSE		SNP	C	C	T	g.chr11:6539948C>T	ENST00000254579.11	+	18	4073	c.3493C>T	c.(3493-3495)Cgc>Tgc	p.R1165C	0.5760598503740648	CTGGGAAGCGCGCCAGCTGCG
chr11	6640369	G	T	0.74		0.775	0.789	0.761	PASS	DCHS1	hg38	chr11	6640369	6640369	MISSENSE		SNP	G	G	T	g.chr11:6640369G>T	ENST00000299441.5	-	2	1612	c.1245C>A	c.(1243-1245)agC>agA	p.S415R	0.57356608478803	TGTCTTGGGTGCTTAGGGCAA	AC091564.5_ENST00000656961.1_RNA
chr11	6877264	T	C	0.226		0.287	0.207	0.227	PASS	OR10A4	hg38	chr11	6877264	6877264	MISSENSE		SNP	T	T	C	g.chr11:6877264T>C	ENST00000379829.2	+	1	640	c.617T>C	c.(616-618)cTa>cCa	p.L206P	0.5187032418952618	GCCACTGTCCTATTCATTCTC	AC087280.2_ENST00000637205.2_RNA
chr11	6891611	G	A	0.76		0.69	0.685	0.7	PASS	OR2D2	hg38	chr11	6891611	6891611	MISSENSE		SNP	G	G	A	g.chr11:6891611G>A	ENST00000299459.2	-	1	989	c.890C>T	c.(889-891)gCa>gTa	p.A297V	0.4513715710723192	CCTCAGAGCTGCCTTCACATC	AC087280.2_ENST00000637205.2_RNA
chr11	7509754	G	A	0.266		0.233	0.221	0.209	PASS	OLFML1	hg38	chr11	7509754	7509754	MISSENSE		SNP	G	G	A	g.chr11:7509754G>A	ENST00000329293.4	+	3	1145	c.775G>A	c.(775-777)Gca>Aca	p.A259T	0.5112219451371571	GGTAGGCCGAGCATTGGTTTA	OLFML1_ENST00000530135.5_MISSENSE_p.A259T/OLFML1_ENST00000528758.1_THREE_PRIME_UTR/PPFIBP2_ENST00000299492.9_FIVE_PRIME_FLANK/AC107884.1_ENST00000664943.1_RNA/AC107884.1_ENST00000654089.1_RNA/AC107884.1_ENST00000530201.2_RNA/AC107884.1_ENST00000622955.3_FIVE_PRIME_FLANK
chr11	8100511	C	T	0.801		0.679	0.781	0.71	PASS	TUB	hg38	chr11	8100511	8100511	SILENT		SNP	C	C	T	g.chr11:8100511C>T	ENST00000305253.8	+	11	1531	c.1290C>T	c.(1288-1290)aaC>aaT	p.N430N	0.5386533665835411	AGGAGACAAACGTCTTAGGCT	TUB_ENST00000299506.3_SILENT_p.N375N/TUB_ENST00000534099.5_SILENT_p.N381N
chr11	8140017	G	A	0.218		0.19	0.244	0.268	PASS	RIC3	hg38	chr11	8140017	8140017	MISSENSE		SNP	G	G	A	g.chr11:8140017G>A	ENST00000425599.6	-	2	301	c.301C>T	c.(301-303)Cca>Tca	p.P101S	0.3915211970074813	CCGTAGATTGGAATAATCTGC	RIC3_ENST00000343202.8_MISSENSE_p.P101S/RIC3_ENST00000309737.11_MISSENSE_p.P101S/RIC3_ENST00000419822.2_MISSENSE_p.P101S/RIC3_ENST00000335425.7_INTRON
chr11	8715627	G	C	0.694		0.758	0.763	0.732	PASS	DENND2B	hg38	chr11	8715627	8715627	MISSENSE		SNP	G	G	C	g.chr11:8715627G>C	ENST00000526099.5	-	3	463	c.360C>G	c.(358-360)agC>agG	p.S120R	0.5985037406483791	GGGCCCGGCGGCTGGACAGCA	DENND2B_ENST00000534127.5_MISSENSE_p.S607R/DENND2B_ENST00000313726.11_MISSENSE_p.S607R/DENND2B_ENST00000526757.5_MISSENSE_p.S187R/DENND2B_ENST00000530438.5_MISSENSE_p.S187R/DENND2B_ENST00000530991.5_MISSENSE_p.S79R/DENND2B_ENST00000626808.2_MISSENSE_p.S217R
chr11	9839661	G	C	0.74		0.712	0.732	0.77	PASS	SBF2	hg38	chr11	9839661	9839661	MISSENSE		SNP	G	G	C	g.chr11:9839661G>C	ENST00000256190.12	-	26	3430	c.3292C>G	c.(3292-3294)Ctg>Gtg	p.L1098V	0.456359102244389	GAGGCCTTCAGGGTGGTACTT	AC011092.2_ENST00000533659.1_RNA																	0.0213	0.02091
chr11	10534039	C	G	0.216		0.307	0.265	0.29	PASS	RNF141	hg38	chr11	10534039	10534039	SILENT		SNP	C	C	G	g.chr11:10534039C>G	ENST00000265981.7	-	2	233	c.120G>C	c.(118-120)ggG>ggC	p.G40G	0.34413965087281795	CAGCTACTCTCCCAAGAAATT	RNF141_ENST00000528665.5_SILENT_p.G40G	Ovarian(8_%3B_377_%20_410_%20_25844_%20_26058_%20_41491)
chr11	13010508	C	A	0.245		0.285	0.214	0.193	PASS	RASSF10	hg38	chr11	13010508	13010508	MISSENSE		SNP	C	C	A	g.chr11:13010508C>A	ENST00000529419.3	+	1	1193	c.932C>A	c.(931-933)gCc>gAc	p.A311D	0.6957605985037406	CCCCCTCTAGCCGGCGAGGCG	RASSF10-DT_ENST00000533002.1_FIVE_PRIME_FLANK
chr11	17523464	A	G	0.692		0.689	0.735	0.746	PASS	USH1C	hg38	chr11	17523464	17523464	SILENT		SNP	A	A	G	g.chr11:17523464A>G	ENST00000318024.8	-	10	883	c.774T>C	c.(772-774)atT>atC	p.I258I	0.571072319201995	TGACTTCGACAATCTGGTCCC	USH1C_ENST00000005226.12_SILENT_p.I258I/USH1C_ENST00000527720.5_SILENT_p.I227I/USH1C_ENST00000527020.5_SILENT_p.I258I
chr11	17609906	C	T	0.779		0.769	0.791	0.741	PASS	OTOG	hg38	chr11	17609906	17609906	MISSENSE		SNP	C	C	T	g.chr11:17609906C>T	ENST00000399397.5	+	36	4606	c.4606C>T	c.(4606-4608)Ctc>Ttc	p.L1536F	0.6309226932668329	GCCACTGGAGCTCACTGCATC	OTOG_ENST00000399391.7_MISSENSE_p.L1548F																		0.01072
chr11	17634897	C	T	0.294		0.288	0.296	0.256	PASS	OTOG	hg38	chr11	17634897	17634897	MISSENSE		SNP	C	C	T	g.chr11:17634897C>T	ENST00000399397.5	+	45	7534	c.7534C>T	c.(7534-7536)Cgc>Tgc	p.R2512C	0.6683291770573566	CCCAGGCCACCGCCTCCTCAC	OTOG_ENST00000399391.7_MISSENSE_p.R2524C
chr11	17721423	G	A	0.773		0.736	0.706	0.739	PASS	MYOD1	hg38	chr11	17721423	17721423	MISSENSE		SNP	G	G	A	g.chr11:17721423G>A	ENST00000250003.4	+	3	1090	c.878G>A	c.(877-879)aGc>aAc	p.S293N	0.6807980049875312	GAGGGAGAGAGCAGCGGCGAC
chr11	18614934	C	T	0.216		0.257	0.261	0.203	PASS	SPTY2D1	hg38	chr11	18614934	18614934	MISSENSE		SNP	C	C	T	g.chr11:18614934C>T	ENST00000336349.6	-	3	1425	c.1340G>A	c.(1339-1341)cGa>cAa	p.R447Q	0.5985037406483791	ACTGATGGGTCGCCCAGGGCC
chr11	20097589	C	A	0.788		0.743	0.747	0.712	PASS	NAV2	hg38	chr11	20097589	20097589	MISSENSE		SNP	C	C	A	g.chr11:20097589C>A	ENST00000360655.8	+	31	6062	c.5833C>A	c.(5833-5835)Cat>Aat	p.H1945N	0.4538653366583541	ATACATCATTCATGTCGACCC	NAV2_ENST00000396085.6_MISSENSE_p.H2012N/NAV2_ENST00000349880.8_MISSENSE_p.H2009N/NAV2_ENST00000396087.7_MISSENSE_p.H2068N/NAV2_ENST00000533917.5_MISSENSE_p.H1073N/NAV2_ENST00000527559.6_MISSENSE_p.H2069N/NAV2_ENST00000540292.5_MISSENSE_p.H2013N
chr11	25050100	T	A	0.222		0.248	0.218	0.295	PASS	LUZP2	hg38	chr11	25050100	25050100	MISSENSE		SNP	T	T	A	g.chr11:25050100T>A	ENST00000336930.11	+	10	1019	c.828T>A	c.(826-828)aaT>aaA	p.N276K	0.2967581047381546	AGGAAGGAAATCCAAGTACCA	LUZP2_ENST00000533227.5_MISSENSE_p.N190K/LUZP2_ENST00000620308.1_MISSENSE_p.N190K
chr11	27368192	T	C	0.227		0.312	0.261	0.231	PASS	LGR4	hg38	chr11	27368192	27368192	MISSENSE		SNP	T	T	C	g.chr11:27368192T>C	ENST00000379214.9	-	18	3019	c.2531A>G	c.(2530-2532)gAc>gGc	p.D844G	0.456359102244389	CATGCCACAGTCGTAGTAGAA	LGR4_ENST00000389858.4_MISSENSE_p.D820G/CCDC34_ENST00000317945.6_FIVE_PRIME_FLANK/CCDC34_ENST00000328697.11_FIVE_PRIME_FLANK
chr11	30411516	C	T	0.694		0.718	0.748	0.726	PASS	MPPED2	hg38	chr11	30411516	30411516	SILENT		SNP	C	C	T	g.chr11:30411516C>T	ENST00000358117.9	-	6	960	c.837G>A	c.(835-837)ccG>ccA	p.P279P	0.40648379052369077	GAGGGTTGGTCGGTTGAAAGC	MPPED2_ENST00000448418.6_INTRON
chr11	33031459	T	C	0.718		0.734	0.758	0.732	PASS	DEPDC7	hg38	chr11	33031459	33031459	SILENT		SNP	T	T	C	g.chr11:33031459T>C	ENST00000241051.8	+	5	942	c.864T>C	c.(862-864)ttT>ttC	p.F288F	0.3790523690773067	GCAGAAGCTTTCCTGAGCAAC	DEPDC7_ENST00000311388.7_SILENT_p.F279F
chr11	33376764	C	T	0.713		0.707	0.834	0.772	PASS	KIAA1549L	hg38	chr11	33376764	33376764	MISSENSE		SNP	C	C	T	g.chr11:33376764C>T	ENST00000658780.1	+	1	682	c.113C>T	c.(112-114)gCg>gTg	p.A38V	0.7805486284289277	TGGGGAGCCGCGCGCTGCACG
chr11	40114860	G	A	0.248		0.265	0.259	0.257	PASS	LRRC4C	hg38	chr11	40114860	40114860	MISSENSE		SNP	G	G	A	g.chr11:40114860G>A	ENST00000278198.2	-	2	3397	c.1433C>T	c.(1432-1434)cCc>cTc	p.P478L	0.47381546134663344	CACTGGAGTGGGACCCACATT	LRRC4C_ENST00000527150.5_MISSENSE_p.P478L/LRRC4C_ENST00000528697.6_MISSENSE_p.P478L/LRRC4C_ENST00000530763.5_MISSENSE_p.P478L/LRRC4C_ENST00000619527.4_MISSENSE_p.P478L/AC080100.1_ENST00000624239.1_FIVE_PRIME_FLANK
chr11	44048184	A	G	0.247		0.187	0.254	0.269	PASS	ACCSL	hg38	chr11	44048184	44048184	MISSENSE		SNP	A	A	G	g.chr11:44048184A>G	ENST00000378832.1	+	1	204	c.148A>G	c.(148-150)Aga>Gga	p.R50G	0.5810473815461347	GCTGACGAGCAGACAGGGCCT
chr11	44048198	G	C	0.261		0.205	0.257	0.27	PASS	ACCSL	hg38	chr11	44048198	44048198	SILENT		SNP	G	G	C	g.chr11:44048198G>C	ENST00000378832.1	+	1	218	c.162G>C	c.(160-162)tcG>tcC	p.S54S	0.5860349127182045	AGGGCCTGTCGCTGGAGGAAA
chr11	44934908	G	A	0.262		0.256	0.218	0.179	PASS	TP53I11	hg38	chr11	44934908	44934908	SILENT		SNP	G	G	A	g.chr11:44934908G>A	ENST00000533940.5	-	10	1151	c.546C>T	c.(544-546)gtC>gtT	p.V182V	0.6633416458852868	GTCTTCGGCCGACTTGGTAAT	TP53I11_ENST00000395648.7_SILENT_p.V182V/TP53I11_ENST00000525680.5_SILENT_p.V182V/TP53I11_ENST00000308212.9_SILENT_p.V182V/TP53I11_ENST00000616990.4_SILENT_p.V182V
chr11	47276851	A	G	0.201		0.191	0.241	0.179	PASS	MADD	hg38	chr11	47276851	47276851	SILENT		SNP	A	A	G	g.chr11:47276851A>G	ENST00000311027.9	+	5	1248	c.1083A>G	c.(1081-1083)gcA>gcG	p.A361A	0.44389027431421446	CCTGCATGGCATCAGCAGAGC	MADD_ENST00000342922.8_SILENT_p.A361A/MADD_ENST00000395336.7_SILENT_p.A361A/MADD_ENST00000349238.7_SILENT_p.A361A/MADD_ENST00000402192.6_SILENT_p.A361A/MADD_ENST00000407859.7_SILENT_p.A361A/MADD_ENST00000402799.5_SILENT_p.A361A/MADD_ENST00000406482.5_SILENT_p.A361A/MADD_ENST00000395344.7_SILENT_p.A361A/MADD-AS1_ENST00000545474.1_FIVE_PRIME_FLANK
chr11	49054069	G	A	0.746		0.76	0.72	0.759	PASS	TRIM64C	hg38	chr11	49054069	49054069	MISSENSE		SNP	G	G	A	g.chr11:49054069G>A	ENST00000617704.1	-	6	998	c.998C>T	c.(997-999)gCg>gTg	p.A333V	0.44389027431421446	GAATGCTTGCGCACACCACAC	AC084851.4_ENST00000673428.1_FIVE_PRIME_FLANK
chr11	50033266	G	A	0.241		0.271	0.236	0.22	PASS	OR4C45	hg38	chr11	50033266	50033266	RNA		SNP	G	G	A	g.chr11:50033266G>A	ENST00000568934.1	+	1	393	c.393G>A			0.4613466334164589	CAACCATCATGACCCAATCTA
chr11	55819659	G	A	0.225		0.239	0.203	0.297	PASS	OR5D18	hg38	chr11	55819659	55819659	SILENT		SNP	G	G	A	g.chr11:55819659G>A	ENST00000333976.6	+	1	53	c.30G>A	c.(28-30)ggG>ggA	p.G10G	0.40399002493765584	ATACAAGTGGGACCACGTTCA
chr11	55967789	C	T	0.745		0.759	0.821	0.808	PASS	OR10AG1	hg38	chr11	55967789	55967789	SILENT		SNP	C	C	T	g.chr11:55967789C>T	ENST00000312345.4	-	1	726	c.675G>A	c.(673-675)aaG>aaA	p.K225K	0.38403990024937656	AGGCTTTAGCCTTTCCTCTGG	OR10AG1_ENST00000641071.2_SILENT_p.K245K
chr11	55994430	G	A	0.235		0.274	0.27	0.242	PASS	OR5F1	hg38	chr11	55994430	55994430	SILENT		SNP	G	G	A	g.chr11:55994430G>A	ENST00000278409.1	-	1	196	c.196C>T	c.(196-198)Ctg>Ttg	p.L66L	0.43640897755610975	ACAAAGGACAGGTTAGCCAGG
chr11	56413029	G	T	0.702		0.733	0.687	0.762	PASS	OR5AL1	hg38	chr11	56413029	56413029	RNA		SNP	G	G	T	g.chr11:56413029G>T	ENST00000440231.1	+	1	334	c.334G>T			0.3640897755610973	AACATTTTATGCATGTGCCAT
chr11	56413307	G	T	0.3		0.28	0.261	0.26	PASS	OR5AL1	hg38	chr11	56413307	56413307	RNA		SNP	G	G	T	g.chr11:56413307G>T	ENST00000440231.1	+	1	612	c.612G>T			0.4089775561097257	GCTCTGGCCTGTTCTGACACT
chr11	58179566	G	T	0.249		0.218	0.219	0.267	PASS	OR9Q1	hg38	chr11	58179566	58179566	MISSENSE		SNP	G	G	T	g.chr11:58179566G>T	ENST00000335397.3	+	3	438	c.122G>T	c.(121-123)gGg>gTg	p.G41V	0.46384039900249374	ACCGTATTGGGGAACTTAGAG	OR9Q1_ENST00000612174.1_MISSENSE_p.G41V
chr11	58203590	G	C	0.057		0.077	0.047	0.056	PASS	OR1S2	hg38	chr11	58203590	58203590	MISSENSE		SNP	G	G	C	g.chr11:58203590G>C	ENST00000641683.1	-	1	553	c.553C>G	c.(553-555)Ctc>Gtc	p.L185V	0.46633416458852867	GACAGTTTGAGCAGAGGGGCC	OR1S2_ENST00000302592.7_MISSENSE_p.L198V
chr11	58624484	C	T	0.226		0.311	0.237	0.233	PASS	CNTF	hg38	chr11	58624484	58624484	MISSENSE		SNP	C	C	T	g.chr11:58624484C>T	ENST00000361987.6	+	2	653	c.565C>T	c.(565-567)Cgt>Tgt	p.R189C	0.4488778054862843	GATCCCAGCACGTGGGAGCCA	ZFP91-CNTF_ENST00000389919.8_THREE_PRIME_UTR/AP001350.2_ENST00000625104.1_FIVE_PRIME_FLANK
chr11	59864062	C	T	0.198		0.252	0.253	0.268	PASS	TCN1	hg38	chr11	59864062	59864062	MISSENSE		SNP	C	C	T	g.chr11:59864062C>T	ENST00000257264.4	-	2	121	c.104G>A	c.(103-105)cGc>cAc	p.R35H	0.4014962593516209	AGGTTTTAGGCGGATGTAGTT
chr11	60932061	C	T	0.223		0.252	0.25	0.205	PASS	TMEM132A	hg38	chr11	60932061	60932061	SILENT		SNP	C	C	T	g.chr11:60932061C>T	ENST00000005286.8	+	7	1446	c.1293C>T	c.(1291-1293)ggC>ggT	p.G431G	0.6109725685785536	CTGTGGACGGCGGGGGGGCCT	TMEM132A_ENST00000453848.6_SILENT_p.G430G
chr11	63915576	C	T	0.74		0.738	0.77	0.798	PASS	RCOR2	hg38	chr11	63915576	63915576	MISSENSE		SNP	C	C	T	g.chr11:63915576C>T	ENST00000301459.5	-	2	871	c.163G>A	c.(163-165)Gta>Ata	p.V55I	0.6683291770573566	TCCGGAATTACGGCCTGGTAA
chr11	64344608	G	A	0.765		0.766	0.764	0.814	PASS	CCDC88B	hg38	chr11	64344608	64344608	SILENT		SNP	G	G	A	g.chr11:64344608G>A	ENST00000356786.10	+	14	2130	c.2067G>A	c.(2065-2067)acG>acA	p.T689T	0.6458852867830424	TGGAAGGGACGGTCAGGGACC	CCDC88B_ENST00000359902.2_FIVE_PRIME_FLANK/MIR7155_ENST00000615925.1_FIVE_PRIME_FLANK
chr11	64913362	C	G	0.211		0.282	0.253	0.214	PASS	ATG2A	hg38	chr11	64913362	64913362	MISSENSE		SNP	C	C	G	g.chr11:64913362C>G	ENST00000377264.8	-	5	704	c.630G>C	c.(628-630)caG>caC	p.Q210H	0.6458852867830424	CCGGCGGCGCCTGGCTTGGGT	ATG2A_ENST00000421419.3_INTRON
chr11	65592064	C	G	0.31		0.221	0.263	0.245	PASS	EHBP1L1	hg38	chr11	65592064	65592064	SILENT		SNP	C	C	G	g.chr11:65592064C>G	ENST00000309295.9	+	18	4696	c.4446C>G	c.(4444-4446)gtC>gtG	p.V1482V	0.6907730673316709	ATGAGCTAGTCCGGGACCTGG
chr11	65862011	G	A	0.735		0.735	0.716	0.725	PASS	MUS81	hg38	chr11	65862011	65862011	MISSENSE		SNP	G	G	A	g.chr11:65862011G>A	ENST00000308110.9	+	4	737	c.416G>A	c.(415-417)cGa>cAa	p.R139Q	0.5910224438902744	TCAGGAGCCCGAGTGATACTG	MUS81_ENST00000533035.5_MISSENSE_p.R64Q/CFL1_ENST00000308162.10_FIVE_PRIME_FLANK/CFL1_ENST00000525451.6_FIVE_PRIME_FLANK/CFL1_ENST00000527344.5_FIVE_PRIME_FLANK/CFL1_ENST00000531407.5_FIVE_PRIME_FLANK/CFL1_ENST00000531413.5_FIVE_PRIME_FLANK/CFL1_ENST00000534769.5_FIVE_PRIME_FLANK
chr11	65900322	C	T	0.232		0.295	0.174	0.234	PASS	FOSL1	hg38	chr11	65900322	65900322	SILENT		SNP	C	C	T	g.chr11:65900322C>T	ENST00000531493.5	-	1	98	c.18G>A	c.(16-18)ggG>ggA	p.G6G	0.7356608478802993	GGCCGGGTTCCCCGAAGTCTC	FOSL1_ENST00000312562.7_SILENT_p.G6G/FOSL1_ENST00000448083.6_SILENT_p.G6G/FOSL1_ENST00000532401.1_SILENT_p.G6G
chr11	66796355	G	A	0.253		0.175	0.182	0.222	PASS	C11orf80	hg38	chr11	66796355	66796355	SILENT		SNP	G	G	A	g.chr11:66796355G>A	ENST00000540737.6	+	4	372	c.210G>A	c.(208-210)gtG>gtA	p.V70V	0.3740648379052369	TCATCATGGTGCACCCTAAGG	C11orf80_ENST00000525908.6_SILENT_p.V187V/C11orf80_ENST00000532565.6_SILENT_p.V17V/C11orf80_ENST00000642265.1_SILENT_p.V136V/C11orf80_ENST00000527634.5_SILENT_p.V17V/C11orf80_ENST00000525449.6_SILENT_p.V81V/C11orf80_ENST00000360962.10_SILENT_p.V130V
chr11	68812558	C	A	0.778		0.698	0.741	0.744	PASS	CPT1A	hg38	chr11	68812558	68812558	MISSENSE		SNP	C	C	A	g.chr11:68812558C>A	ENST00000265641.10	-	3	315	c.160G>T	c.(160-162)Gtg>Ttg	p.V54L	0.5361596009975063	GCCGGGTACACGCCAGTGATG	CPT1A_ENST00000539743.5_MISSENSE_p.V54L/CPT1A_ENST00000540367.5_MISSENSE_p.V54L/CPT1A_ENST00000376618.6_MISSENSE_p.V54L
chr11	69774949	G	A	0.249		0.295	0.296	0.287	PASS	FGF4	hg38	chr11	69774949	69774949	MISSENSE		SNP	G	G	A	g.chr11:69774949G>A	ENST00000168712.3	-	1	393	c.136C>T	c.(136-138)Cgc>Tgc	p.R46C	0.770573566084788	CTCTCCCAGCGGCGCTCCAGC
chr11	70161664	T	C	0.189		0.241	0.245	0.293	PASS	ANO1	hg38	chr11	70161664	70161664	MISSENSE		SNP	T	T	C	g.chr11:70161664T>C	ENST00000530676.5	+	16	1874	c.1385T>C	c.(1384-1386)tTc>tCc	p.F462S	0.5960099750623441	AGGCTGATCTTCAAGGCTTTC	ANO1_ENST00000355303.9_MISSENSE_p.F608S/ANO1_ENST00000531349.5_MISSENSE_p.F317S/ANO1_ENST00000316296.9_MISSENSE_p.F550S
chr11	71435462	G	A	0.213		0.235	0.31	0.284	PASS	DHCR7	hg38	chr11	71435462	71435462	SILENT		SNP	G	G	A	g.chr11:71435462G>A	ENST00000355527.8	-	9	1576	c.1341C>T	c.(1339-1341)gaC>gaT	p.D447D	0.6433915211970075	AGCGGTGCTCGTCCCGGAGGC	DHCR7_ENST00000407721.6_SILENT_p.D447D																	0.0035	0.00339
chr11	71818160	A	G	0.21		0.208	0.227	0.217	PASS	ZNF705E	hg38	chr11	71818160	71818160	MISSENSE		SNP	A	A	G	g.chr11:71818160A>G	ENST00000525199.1	-	4	383	c.311T>C	c.(310-312)aTg>aCg	p.M104T	0.33665835411471323	TACCATTGTCATACTGGTGGG	AP003498.1_ENST00000525473.1_RNA/AP003498.1_ENST00000511954.5_FIVE_PRIME_FLANK/AP003498.1_ENST00000657407.1_FIVE_PRIME_FLANK/AP003498.1_ENST00000661578.1_FIVE_PRIME_FLANK/AP003498.1_ENST00000664227.1_FIVE_PRIME_FLANK/AP003498.1_ENST00000670269.1_FIVE_PRIME_FLANK
chr11	72358965	G	A	0.758		0.75	0.771	0.688	PASS	CLPB	hg38	chr11	72358965	72358965	SILENT		SNP	G	G	A	g.chr11:72358965G>A	ENST00000294053.9	-	6	837	c.780C>T	c.(778-780)aaC>aaT	p.N260N	0.5486284289276808	AACTGGCGCGGTTGTTCAGCC	CLPB_ENST00000538039.6_SILENT_p.N230N/CLPB_ENST00000543042.6_SILENT_p.N260N/CLPB_ENST00000340729.9_SILENT_p.N201N/CLPB_ENST00000646117.1_SILENT_p.N260N/CLPB_ENST00000437826.6_SILENT_p.N215N/AP002892.1_ENST00000537727.1_RNA
chr11	73308982	C	T	0.801		0.725	0.698	0.823	PASS	ARHGEF17	hg38	chr11	73308982	73308982	MISSENSE		SNP	C	C	T	g.chr11:73308982C>T	ENST00000263674.4	+	1	707	c.344C>T	c.(343-345)gCc>gTc	p.A115V	0.7605985037406484	GAAGAAGCGGCCGAGGGCCCA	AP002761.3_ENST00000546324.1_RNA
chr11	73362213	G	T	0.756		0.728	0.714	0.752	PASS	ARHGEF17	hg38	chr11	73362213	73362213	SILENT		SNP	G	G	T	g.chr11:73362213G>T	ENST00000263674.4	+	13	5031	c.4668G>T	c.(4666-4668)gtG>gtT	p.V1556V	0.7256857855361596	TCGGGGCGGTGCCCGGGCTGC	ARHGEF17_ENST00000643371.1_SILENT_p.V537V
chr11	73394570	C	A	0.122		0.184	0.182	0.155	PASS	RELT	hg38	chr11	73394570	73394570	NONSENSE		SNP	C	C	A	g.chr11:73394570C>A	ENST00000064780.7	+	9	1008	c.882C>A	c.(880-882)tgC>tgA	p.C294*	0.6658354114713217	CTGGCCCCTGCTGCTCCCGCT	RELT_ENST00000393580.2_NONSENSE_p.C294*
chr11	82930186	A	T	0.264		0.281	0.196	0.192	PASS	DDIAS	hg38	chr11	82930186	82930186	MISSENSE		SNP	A	A	T	g.chr11:82930186A>T	ENST00000533655.6	+	5	508	c.305A>T	c.(304-306)gAa>gTa	p.E102V	0.32169576059850374	AAAATTCCAGAAACACTGGAC	DDIAS_ENST00000525361.5_MISSENSE_p.E102V/DDIAS_ENST00000525388.5_INTRON/DDIAS_ENST00000524921.5_INTRON/DDIAS_ENST00000528759.5_INTRON/DDIAS_ENST00000329143.4_MISSENSE_p.E102V
chr11	83168954	G	C	0.259		0.238	0.276	0.277	PASS	PCF11	hg38	chr11	83168954	83168954	SILENT		SNP	G	G	C	g.chr11:83168954G>C	ENST00000298281.8	+	8	3071	c.2619G>C	c.(2617-2619)gtG>gtC	p.V873V	0.5610972568578554	GCCAGCCTGTGGGTGGTCTGA
chr11	85654130	A	G	0.681		0.726	0.754	0.731	PASS	TMEM126A	hg38	chr11	85654130	85654130	MISSENSE		SNP	A	A	G	g.chr11:85654130A>G	ENST00000304511.7	+	3	284	c.154A>G	c.(154-156)Agt>Ggt	p.S52G	0.3790523690773067	CATAGCAAACAGTCTTTTTCG	TMEM126A_ENST00000528105.5_FIVE_PRIME_UTR/TMEM126A_ENST00000532180.1_FIVE_PRIME_UTR																	0.0022	0.00254
chr11	89874234	T	C	0.147		0.171	0.182	0.155	PASS	TRIM64B	hg38	chr11	89874234	89874234	MISSENSE		SNP	T	T	C	g.chr11:89874234T>C	ENST00000329862.6	-	3	550	c.550A>G	c.(550-552)Aag>Gag	p.K184E	0.41895261845386533	ATAGGCATCTTTTGATATTGA
chr11	89874985	G	C	0.066		0.132	0.079	0.134	PASS	TRIM64B	hg38	chr11	89874985	89874985	MISSENSE		SNP	G	G	C	g.chr11:89874985G>C	ENST00000329862.6	-	2	497	c.497C>G	c.(496-498)tCg>tGg	p.S166W	0.3117206982543641	TACCTTTAACGAATGAAATGT
chr11	94093607	C	T	0.719		0.732	0.743	0.74	PASS	HEPHL1	hg38	chr11	94093607	94093607	NONSENSE		SNP	C	C	T	g.chr11:94093607C>T	ENST00000315765.10	+	13	2416	c.2401C>T	c.(2401-2403)Cga>Tga	p.R801*	0.44389027431421446	GATCAAAGCCCGACCACCACG
chr11	94821547	C	T	0.752		0.848	0.748	0.739	PASS	AMOTL1	hg38	chr11	94821547	94821547	MISSENSE		SNP	C	C	T	g.chr11:94821547C>T	ENST00000433060.3	+	4	1295	c.1139C>T	c.(1138-1140)cCg>cTg	p.P380L	0.6059850374064838	TGCCAACTTCCGTTCCCATCA	AMOTL1_ENST00000317829.12_MISSENSE_p.P330L
chr11	96092591	G	C	0.78		0.657	0.752	0.738	PASS	MAML2	hg38	chr11	96092591	96092591	MISSENSE		SNP	G	G	C	g.chr11:96092591G>C	ENST00000524717.6	-	2	2740	c.1440C>G	c.(1438-1440)atC>atG	p.I480M	0.5835411471321695	AAGGGCTGGGGATTTTCTCCT	MAML2_ENST00000618849.1_MISSENSE_p.I310M/AP000779.1_ENST00000648443.1_RNA		mastermind-like_%20_2_%20_(Drosophila)	84441	11	11q22-q23	yes		salivary_%20_gland_%20_mucoepidermoid			E	Dom	T	"MECT1_%2C__%20_CRTC3"
chr11	96093510	C	T	0.244		0.276	0.227	0.25	PASS	MAML2	hg38	chr11	96093510	96093510	MISSENSE		SNP	C	C	T	g.chr11:96093510C>T	ENST00000524717.6	-	2	1821	c.521G>A	c.(520-522)gGt>gAt	p.G174D	0.3865336658354115	TTTCAAGGAACCCTGGAGCTG	MAML2_ENST00000618849.1_MISSENSE_p.G4D/AP000779.1_ENST00000648443.1_RNA		mastermind-like_%20_2_%20_(Drosophila)	84441	11	11q22-q23	yes		salivary_%20_gland_%20_mucoepidermoid			E	Dom	T	"MECT1_%2C__%20_CRTC3"
chr11	100936319	T	C	0.749		0.736	0.721	0.751	PASS	ARHGAP42	hg38	chr11	100936319	100936319	SILENT		SNP	T	T	C	g.chr11:100936319T>C	ENST00000298815.13	+	8	1210	c.819T>C	c.(817-819)taT>taC	p.Y273Y	0.3940149625935162	GCTATCTGTATGTCCAGGAGA	ARHGAP42_ENST00000524892.7_SILENT_p.Y239Y
chr11	107353689	A	G	0.266		0.221	0.179	0.294	PASS	CWF19L2	hg38	chr11	107353689	107353689	SILENT		SNP	A	A	G	g.chr11:107353689A>G	ENST00000282251.9	-	13	1948	c.1920T>C	c.(1918-1920)ttT>ttC	p.F640F	0.34413965087281795	CTTTGGAGACAAACATGTCAT
chr11	107560784	G	T	0.263		0.303	0.239	0.288	PASS	ALKBH8	hg38	chr11	107560784	107560784	MISSENSE		SNP	G	G	T	g.chr11:107560784G>T	ENST00000428149.6	-	2	262	c.110C>A	c.(109-111)aCa>aAa	p.T37K	0.32169576059850374	ATAGGATACTGTCTCAATGCC	ALKBH8_ENST00000389568.7_MISSENSE_p.T37K/ALKBH8_ENST00000417449.6_MISSENSE_p.T40K/ALKBH8_ENST00000429370.5_MISSENSE_p.T37K
chr11	111354303	G	A	0.758		0.761	0.781	0.792	PASS	POU2AF1	hg38	chr11	111354303	111354303	SILENT		SNP	G	G	A	g.chr11:111354303G>A	ENST00000393067.8	-	5	827	c.729C>T	c.(727-729)gaC>gaT	p.D243D	0.543640897755611	GCGCATAGGCGTCGCTATCCT			"POU_%20_domain_%2C__%20_class_%20_2_%2C__%20_associating_%20_factor_%20_1_%20_(OBF1)"	5450	11	11q23.1_%20_	yes		NHL			L	Dom	T	BCL6
chr11	111357704	G	A	0.275		0.249	0.222	0.267	PASS	POU2AF1	hg38	chr11	111357704	111357704	MISSENSE		SNP	G	G	A	g.chr11:111357704G>A	ENST00000393067.8	-	4	295	c.197C>T	c.(196-198)tCc>tTc	p.S66F	0.6159600997506235	GTCCAGGCAGGAAGGACCTGT			"POU_%20_domain_%2C__%20_class_%20_2_%2C__%20_associating_%20_factor_%20_1_%20_(OBF1)"	5450	11	11q23.1_%20_	yes		NHL			L	Dom	T	BCL6
chr11	114414022	C	T	0.727		0.73	0.75	0.773	PASS	RBM7	hg38	chr11	114414022	114414022	NONSENSE		SNP	C	C	T	g.chr11:114414022C>T	ENST00000544582.1	+	5	511	c.505C>T	c.(505-507)Cga>Tga	p.R169*	0.486284289276808	TGCAGGTCTCCGAGAGTTCTC	AP002373.1_ENST00000544347.1_INTRON
chr11	116821376	G	A	0.755		0.737	0.753	0.717	PASS	APOA4	hg38	chr11	116821376	116821376	NONSENSE		SNP	G	G	A	g.chr11:116821376G>A	ENST00000357780.5	-	3	795	c.682C>T	c.(682-684)Cag>Tag	p.Q228*	0.6408977556109726	TGCGTGTCCTGAGCATAGGGA	AP006216.3_ENST00000645414.1_RNA
chr11	117363489	G	A	0.222		0.25	0.266	0.234	PASS	CEP164	hg38	chr11	117363489	117363489	MISSENSE		SNP	G	G	A	g.chr11:117363489G>A	ENST00000278935.8	+	8	896	c.748G>A	c.(748-750)Ggt>Agt	p.G250S	0.49875311720698257	GGCACTGGGGGGTGACTTTGA
chr11	118901488	G	A	0.263		0.221	0.261	0.271	PASS	BCL9L	hg38	chr11	118901488	118901488	MISSENSE		SNP	G	G	A	g.chr11:118901488G>A	ENST00000526143.2	-	6	2600	c.2144C>T	c.(2143-2145)cCc>cTc	p.P715L	0.6334164588528678	CTGCCCCATGGGAGGGCTCAG	BCL9L_ENST00000334801.7_MISSENSE_p.P752L
chr11	118901578	A	G	0.707		0.732	0.747	0.709	PASS	BCL9L	hg38	chr11	118901578	118901578	MISSENSE		SNP	A	A	G	g.chr11:118901578A>G	ENST00000526143.2	-	6	2510	c.2054T>C	c.(2053-2055)aTg>aCg	p.M685T	0.6334164588528678	CCCGGGAAACATGGCAGGATC	BCL9L_ENST00000334801.7_MISSENSE_p.M722T
chr11	119156908	A	G	0.214		0.237	0.257	0.241	PASS	ABCG4	hg38	chr11	119156908	119156908	MISSENSE		SNP	A	A	G	g.chr11:119156908A>G	ENST00000619701.5	+	9	1286	c.962A>G	c.(961-963)aAc>aGc	p.N321S	0.600997506234414	GGAGACCTGAACCCCATGTTG	ABCG4_ENST00000622721.1_MISSENSE_p.N321S/ABCG4_ENST00000615496.4_MISSENSE_p.N321S
chr11	124123702	G	A	0.177		0.288	0.205	0.213	PASS	VWA5A	hg38	chr11	124123702	124123702	SILENT		SNP	G	G	A	g.chr11:124123702G>A	ENST00000392744.4	+	9	2438	c.1110G>A	c.(1108-1110)ctG>ctA	p.L370L	0.4713216957605985	AGGAGGCTCTGGGGAGAGTGA	VWA5A_ENST00000456829.7_SILENT_p.L354L/VWA5A_ENST00000449321.5_SILENT_p.L354L/VWA5A_ENST00000361352.9_SILENT_p.L354L/VWA5A_ENST00000392748.5_SILENT_p.L354L
chr11	124265244	C	T	0.246		0.243	0.257	0.216	PASS	OR8G5	hg38	chr11	124265244	124265244	MISSENSE		SNP	C	C	T	g.chr11:124265244C>T	ENST00000641992.1	+	2	586	c.313C>T	c.(313-315)Ctc>Ttc	p.L105F	0.45885286783042395	CTACTTCTTCCTCGTTTTTGC	OR8G5_ENST00000641707.1_MISSENSE_p.L105F	Ovarian(169_%3B_523_%20_1969_%20_8640_%20_31295_%20_51256)
chr11	124876302	T	A	0.678		0.715	0.77	0.701	PASS	ROBO3	hg38	chr11	124876302	124876302	MISSENSE		SNP	T	T	A	g.chr11:124876302T>A	ENST00000538940.5	+	16	2795	c.2555T>A	c.(2554-2556)cTg>cAg	p.L852Q	0.7256857855361596	GAGCCCGGGCTGGAGGTGGGC	ROBO3_ENST00000397801.6_MISSENSE_p.L874Q/ROBO3_ENST00000543966.5_FIVE_PRIME_FLANK																	0.0037	0.00840
chr11	124924813	C	T	0.24		0.223	0.234	0.253	PASS	HEPACAM	hg38	chr11	124924813	124924813	SILENT		SNP	C	C	T	g.chr11:124924813C>T	ENST00000298251.5	-	2	383	c.342G>A	c.(340-342)ctG>ctA	p.L114L	0.57356608478803	CCTCATCGGCCAGCTGCAGGT
chr11	125951868	C	T	0.221		0.295	0.263	0.242	PASS	VSIG10L2	hg38	chr11	125951868	125951868	SILENT		SNP	C	C	T	g.chr11:125951868C>T	ENST00000638636.2	+	6	1290	c.1290C>T	c.(1288-1290)ttC>ttT	p.F430F	0.6059850374064838	GGGACCAGTTCATCATGCTGA
chr11	128810571	C	G	0.244		0.304	0.264	0.23	PASS	FLI1	hg38	chr11	128810571	128810571	SILENT		SNP	C	C	G	g.chr11:128810571C>G	ENST00000527786.7	+	9	1129	c.942C>G	c.(940-942)ccC>ccG	p.P314P	0.5536159600997507	TGACGGACCCCGATGAGGTGG	FLI1_ENST00000534087.3_SILENT_p.P281P/FLI1_ENST00000281428.12_SILENT_p.P248P/FLI1_ENST00000344954.10_SILENT_p.P121P		Friend_%20_leukemia_%20_virus_%20_integration_%20_1	2313	11	11q24_%20_	yes		Ewing_%20_sarcoma			M	Dom	T	EWSR1
chr11	134383836	G	A	0.241		0.259	0.232	0.235	PASS	B3GAT1	hg38	chr11	134383836	134383836	SILENT		SNP	G	G	A	g.chr11:134383836G>A	ENST00000524765.1	-	3	5010	c.465C>T	c.(463-465)cgC>cgT	p.R155R	0.7032418952618454	GGGCGTCTCCGCGCAGCTTGT	B3GAT1_ENST00000312527.9_SILENT_p.R155R/B3GAT1_ENST00000392580.5_SILENT_p.R155R
chr12	67053	G	A	0.239		0.198	0.231	0.234	PASS	IQSEC3	hg38	chr12	67053	67053	SILENT		SNP	G	G	A	g.chr12:67053G>A	ENST00000538872.6	+	1	287	c.171G>A	c.(169-171)caG>caA	p.Q57Q	0.7306733167082294	GGGAGCACCAGCAGCTGCTGC
chr12	7306667	G	A	0.285		0.29	0.384	0.337	PASS	ACSM4	hg38	chr12	7306667	7306667	SILENT		SNP	G	G	A	g.chr12:7306667G>A	ENST00000399422.4	+	2	384	c.336G>A	c.(334-336)caG>caA	p.Q112Q	0.4688279301745636	GTGGCCTGCAGAGAGGAGACC
chr12	8059188	A	G	0.315		0.296	0.322	0.331	PASS	C3AR1	hg38	chr12	8059188	8059188	MISSENSE		SNP	A	A	G	g.chr12:8059188A>G	ENST00000307637.5	-	2	1090	c.998T>C	c.(997-999)cTc>cCc	p.L333P	0.47880299251870323	TATTGCCACGAGGGGTGTTGG
chr12	11885959	A	G	0.613		0.614	0.682	0.641	PASS	ETV6	hg38	chr12	11885959	11885959	MISSENSE		SNP	A	A	G	g.chr12:11885959A>G	ENST00000396373.9	+	7	1640	c.1186A>G	c.(1186-1188)Aga>Gga	p.R396G	0.45885286783042395	GAAAATGTCCAGAGCCCTGCG			ets_%20_variant_%20_gene_%20_6_%20_(TEL_%20_oncogene)	2120	12	12p13_%20_	yes		"congenital_%20_fibrosarcoma_%2C__%20_multiple_%20_leukemia_%20_and_%20_lymphoma_%2C__%20__%20_secretory_%20_breast_%2C__%20_MDS_%2C__%20_ALL"			"L_%2C__%20_E_%2C__%20_M"	Dom	T	"NTRK3_%2C__%20_RUNX1_%2C__%20_PDGFRB_%2C__%20_ABL1_%2C__%20_MN1_%2C__%20_ABL2_%2C__%20_FACL6_%2C__%20_CHIC2_%2C__%20_ARNT_%2C__%20_JAK2_%2C__%20_EVI1_%2C__%20_CDX2_%2C__%20_STL_%2C__%20_HLXB9_%2C__%20_MDS2_%2C__%20_PER1_%2C__%20_SYK_%2C__%20_TTL_%2C__%20_FGFR3_%2C__%20_PAX5"
chr12	18081440	G	T	0.403		0.365	0.367	0.238	PASS	RERGL	hg38	chr12	18081440	18081440	MISSENSE		SNP	G	G	T	g.chr12:18081440G>T	ENST00000538724.5	-	5	415	c.366C>A	c.(364-366)aaC>aaA	p.N122K	0.36159600997506236	GATCTCGTTTGTTGCCAACCA	RERGL_ENST00000229002.6_MISSENSE_p.N123K/RERGL_ENST00000536890.1_THREE_PRIME_UTR
chr12	21915824	C	T	0.245		0.256	0.284	0.223	PASS	ABCC9	hg38	chr12	21915824	21915824	SILENT		SNP	C	C	T	g.chr12:21915824C>T	ENST00000261200.8	-	5	660	c.660G>A	c.(658-660)gtG>gtA	p.V220V	0.341645885286783	ACAGCAAATTCACAAATGGTT	ABCC9_ENST00000261201.8_SILENT_p.V220V
chr12	22457049	A	G	0.226		0.219	0.276	0.266	PASS	C2CD5	hg38	chr12	22457049	22457049	SILENT		SNP	A	A	G	g.chr12:22457049A>G	ENST00000536386.5	-	26	2924	c.2805T>C	c.(2803-2805)ttT>ttC	p.F935F	0.3192019950124688	CTCCAGGAATAAAAGAAAGAG	C2CD5_ENST00000446597.5_SILENT_p.F933F/C2CD5_ENST00000396028.6_SILENT_p.F924F/C2CD5_ENST00000542676.5_SILENT_p.F933F/C2CD5_ENST00000333957.8_SILENT_p.F882F/C2CD5_ENST00000545552.5_SILENT_p.F936F
chr12	30639582	G	C	0.28		0.253	0.245	0.253	PASS	IPO8	hg38	chr12	30639582	30639582	MISSENSE		SNP	G	G	C	g.chr12:30639582G>C	ENST00000544829.5	-	17	2132	c.1807C>G	c.(1807-1809)Cac>Gac	p.H603D	0.3566084788029925	CCAGGGTTGTGAGGCAACTGA	IPO8_ENST00000256079.9_MISSENSE_p.H808D
chr12	45388261	C	T	0.318		0.31	0.335	0.28	PASS	ANO6	hg38	chr12	45388261	45388261	SILENT		SNP	C	C	T	g.chr12:45388261C>T	ENST00000320560.13	+	11	1493	c.1266C>T	c.(1264-1266)taC>taT	p.Y422Y	0.4164588528678304	GACCAGAATACGAAGCACGAT	ANO6_ENST00000441606.2_SILENT_p.Y404Y/ANO6_ENST00000423947.7_SILENT_p.Y443Y/ANO6_ENST00000425752.6_SILENT_p.Y422Y
chr12	45927970	T	A	0.287		0.289	0.262	0.339	PASS	SCAF11	hg38	chr12	45927970	45927970	SILENT		SNP	T	T	A	g.chr12:45927970T>A	ENST00000369367.8	-	11	1974	c.1731A>T	c.(1729-1731)tcA>tcT	p.S577S	0.3690773067331671	CATTAACCACTGACTCTACAT	SCAF11_ENST00000465950.5_SILENT_p.S262S/SCAF11_ENST00000549162.5_SILENT_p.S385S
chr12	49027044	G	A	0.337		0.374	0.339	0.277	PASS	KMT2D	hg38	chr12	49027044	49027044	SILENT		SNP	G	G	A	g.chr12:49027044G>A	ENST00000301067.11	-	48	14922	c.14922C>T	c.(14920-14922)tcC>tcT	p.S4974S	0.6309226932668329	GAGGAGGACGGGAATCTTCAC
chr12	51098864	A	G	0.306		0.382	0.333	0.279	PASS	TFCP2	hg38	chr12	51098864	51098864	MISSENSE		SNP	A	A	G	g.chr12:51098864A>G	ENST00000257915.10	-	13	2044	c.1331T>C	c.(1330-1332)aTt>aCt	p.I444T	0.4339152119700748	AAGCTGAGCAATTTTTTCTGT	TFCP2_ENST00000548115.5_MISSENSE_p.I393T/TFCP2_ENST00000549867.5_MISSENSE_p.I366T
chr12	51246097	G	A	0.603		0.689	0.675	0.608	PASS	SMAGP	hg38	chr12	51246097	51246097	SILENT		SNP	G	G	A	g.chr12:51246097G>A	ENST00000603798.6	-	4	336	c.138C>T	c.(136-138)ctC>ctT	p.L46L	0.46384039900249374	AGAGCAGGGTGAGGAAGACAA	SMAGP_ENST00000603864.5_SILENT_p.L46L/SMAGP_ENST00000398453.7_SILENT_p.L46L/DAZAP2_ENST00000425012.6_MISSENSE_p.E139K/SMAGP_ENST00000605627.1_SILENT_p.L32L/DAZAP2_ENST00000604900.5_INTRON
chr12	52248755	G	A	0.78		0.717	0.753	0.71	PASS	KRT7	hg38	chr12	52248755	52248755	MISSENSE		SNP	G	G	A	g.chr12:52248755G>A	ENST00000331817.6	+	9	1459	c.1405G>A	c.(1405-1407)Gac>Aac	p.D469N	0.5910224438902744	GAGTGCCCGCGACTGAGCCGC	KRT7-AS_ENST00000546686.1_FIVE_PRIME_FLANK
chr12	52367166	G	A	0.35		0.357	0.312	0.318	PASS	KRT85	hg38	chr12	52367166	52367166	SILENT		SNP	G	G	A	g.chr12:52367166G>A	ENST00000257901.7	-	1	316	c.240C>T	c.(238-240)ttC>ttT	p.F80F	0.6608478802992519	AGCGGTAGCCGAAGCTGCGTC	KRT85_ENST00000544265.1_FIVE_PRIME_FLANK
chr12	54569300	G	A	0.305		0.37	0.404	0.318	PASS	PDE1B	hg38	chr12	54569300	54569300	MISSENSE		SNP	G	G	A	g.chr12:54569300G>A	ENST00000538346.5	+	3	357	c.221G>A	c.(220-222)cGa>cAa	p.R74Q	0.6234413965087282	AAAGGCCGCCGAGCAGAGGAG	PDE1B_ENST00000243052.8_MISSENSE_p.R115Q/PDE1B_ENST00000550620.1_MISSENSE_p.R95Q
chr12	55698535	C	T	0.68		0.661	0.685	0.695	PASS	ITGA7	hg38	chr12	55698535	55698535	MISSENSE		SNP	C	C	T	g.chr12:55698535C>T	ENST00000257879.11	-	7	1262	c.1040G>A	c.(1039-1041)cGc>cAc	p.R347H	0.6209476309226932	CTCTTCTTGGCGCTCAAAGAA	ITGA7_ENST00000553804.6_MISSENSE_p.R351H/ITGA7_ENST00000347027.10_MISSENSE_p.R347H/ITGA7_ENST00000555728.5_MISSENSE_p.R391H/ITGA7_ENST00000452168.6_MISSENSE_p.R254H
chr12	57498433	C	T	0.357		0.198	0.288	0.314	PASS	MARS1	hg38	chr12	57498433	57498433	MISSENSE		SNP	C	C	T	g.chr12:57498433C>T	ENST00000262027.10	+	9	924	c.901C>T	c.(901-903)Cgc>Tgc	p.R301C	0.5536159600997507	CTCTCGCCTCCGCCAGTGGAA	MARS1_ENST00000628866.2_THREE_PRIME_UTR
chr12	67305563	T	C	0.055		0.088	0.109	0.103	PASS	CAND1	hg38	chr12	67305563	67305563	MISSENSE		SNP	T	T	C	g.chr12:67305563T>C	ENST00000545606.6	+	10	2255	c.1895T>C	c.(1894-1896)tTg>tCg	p.L632S	0.39900249376558605	GTAAAGGCATTGACACTGATT
chr12	81347652	T	G	0.622		0.61	0.714	0.722	PASS	PPFIA2	hg38	chr12	81347652	81347652	MISSENSE		SNP	T	T	G	g.chr12:81347652T>G	ENST00000549396.5	-	18	2274	c.2113A>C	c.(2113-2115)Act>Cct	p.T705P	0.44139650872817954	ACAGAGGCAGTAATGGAGGTA	PPFIA2_ENST00000550584.6_MISSENSE_p.T705P/PPFIA2_ENST00000548586.5_MISSENSE_p.T705P/PPFIA2_ENST00000549325.5_MISSENSE_p.T687P/PPFIA2_ENST00000443686.7_MISSENSE_p.T606P/PPFIA2_ENST00000552948.5_MISSENSE_p.T705P/PPFIA2_ENST00000407050.8_MISSENSE_p.T631P/PPFIA2_ENST00000550359.6_MISSENSE_p.T552P/PPFIA2_ENST00000541570.6_MISSENSE_p.T272P/PPFIA2_ENST00000333447.11_MISSENSE_p.T606P/PPFIA2_ENST000005410…
chr12	85283764	C	T	0.376		0.32	0.364	0.294	PASS	ALX1	hg38	chr12	85283764	85283764	MISSENSE		SNP	C	C	T	g.chr12:85283764C>T	ENST00000316824.4	+	2	461	c.419C>T	c.(418-420)aCc>aTc	p.T140I	0.46384039900249374	ACCACCTTCACCAGTTTGCAG
chr12	94571723	G	A	0.693		0.678	0.65	0.683	PASS	TMCC3	hg38	chr12	94571723	94571723	SILENT		SNP	G	G	A	g.chr12:94571723G>A	ENST00000261226.9	-	4	1273	c.1146C>T	c.(1144-1146)tcC>tcT	p.S382S	0.5286783042394015	GAGTCTGGCAGGATTCCAAGG	TMCC3_ENST00000551457.1_SILENT_p.S351S/MIR7844_ENST00000616161.1_FIVE_PRIME_FLANK
chr12	95049167	C	T	0.274		0.273	0.311	0.282	PASS	NR2C1	hg38	chr12	95049167	95049167	SILENT		SNP	C	C	T	g.chr12:95049167C>T	ENST00000333003.10	-	9	1278	c.1032G>A	c.(1030-1032)gcG>gcA	p.A344A	0.39650872817955113	CTTCCATGCCCGCTACTGAGC	NR2C1_ENST00000330677.7_SILENT_p.A344A/NR2C1_ENST00000393101.7_SILENT_p.A344A/NR2C1_ENST00000622476.4_SILENT_p.A344A
chr12	96247369	T	C	0.265		0.38	0.348	0.346	PASS	ELK3	hg38	chr12	96247369	96247369	MISSENSE		SNP	T	T	C	g.chr12:96247369T>C	ENST00000228741.8	+	3	970	c.637T>C	c.(637-639)Ttc>Ctc	p.F213L	0.5985037406483791	GGCGTCCGCCTTCCTGGCCTC	ELK3_ENST00000552142.5_INTRON
chr12	109237325	C	T	0.711		0.618	0.653	0.655	PASS	ACACB	hg38	chr12	109237325	109237325	MISSENSE		SNP	C	C	T	g.chr12:109237325C>T	ENST00000338432.11	+	34	4726	c.4607C>T	c.(4606-4608)aCg>aTg	p.T1536M	0.5511221945137157	GTGGAAGTGACGGACCATAGG	ACACB_ENST00000377848.7_MISSENSE_p.T1536M/ACACB_ENST00000377854.9_MISSENSE_p.T202M
chr12	109281418	A	C	0.271		0.284	0.477	0.332	PASS	FOXN4	hg38	chr12	109281418	109281418	MISSENSE		SNP	A	A	C	g.chr12:109281418A>C	ENST00000299162.10	-	9	1452	c.1283T>G	c.(1282-1284)tTc>tGc	p.F428C	0.5810473815461347	CTGCAGAGCGAAGTCCATGAT	FOXN4_ENST00000355216.5_MISSENSE_p.F248C
chr12	111347911	C	T	0.325		0.323	0.375	0.339	PASS	CUX2	hg38	chr12	111347911	111347911	SILENT		SNP	C	C	T	g.chr12:111347911C>T	ENST00000261726.11	+	22	4060	c.4047C>T	c.(4045-4047)ctC>ctT	p.L1349L	0.6134663341645885	CCGGGCCCCTCCTTCCAGGTG
chr12	116749853	G	T	0.266		0.281	0.262	0.409	PASS	RNFT2	hg38	chr12	116749853	116749853	MISSENSE		SNP	G	G	T	g.chr12:116749853G>T	ENST00000257575.8	+	4	329	c.96G>T	c.(94-96)caG>caT	p.Q32H	0.5785536159600998	ACCGCAGCCAGGCGCTCAGCT	RNFT2_ENST00000407967.7_MISSENSE_p.Q32H/RNFT2_ENST00000319176.11_MISSENSE_p.Q32H/RNFT2_ENST00000392549.6_MISSENSE_p.Q32H/RNFT2_ENST00000622220.1_DE_NOVO_START_OUT_FRAME
chr12	122043973	A	C	0.299		0.296	0.316	0.357	PASS	BCL7A	hg38	chr12	122043973	122043973	MISSENSE		SNP	A	A	C	g.chr12:122043973A>C	ENST00000261822.5	+	4	567	c.359A>C	c.(358-360)aAc>aCc	p.N120T	0.6159600997506235	CCAGAGCCCAACTCGGCTGTG	BCL7A_ENST00000538010.5_MISSENSE_p.N120T	GBM(17_%3B_197_%20_467_%20_16477_%20_23242_%20_44349)	B-cell_%20_CLL/lymphoma_%20_7A	605	12	12q24.1	yes		BNHL			L	Dom	T	MYC
chr12	123590427	C	T	0.307		0.343	0.241	0.203	PASS	TMED2	hg38	chr12	123590427	123590427	SILENT		SNP	C	C	T	g.chr12:123590427C>T	ENST00000262225.8	+	3	544	c.459C>T	c.(457-459)gtC>gtT	p.V153V	0.4089775561097257	ACATGGAAGTCCGGGAGAGAA	TMED2_ENST00000509052.2_SILENT_p.V68V
chr12	129700067	C	T	0.304		0.322	0.334	0.324	PASS	TMEM132D	hg38	chr12	129700067	129700067	SILENT		SNP	C	C	T	g.chr12:129700067C>T	ENST00000422113.7	-	2	1397	c.711G>A	c.(709-711)ggG>ggA	p.G237G	0.6309226932668329	TGACGCAGTCCCCTCTCTCAC	AC117373.2_ENST00000657209.1_RNA/AC117373.1_ENST00000544036.1_FIVE_PRIME_FLANK
chr12	130437124	G	A	0.749		0.799	0.747	0.674	PASS	RIMBP2	hg38	chr12	130437124	130437124	SILENT		SNP	G	G	A	g.chr12:130437124G>A	ENST00000261655.8	-	10	1937	c.1773C>T	c.(1771-1773)ccC>ccT	p.P591P	0.6783042394014963	GTCTCGGGTGGGGGGTAGGAG	RIMBP2_ENST00000643940.1_SILENT_p.P608P
chr13	23355386	G	A	0.173		0.177	0.163	0.183	PASS	SACS	hg38	chr13	23355386	23355386	MISSENSE		SNP	G	G	A	g.chr13:23355386G>A	ENST00000455470.6	-	8	1814	c.1226C>T	c.(1225-1227)tCt>tTt	p.S409F	0.4239401496259352	ATCAGCTAAAGAGTCAAGCTT	SACS_ENST00000423156.2_MISSENSE_p.S409F/SACS_ENST00000382292.9_MISSENSE_p.S409F/SACS_ENST00000402364.1_FIVE_PRIME_UTR
chr13	25551389	G	A	0.28		0.233	0.254	0.31	PASS	ATP8A2	hg38	chr13	25551389	25551389	MISSENSE		SNP	G	G	A	g.chr13:25551389G>A	ENST00000381655.7	+	11	1182	c.943G>A	c.(943-945)Gtg>Atg	p.V315M	0.4538653366583541	GGTGACTAACGTGCAGATCCT	ATP8A2_ENST00000255283.9_MISSENSE_p.V275M
chr13	27090152	T	G	0.163		0.245	0.335	0.298	PASS	USP12	hg38	chr13	27090152	27090152	MISSENSE		SNP	T	T	G	g.chr13:27090152T>G	ENST00000282344.11	-	5	752	c.580A>C	c.(580-582)Agc>Cgc	p.S194R	0.28428927680798005	TCATCTTTGCTGCTTATCTGT		Ovarian(37_%3B_808_%20_911_%20_7590_%20_44442_%20_44991)
chr13	28024932	G	T	0.065		0.079	0.11	0.053	PASS	FLT3	hg38	chr13	28024932	28024932	NONSENSE		SNP	G	G	T	g.chr13:28024932G>T	ENST00000241453.12	-	18	2285	c.2219C>A	c.(2218-2220)tCa>tAa	p.S740*	0.2967581047381546	AACTTCTCTTGAACCAGGCAT			fms-related_%20_tyrosine_%20_kinase_%20_3	2322	13	13q12_%20_	yes		"AML_%2C__%20_ALL"			L	Dom	"Mis_%2C__%20_O"
chr13	29026135	C	G	0.267		0.34	0.296	0.336	PASS	MTUS2	hg38	chr13	29026135	29026135	MISSENSE		SNP	C	C	G	g.chr13:29026135C>G	ENST00000612955.5	+	3	2016	c.1437C>G	c.(1435-1437)aaC>aaG	p.N479K	0.48129675810473815	TTGGAGAGAACAAGACGGAGG
chr13	35567014	A	C	0.114		0.129	0.174	0.172	PASS	NBEA	hg38	chr13	35567014	35567014	SILENT		SNP	A	A	C	g.chr13:35567014A>C	ENST00000379939.6	+	44	7184	c.7023A>C	c.(7021-7023)tcA>tcC	p.S2341S	0.3266832917705736	GGGATCTATCAAAGGTAACTT	NBEA_ENST00000400445.7_SILENT_p.S2344S/NBEA_ENST00000310336.8_SILENT_p.S2345S/NBEA_ENST00000629018.2_SILENT_p.S2344S/NBEA_ENST00000537702.5_SILENT_p.S137S
chr13	37783329	G	A	0.807		0.982	0.938	0.954	PASS	TRPC4	hg38	chr13	37783329	37783329	MISSENSE		SNP	G	G	A	g.chr13:37783329G>A	ENST00000379705.8	-	2	210	c.5C>T	c.(4-6)gCt>gTt	p.A2V	0.32418952618453867	ATAGAACTGAGCCATGTTTCA	TRPC4_ENST00000625583.2_MISSENSE_p.A2V/TRPC4_ENST00000358477.6_MISSENSE_p.A2V/TRPC4_ENST00000355779.6_MISSENSE_p.A2V/TRPC4_ENST00000379673.2_MISSENSE_p.A2V/TRPC4_ENST00000379679.5_MISSENSE_p.A2V/TRPC4_ENST00000338947.9_MISSENSE_p.A2V/TRPC4_ENST00000426868.6_MISSENSE_p.A2V
chr13	38689840	C	T	0.389		0.319	0.406	0.377	PASS	FREM2	hg38	chr13	38689840	38689840	SILENT		SNP	C	C	T	g.chr13:38689840C>T	ENST00000280481.9	+	1	2764	c.2496C>T	c.(2494-2496)atC>atT	p.I832I	0.5286783042394015	CACCTGAGATCCTCAACACCG
chr13	51960274	C	T	0.241		0.321	0.27	0.324	PASS	ATP7B	hg38	chr13	51960274	51960274	MISSENSE		SNP	C	C	T	g.chr13:51960274C>T	ENST00000242839.10	-	7	2108	c.1995G>A	c.(1993-1995)atG>atA	p.M665I	0.48129675810473815	TCATTAAGGCCATGACAGGGA	ATP7B_ENST00000634844.1_MISSENSE_p.M665I/ATP7B_ENST00000418097.7_MISSENSE_p.M665I/ATP7B_ENST00000673772.1_MISSENSE_p.M665I/ATP7B_ENST00000400366.6_MISSENSE_p.M554I/ATP7B_ENST00000448424.7_INTRON/ATP7B_ENST00000400370.8_INTRON/ATP7B_ENST00000344297.9_INTRON																	0.0019
chr13	73063853	C	A	0.632		0.526	0.488	0.459	PASS	KLF5	hg38	chr13	73063853	73063853	MISSENSE		SNP	C	C	A	g.chr13:73063853C>A	ENST00000377687.6	+	3	1488	c.1165C>A	c.(1165-1167)Cat>Aat	p.H389N	0.3316708229426434	CAAGTCTTCTCATTTAAAAGC	KLF5_ENST00000539231.5_MISSENSE_p.H298N
chr13	101583321	C	A	0.272		0.361	0.41	0.383	PASS	ITGBL1	hg38	chr13	101583321	101583321	MISSENSE		SNP	C	C	A	g.chr13:101583321C>A	ENST00000376180.8	+	6	992	c.833C>A	c.(832-834)gCt>gAt	p.A278D	0.3790523690773067	GACTGTAGAGCTGTCTATGAC	ITGBL1_ENST00000545560.6_MISSENSE_p.A137D/ITGBL1_ENST00000622834.4_MISSENSE_p.A185D/ITGBL1_ENST00000618057.4_MISSENSE_p.A229D/ITGBL1_ENST00000376162.7_MISSENSE_p.A185D
chr13	102732362	G	A	0.295		0.285	0.236	0.179	PASS	CCDC168	hg38	chr13	102732362	102732362	MISSENSE		SNP	G	G	A	g.chr13:102732362G>A	ENST00000322527.4	-	4	18475	c.18335C>T	c.(18334-18336)aCg>aTg	p.T6112M	0.34413965087281795	ACCACGCCCCGTGATATTAAG
chr13	102735665	C	G	0.233		0.233	0.282	0.182	PASS	CCDC168	hg38	chr13	102735665	102735665	MISSENSE		SNP	C	C	G	g.chr13:102735665C>G	ENST00000322527.4	-	4	15172	c.15032G>C	c.(15031-15033)gGa>gCa	p.G5011A	0.3765586034912718	TTTCTCTTCTCCCTGTGCTGT
chr13	102736530	T	C	0.274		0.236	0.248	0.227	PASS	CCDC168	hg38	chr13	102736530	102736530	MISSENSE		SNP	T	T	C	g.chr13:102736530T>C	ENST00000322527.4	-	4	14307	c.14167A>G	c.(14167-14169)Atg>Gtg	p.M4723V	0.4339152119700748	AGATGTGGCATAAAGCTTCTT
chr13	109783232	G	A	0.407		0.361	0.405	0.377	PASS	IRS2	hg38	chr13	109783232	109783232	MISSENSE		SNP	G	G	A	g.chr13:109783232G>A	ENST00000375856.5	-	1	3352	c.2822C>T	c.(2821-2823)tCg>tTg	p.S941L	0.7356608478802993	CGAGGCCGCCGACGCCAGCAG	AL162497.1_ENST00000615635.1_FIVE_PRIME_FLANK	Melanoma(100_%3B_613_%20_2409_%20_40847)
chr13	111115591	A	C	0.389		0.361	0.408	0.356	PASS	ARHGEF7	hg38	chr13	111115591	111115591	MISSENSE		SNP	A	A	C	g.chr13:111115591A>C	ENST00000317133.9	+	1	973	c.65A>C	c.(64-66)aAa>aCa	p.K22T	0.7581047381546134	TCGCCCAAAAAAACCATCTCG	ARHGEF7_ENST00000646102.1_MISSENSE_p.K22T/ARHGEF7_ENST00000375741.6_MISSENSE_p.K22T/ARHGEF7_ENST00000375739.6_MISSENSE_p.K22T/ARHGEF7-AS2_ENST00000425094.2_RNA/AL353704.2_ENST00000664746.1_FIVE_PRIME_FLANK
chr13	113060671	G	A	0.242		0.213	0.23	0.167	PASS	MCF2L	hg38	chr13	113060671	113060671	MISSENSE		SNP	G	G	A	g.chr13:113060671G>A	ENST00000535094.7	+	5	614	c.448G>A	c.(448-450)Gct>Act	p.A150T	0.600997506234414	CTCCGACATCGCTTTCAAATT	MCF2L_ENST00000375608.7_MISSENSE_p.A180T/MCF2L_ENST00000397030.5_MISSENSE_p.A183T/MCF2L_ENST00000421756.5_MISSENSE_p.A154T/MCF2L_ENST00000375597.8_MISSENSE_p.A148T/MCF2L_ENST00000375604.6_MISSENSE_p.A148T
chr13	113078704	G	A	0.29		0.232	0.197	0.224	PASS	MCF2L	hg38	chr13	113078704	113078704	SILENT		SNP	G	G	A	g.chr13:113078704G>A	ENST00000535094.7	+	15	1939	c.1773G>A	c.(1771-1773)gcG>gcA	p.A591A	0.6384039900249376	GCGGCTCAGCGGGGGAGGAGG	MCF2L_ENST00000375608.7_SILENT_p.A621A/MCF2L_ENST00000397030.5_SILENT_p.A624A/MCF2L_ENST00000421756.5_SILENT_p.A595A/MCF2L_ENST00000375597.8_SILENT_p.A589A/MCF2L_ENST00000375604.6_SILENT_p.A589A
chr13	113404257	C	T	0.098		0.083	0.151	0.078	PASS	ADPRHL1	hg38	chr13	113404257	113404257	SILENT		SNP	C	C	T	g.chr13:113404257C>T	ENST00000612156.2	-	8	5112	c.5025G>A	c.(5023-5025)cgG>cgA	p.R1675R	0.6483790523690773	GTTCCCGAGCCCGTTCCTGAG
chr14	19780708	C	A	0.056		0.118	0.102	0.106	PASS	OR4M1	hg38	chr14	19780708	19780708	MISSENSE		SNP	C	C	A	g.chr14:19780708C>A	ENST00000641200.1	+	2	505	c.386C>A	c.(385-387)cCc>cAc	p.P129H	0.486284289276808	ATCTGCCGACCCCTCCACTAT	OR4M1_ENST00000315957.4_MISSENSE_p.P129H
chr14	23393379	G	A	0.46		0.562	0.503	0.462	PASS	MYH6	hg38	chr14	23393379	23393379	MISSENSE		SNP	G	G	A	g.chr14:23393379G>A	ENST00000405093.8	-	23	3135	c.3068C>T	c.(3067-3069)tCc>tTc	p.S1023F	0.49875311720698257	CTTAGACTTGGACAGGCTGTT	MIR208A_ENST00000362287.2_FIVE_PRIME_FLANK
chr14	24165166	A	G	0.452		0.562	0.573	0.536	PASS	IRF9	hg38	chr14	24165166	24165166	SILENT		SNP	A	A	G	g.chr14:24165166A>G	ENST00000557894.5	+	7	987	c.795A>G	c.(793-795)caA>caG	p.Q265Q	0.543640897755611	AGCCAAGACAATGGAAGAGGT	IRF9_ENST00000396864.8_INTRON/AL136295.5_ENST00000558468.2_INTRON
chr14	49634833	C	A	0.501		0.57	0.583	0.454	PASS	DNAAF2	hg38	chr14	49634833	49634833	MISSENSE		SNP	C	C	A	g.chr14:49634833C>A	ENST00000298292.12	-	1	398	c.317G>T	c.(316-318)gGc>gTc	p.G106V	0.7306733167082294	GCCACCGGAGCCGGGCCGGCT	DNAAF2_ENST00000406043.3_MISSENSE_p.G106V/AL139099.3_ENST00000556657.1_FIVE_PRIME_FLANK
chr14	52054072	G	A	0.517		0.49	0.42	0.524	PASS	NID2	hg38	chr14	52054072	52054072	SILENT		SNP	G	G	A	g.chr14:52054072G>A	ENST00000216286.10	-	4	1082	c.1017C>T	c.(1015-1017)caC>caT	p.H339H	0.49875311720698257	CAATGCTGCTGTGGCCATTCA	NID2_ENST00000617139.4_INTRON
chr14	54702168	T	C	0.589		0.519	0.515	0.516	PASS	SAMD4A	hg38	chr14	54702168	54702168	SILENT		SNP	T	T	C	g.chr14:54702168T>C	ENST00000554335.6	+	3	935	c.303T>C	c.(301-303)taT>taC	p.Y101Y	0.46633416458852867	AAGTAGAATATATGAAACTGC	SAMD4A_ENST00000251091.9_SILENT_p.Y101Y/SAMD4A_ENST00000392067.7_SILENT_p.Y101Y/SAMD4A_ENST00000631086.2_FIVE_PRIME_UTR
chr14	67761498	C	G	0.395		0.563	0.526	0.525	PASS	ZFYVE26	hg38	chr14	67761498	67761498	SILENT		SNP	C	C	G	g.chr14:67761498C>G	ENST00000347230.9	-	35	6596	c.6456G>C	c.(6454-6456)ggG>ggC	p.G2152G	0.4912718204488778	TCATGATTTTCCCTTCAGGAA	ZFYVE26_ENST00000555452.1_SILENT_p.G2152G/ZFYVE26_ENST00000557306.1_FIVE_PRIME_FLANK
chr14	73492836	A	G	0.429		0.458	0.508	0.541	PASS	RIOX1	hg38	chr14	73492836	73492836	MISSENSE		SNP	A	A	G	g.chr14:73492836A>G	ENST00000304061.8	+	1	1904	c.1819A>G	c.(1819-1821)Aga>Gga	p.R607G	0.47880299251870323	AGAGTTTGTGAGAGTGGGGGA	HEATR4_ENST00000553558.6_INTRON/HEATR4_ENST00000334988.2_INTRON
chr14	92159207	G	C	0.504		0.5	0.5	0.461	PASS	CPSF2	hg38	chr14	92159207	92159207	SILENT		SNP	G	G	C	g.chr14:92159207G>C	ENST00000298875.9	+	14	2299	c.2046G>C	c.(2044-2046)ctG>ctC	p.L682L	0.38902743142144636	TGAAAAGTCTGTTCGGAGATG		Ovarian(78_%3B_28_%20_1788_%20_18702_%20_44111)
chr14	92809392	G	A	0.447		0.427	0.423	0.483	PASS	GOLGA5	hg38	chr14	92809392	92809392	MISSENSE		SNP	G	G	A	g.chr14:92809392G>A	ENST00000163416.7	+	4	1047	c.865G>A	c.(865-867)Gac>Aac	p.D289N	0.3915211970074813	CCAAGTAGATGACCTGACTGA			"golgi_%20_autoantigen_%2C__%20_golgin_%20_subfamily_%20_a_%2C__%20_5_%20__%20_(PTC5)"	9950	14	14q	yes		papillary_%20_thyroid			E	Dom	T	RET
chr14	93928500	C	T	0.418		0.499	0.489	0.603	PASS	FAM181A	hg38	chr14	93928500	93928500	MISSENSE		SNP	C	C	T	g.chr14:93928500C>T	ENST00000267594.5	+	3	708	c.401C>T	c.(400-402)tCt>tTt	p.S134F	0.6259351620947631	AAAAGGGGGTCTGAGGACCGG	FAM181A_ENST00000557000.2_MISSENSE_p.S72F/FAM181A_ENST00000556222.1_MISSENSE_p.S72F/FAM181A_ENST00000557719.1_MISSENSE_p.S72F/FAM181A-AS1_ENST00000554538.1_FIVE_PRIME_FLANK/FAM181A-AS1_ENST00000554742.1_FIVE_PRIME_FLANK/FAM181A-AS1_ENST00000555732.2_FIVE_PRIME_FLANK/FAM181A-AS1_ENST00000556290.1_FIVE_PRIME_FLANK
chr14	101912470	C	T	0.462		0.535	0.455	0.483	PASS	PPP2R5C	hg38	chr14	101912470	101912470	SILENT		SNP	C	C	T	g.chr14:101912470C>T	ENST00000334743.9	+	12	1371	c.1323C>T	c.(1321-1323)ccC>ccT	p.P441P	0.4164588528678304	AAGCCAATCCCCAGGTACTAA	PPP2R5C_ENST00000350249.7_SILENT_p.P441P/PPP2R5C_ENST00000328724.9_SILENT_p.P496P/PPP2R5C_ENST00000445439.7_SILENT_p.P441P/PPP2R5C_ENST00000422945.6_SILENT_p.P472P
chr14	102981012	GG	AA	0.443		0.407	0.484	0.508	PASS	CDC42BPB	hg38	chr14	102981012	102981013	NONSENSE		DNP	GG	GG	AA	g.chr14:102981012_102981013GG>AA	ENST00000361246.7	-	8	1277_1278	c.900_901CC>TT	c.(898-903)ttCCag>ttTTag	p.Q301*	0.44527363184079605	GATGGGAACTGGAATCGCTCCT
chr14	106012330	G	C	0.448		0.364	0.418	0.387	PASS	IGHV4-4	hg38	chr14	106012330	106012330	RNA		SNP	G	G	C	g.chr14:106012330G>C	ENST00000455737.2	-	1	91	c.27C>G			0.5536159600997507	CTGCCACCAGGAGGAGGAAGA
chr15	23441201	T	TTCTCCACCTGCTCCCACATCTTCTCCTGCTCCCGCATCCTCTCCTCCTTCTCCCGTAGCCTCTCGTCCTGCTCCCACATCC	0.765		0.78	0.775	0.756	PASS	GOLGA6L2	hg38	chr15	23441201	23441202	IN_FRAME_INS		INS	-	-	TCTCCACCTGCTCCCACATCTTCTCCTGCTCCCGCATCCTCTCCTCCTTCTCCCGTAGCCTCTCGTCCTGCTCCCACATCC	g.chr15:23441201_23441202insTCTCCACCTGCTCCCACATCTTCTCCTGCTCCCGCATCCTCTCCTCCTTCTCCCGTAGCCTCTCGTCCTGCTCCCACATCC	ENST00000567107.6	-	8	1336	c.1273_1274insGGATGTGGGAGCAGGACGAGAGGCTACGGGAGAAGGAGGAGAGGATGCGGGAGCAGGAGAAGATGTGGGAGCAGGTGGAGA	c.(1273-1275)aag>aGGATGTGGGAGCAGGACGAGAGGCTACGGGAGAAGGAGGAGAGGATGCGGGAGCAGGAGAAGATGTGGGAGCAGGTGGAGAag	p.424_425insRMWEQDERLREKEERMREQEKMWEQVE	0.59	TCCCGCATCTTCTCCACCTG	GOLGA6L2_ENST00000312015.6_INTRON/GOLGA6L2_ENST00000345070.5_IN_FRAME_INS_p.151_152insRMWEQDERLREKEERMREQEKMWEQVE
chr15	27527621	A	G	0.76		0.729	0.824	0.754	PASS	GABRG3	hg38	chr15	27527621	27527621	MISSENSE		SNP	A	A	G	g.chr15:27527621A>G	ENST00000615808.5	+	8	1409	c.1054A>G	c.(1054-1056)Aca>Gca	p.T352A	0.5012468827930174	CACGAAGAAGACAACATCGGT	GABRG3_ENST00000333743.10_MISSENSE_p.T173A	NSCLC(114_%3B_800_%20_1656_%20_7410_%20_37729_%20_45293)
chr15	29761641	A	G	0.754		0.692	0.742	0.734	PASS	TJP1	hg38	chr15	29761641	29761641	SILENT		SNP	A	A	G	g.chr15:29761641A>G	ENST00000400011.6	-	8	1076	c.834T>C	c.(832-834)ctT>ctC	p.L278L	0.33915211970074816	TGCTGTCAGAAAGATCAGGGA	TJP1_ENST00000495972.6_SILENT_p.L274L/TJP1_ENST00000346128.10_SILENT_p.L274L/TJP1_ENST00000356107.10_SILENT_p.L274L/TJP1_ENST00000545208.6_SILENT_p.L274L/TJP1_ENST00000614355.4_SILENT_p.L262L	Melanoma(77_%3B_681_%20_1843_%20_6309_%20_6570)
chr15	30801724	C	G	0.773		0.771	0.735	0.728	PASS	GOLGA8UP	hg38	chr15	30801724	30801724	RNA		SNP	C	C	G	g.chr15:30801724C>G	ENST00000527159.2	+			c.e18-6C>G			0.5985037406483791	TGCAGGCAAGCATGGTGGTGA
chr15	32158503	G	A	0.209		0.195	0.168	0.15	PASS	CHRNA7	hg38	chr15	32158503	32158503	SILENT		SNP	G	G	A	g.chr15:32158503G>A	ENST00000306901.9	+	7	770	c.690G>A	c.(688-690)acG>acA	p.T230T	0.5411471321695761	GCCGCAGGACGCTCTACTATG	CHRNA7_ENST00000454250.7_SILENT_p.T259T/CHRNA7_ENST00000637033.1_SILENT_p.T168T/CHRNA7_ENST00000637183.1_SILENT_p.T151T/CHRNA7_ENST00000636603.1_SILENT_p.T168T/CHRNA7_ENST00000635884.1_SILENT_p.T168T	Esophageal_%20_Squamous(193_%3B_529_%20_2900_%20_40232_%20_43193)
chr15	40281474	G	T	0.294		0.213	0.263	0.256	PASS	ANKRD63	hg38	chr15	40281474	40281474	SILENT		SNP	G	G	T	g.chr15:40281474G>T	ENST00000434396.1	-	1	1113	c.1113C>A	c.(1111-1113)acC>acA	p.T371T	0.6658354114713217	CCACAGCCTCGGTGCCCGCCT
chr15	40985353	T	C	0.813		0.752	0.743	0.725	PASS	INO80	hg38	chr15	40985353	40985353	SILENT		SNP	T	T	C	g.chr15:40985353T>C	ENST00000648947.1	-	32	4257	c.3906A>G	c.(3904-3906)gaA>gaG	p.E1302E	0.46633416458852867	CTGCATACTTTTCCCGCTTCC	INO80_ENST00000401393.7_SILENT_p.E1302E/INO80_ENST00000616814.4_SILENT_p.E96E
chr15	41845758	G	A	0.227		0.194	0.238	0.261	PASS	JMJD7-PLA2G4B	hg38	chr15	41845758	41845758	MISSENSE		SNP	G	G	A	g.chr15:41845758G>A	ENST00000342159.6	+	20	2179	c.2171G>A	c.(2170-2172)cGc>cAc	p.R724H	0.6109725685785536	CCTGAGTCCCGCATCTGCTTC	PLA2G4B_ENST00000452633.5_MISSENSE_p.R493H/JMJD7-PLA2G4B_ENST00000382448.8_MISSENSE_p.R724H/PLA2G4B_ENST00000458483.3_MISSENSE_p.R493H
chr15	42684320	A	G	0.241		0.232	0.227	0.247	PASS	STARD9	hg38	chr15	42684320	42684320	SILENT		SNP	A	A	G	g.chr15:42684320A>G	ENST00000290607.12	+	23	2852	c.2742A>G	c.(2740-2742)ggA>ggG	p.G914G	0.5511221945137157	CCAGGAAGGGAGCCTCAGCTC
chr15	42752654	T	C	0.741		0.735	0.718	0.783	PASS	TTBK2	hg38	chr15	42752654	42752654	SILENT		SNP	T	T	C	g.chr15:42752654T>C	ENST00000267890.11	-	14	3000	c.2592A>G	c.(2590-2592)gaA>gaG	p.E864E	0.4089775561097257	CTATCTGACCTTCAACATGTG	TTBK2_ENST00000622375.4_SILENT_p.E1269E																	0.0122	0.00946
chr15	43191645	T	C	0.155		0.196	0.216	0.187	PASS	CCNDBP1	hg38	chr15	43191645	43191645	MISSENSE		SNP	T	T	C	g.chr15:43191645T>C	ENST00000300213.9	+	8	926	c.830T>C	c.(829-831)aTt>aCt	p.I277T	0.428927680798005	CTGGATGACATTGTGGATATT	AC068724.5_ENST00000563128.5_RNA
chr15	43601535	C	T	0.193		0.229	0.284	0.197	PASS	STRC	hg38	chr15	43601535	43601535	MISSENSE		SNP	C	C	T	g.chr15:43601535C>T	ENST00000450892.7	-	24	4640	c.4562G>A	c.(4561-4563)cGg>cAg	p.R1521Q	0.49875311720698257	ACGAAATCCCCGGGGGGGACC	STRC_ENST00000541030.5_MISSENSE_p.R748Q/RNU6-554P_ENST00000410466.1_FIVE_PRIME_FLANK																	0.0438
chr15	43828309	T	C	0.269		0.229	0.233	0.237	PASS	WDR76	hg38	chr15	43828309	43828309	SILENT		SNP	T	T	C	g.chr15:43828309T>C	ENST00000381246.6	+	2	484	c.213T>C	c.(211-213)agT>agC	p.S71S	0.36159600997506236	TGAATCTCAGTGTTGATGTGG	WDR76_ENST00000263795.11_SILENT_p.S135S/MFAP1_ENST00000267812.4_FIVE_PRIME_FLANK
chr15	43857142	AT	A	0.211		0.155	0.275	0.242	PASS	WDR76	hg38	chr15	43857143	43857143	FRAME_SHIFT_DEL		DEL	T	T	-	g.chr15:43857143delT	ENST00000381246.6	+	10	1467	c.1197delT	c.(1195-1197)tatfs	p.F400fs	0.3566084788029925	ATAGACAGTATTTTATCACTG	WDR76_ENST00000263795.11_FRAME_SHIFT_DEL_p.F464fs
chr15	44652144	G	A	0.283		0.2	0.234	0.213	PASS	SPG11	hg38	chr15	44652144	44652144	MISSENSE		SNP	G	G	A	g.chr15:44652144G>A	ENST00000261866.12	-	5	1007	c.992C>T	c.(991-993)tCc>tTc	p.S331F	0.33915211970074816	AATTTGGAAGGAAAACTTGGC	SPG11_ENST00000535302.6_MISSENSE_p.S331F/SPG11_ENST00000427534.6_MISSENSE_p.S331F/SPG11_ENST00000558319.5_MISSENSE_p.S331F/SPG11_ENST00000559193.5_MISSENSE_p.S331F
chr15	45122903	A	G	0.239		0.222	0.201	0.243	PASS	DUOXA1	hg38	chr15	45122903	45122903	MISSENSE		SNP	A	A	G	g.chr15:45122903A>G	ENST00000267803.8	-	4	512	c.112T>C	c.(112-114)Ttc>Ctc	p.F38L	0.5361596009975063	ATGACGATGAACGTGGCCAGT	DUOXA1_ENST00000559014.5_MISSENSE_p.F38L/DUOXA1_ENST00000560572.5_MISSENSE_p.F38L/DUOXA1_ENST00000558996.5_MISSENSE_p.F38L/DUOXA1_ENST00000558422.5_MISSENSE_p.F38L/DUOXA1_ENST00000430224.6_MISSENSE_p.F38L/DUOXA1_ENST00000613425.4_MISSENSE_p.F38L
chr15	48487353	G	A	0.251		0.238	0.24	0.192	PASS	FBN1	hg38	chr15	48487353	48487353	MISSENSE		SNP	G	G	A	g.chr15:48487353G>A	ENST00000316623.10	-	28	3738	c.3422C>T	c.(3421-3423)cCg>cTg	p.P1141L	0.49875311720698257	ATGGCCAGGCGGGCATTCACA																		0.0011	0.00073
chr15	51058090	T	G	0.689		0.763	0.695	0.763	PASS	TNFAIP8L3	hg38	chr15	51058090	51058090	MISSENSE		SNP	T	T	G	g.chr15:51058090T>G	ENST00000637513.2	-	2	717	c.406A>C	c.(406-408)Aat>Cat	p.N136H	0.5012468827930174	TGCAGGAGATTGGAGAGCACG	TNFAIP8L3_ENST00000327536.5_MISSENSE_p.N224H/TNFAIP8L3_ENST00000649177.1_MISSENSE_p.N90H/MIR4713HG_ENST00000559909.1_RNA
chr15	52141200	C	T	0.729		0.681	0.762	0.772	PASS	GNB5	hg38	chr15	52141200	52141200	SILENT		SNP	C	C	T	g.chr15:52141200C>T	ENST00000261837.11	-	7	633	c.567G>A	c.(565-567)aaG>aaA	p.K189K	0.44139650872817954	TAGCAACAGACTTCTTTTTGG	GNB5_ENST00000358784.11_SILENT_p.K147K/GNB5_ENST00000396335.8_INTRON
chr15	52154063	C	T	0.734		0.77	0.691	0.759	PASS	GNB5	hg38	chr15	52154063	52154063	SILENT		SNP	C	C	T	g.chr15:52154063C>T	ENST00000261837.11	-	4	318	c.252G>A	c.(250-252)gcG>gcA	p.A84A	0.5386533665835411	CCACCCGCTCCGCCACCTGGT	GNB5_ENST00000358784.11_SILENT_p.A42A/GNB5_ENST00000396335.8_SILENT_p.A42A/GNB5_ENST00000560116.1_SILENT_p.A42A
chr15	53699917	A	G	0.256		0.235	0.208	0.254	PASS	WDR72	hg38	chr15	53699917	53699917	MISSENSE		SNP	A	A	G	g.chr15:53699917A>G	ENST00000559418.5	-	12	1662	c.1628T>C	c.(1627-1629)gTg>gCg	p.V543A	0.38403990024937656	GTCACCGCACACACAGCAAAT	WDR72_ENST00000396328.5_MISSENSE_p.V533A/WDR72_ENST00000360509.10_MISSENSE_p.V533A/WDR72_ENST00000557913.5_MISSENSE_p.V530A
chr15	53714436	G	A	0.225		0.22	0.269	0.238	PASS	WDR72	hg38	chr15	53714436	53714436	NONSENSE		SNP	G	G	A	g.chr15:53714436G>A	ENST00000559418.5	-	5	623	c.589C>T	c.(589-591)Cag>Tag	p.Q197*	0.3541147132169576	AAGCCAACCTGAATGCTGTTG	WDR72_ENST00000396328.5_NONSENSE_p.Q197*/WDR72_ENST00000360509.10_NONSENSE_p.Q197*/WDR72_ENST00000557913.5_NONSENSE_p.Q196*
chr15	59066797	C	T	0.707		0.838	0.809	0.757	PASS	RNF111	hg38	chr15	59066797	59066797	MISSENSE		SNP	C	C	T	g.chr15:59066797C>T	ENST00000348370.8	+	6	1833	c.1400C>T	c.(1399-1401)aCg>aTg	p.T467M	0.4114713216957606	AGTGCTGTAACGGAAACTGGC	RNF111_ENST00000559209.5_MISSENSE_p.T467M/RNF111_ENST00000557998.5_MISSENSE_p.T467M/RNF111_ENST00000561186.5_MISSENSE_p.T467M	NSCLC(72_%3B_983_%20_1365_%20_10746_%20_34387_%20_47081)
chr15	59158288	T	TG	0.77		0.745	0.772	0.775	PASS	MYO1E	hg38	chr15	59158288	59158289	FRAME_SHIFT_INS		INS	-	-	G	g.chr15:59158288_59158289insG	ENST00000288235.9	-	25	3248	c.2876_2877insC	c.(2875-2877)ccafs	p.G960fs	0.435	TGGCTTACCTGGGGGAGGAG
chr15	62068286	C	G	0.777		0.77	0.765	0.769	PASS	C2CD4A	hg38	chr15	62068286	62068286	MISSENSE		SNP	C	C	G	g.chr15:62068286C>G	ENST00000355522.5	+	2	814	c.673C>G	c.(673-675)Cgg>Ggg	p.R225G	0.8179551122194514	GTCCCCGGCCCGGGCCCCCTC
chr15	62068512	C	T	0.24		0.242	0.284	0.273	PASS	C2CD4A	hg38	chr15	62068512	62068512	MISSENSE		SNP	C	C	T	g.chr15:62068512C>T	ENST00000355522.5	+	2	1040	c.899C>T	c.(898-900)cCg>cTg	p.P300L	0.7680798004987531	GTCCTGCGGCCGCCGGGCACC
chr15	63616448	G	A	0.736		0.699	0.735	0.767	PASS	HERC1	hg38	chr15	63616448	63616448	SILENT		SNP	G	G	A	g.chr15:63616448G>A	ENST00000443617.7	-	75	14071	c.13923C>T	c.(13921-13923)acC>acT	p.T4641T	0.4688279301745636	AACTCTCCTCGGTAATCCCAC
chr15	64300404	T	C	0.772		0.776	0.71	0.762	PASS	CSNK1G1	hg38	chr15	64300404	64300404	SILENT		SNP	T	T	C	g.chr15:64300404T>C	ENST00000561349.6	-	1	294	c.96A>G	c.(94-96)tcA>tcG	p.S32S	0.42643391521197005	CAGAGGACGATGAGGAGCCAG	CSNK1G1_ENST00000606793.3_SILENT_p.S32S/CSNK1G1_ENST00000634811.1_SILENT_p.S32S/CSNK1G1_ENST00000634654.1_SILENT_p.S32S/CSNK1G1_ENST00000303052.13_SILENT_p.S32S/CSNK1G1_ENST00000635142.1_SILENT_p.S32S/CSNK1G1_ENST00000607537.6_SILENT_p.S32S/AC087632.2_ENST00000634318.1_THREE_PRIME_UTR
chr15	64751588	T	G	0.272		0.234	0.232	0.258	PASS	RBPMS2	hg38	chr15	64751588	64751588	MISSENSE		SNP	T	T	G	g.chr15:64751588T>G	ENST00000300069.5	-	2	408	c.138A>C	c.(136-138)gaA>gaC	p.E46D	0.5910224438902744	GCAAGTAGAGTTCTCTGGGTT	RBPMS2_ENST00000560606.5_FIVE_PRIME_UTR
chr15	65154930	A	G	0.246		0.278	0.227	0.247	PASS	CLPX	hg38	chr15	65154930	65154930	MISSENSE		SNP	A	A	G	g.chr15:65154930A>G	ENST00000300107.7	-	11	1652	c.1463T>C	c.(1462-1464)aTt>aCt	p.I488T	0.38902743142144636	GCCAAACTCAATCAGATCTCT
chr15	69445011	C	T	0.697		0.741	0.736	0.837	PASS	KIF23	hg38	chr15	69445011	69445011	SILENT		SNP	C	C	T	g.chr15:69445011C>T	ENST00000395392.6	+	19	2753	c.2580C>T	c.(2578-2580)tcC>tcT	p.S860S	0.4114713216957606	AACTAGCCTCCGATGGGGAGA	KIF23_ENST00000260363.9_SILENT_p.S867S/KIF23_ENST00000647715.1_SILENT_p.S867S/KIF23_ENST00000352331.8_SILENT_p.S763S/KIF23_ENST00000559279.6_SILENT_p.S717S
chr15	71737930	C	T	0.75		0.842	0.753	0.762	PASS	THSD4	hg38	chr15	71737930	71737930	MISSENSE		SNP	C	C	T	g.chr15:71737930C>T	ENST00000357769.4	+	5	923	c.749C>T	c.(748-750)cCg>cTg	p.P250L	0.5935162094763092	CCACCAGCACCGCAGCCCCCA	THSD4_ENST00000355327.7_MISSENSE_p.P610L/THSD4_ENST00000261862.7_INTRON
chr15	72319783	C	A	0.767		0.747	0.774	0.74	PASS	CELF6	hg38	chr15	72319783	72319783	MISSENSE		SNP	C	C	A	g.chr15:72319783C>A	ENST00000287202.10	-	1	375	c.92G>T	c.(91-93)gGg>gTg	p.G31V	0.7356608478802993	GGGGTTTAGCCCGCTCATGCC	CELF6_ENST00000567083.2_MISSENSE_p.G31V/AC009690.3_ENST00000569547.1_MISSENSE_p.G31V/AC009690.1_ENST00000379915.4_THREE_PRIME_UTR/AC009690.2_ENST00000570175.1_RNA
chr15	72736953	G	A	0.248		0.219	0.165	0.207	PASS	BBS4	hg38	chr15	72736953	72736953	SILENT		SNP	G	G	A	g.chr15:72736953G>A	ENST00000268057.9	+	15	1461	c.1440G>A	c.(1438-1440)acG>acA	p.T480T	0.5037406483790524	CATACAGGACGCTCCCCTCAG	BBS4_ENST00000395205.6_SILENT_p.T308T																	0.0001	0.00010
chr15	74072269	C	T	0.086		0.069	0.064	0.068	PASS	GOLGA6A	hg38	chr15	74072269	74072269	SILENT		SNP	C	C	T	g.chr15:74072269C>T	ENST00000290438.3	-	14	1583	c.1542G>A	c.(1540-1542)gcG>gcA	p.A514A	0.5935162094763092	TGGGCCGAGGCGCCTCCTCCT
chr15	74367539	C	A	0.264		0.213	0.237	0.252	PASS	CYP11A1	hg38	chr15	74367539	74367539	MISSENSE		SNP	C	C	A	g.chr15:74367539C>A	ENST00000268053.11	-	1	108	c.47G>T	c.(46-48)tGc>tTc	p.C16F	0.5885286783042394	AAAGGTCTGGCAGCCTTTGAC	CYP11A1_ENST00000358632.8_FIVE_PRIME_FLANK/AC090826.1_ENST00000568496.2_RNA	Esophageal_%20_Squamous(87_%3B_818_%20_1337_%20_4093_%20_9268_%20_37314)
chr15	74417386	G	A	0.25		0.221	0.212	0.25	PASS	SEMA7A	hg38	chr15	74417386	74417386	MISSENSE		SNP	G	G	A	g.chr15:74417386G>A	ENST00000261918.9	-	6	650	c.610C>T	c.(610-612)Cgc>Tgc	p.R204C	0.6059850374064838	CGGATGCGGCGGAACCGAGGG	SEMA7A_ENST00000542748.6_MISSENSE_p.R39C/SEMA7A_ENST00000543145.6_MISSENSE_p.R190C
chr15	74544222	G	A	0.736		0.733	0.825	0.796	PASS	ARID3B	hg38	chr15	74544222	74544222	MISSENSE		SNP	G	G	A	g.chr15:74544222G>A	ENST00000346246.9	+	2	517	c.286G>A	c.(286-288)Gga>Aga	p.G96R	0.5336658354114713	GGAAGAGGACGGAGGTTTGGA	ARID3B_ENST00000622429.1_MISSENSE_p.G96R
chr15	74721686	A	G	0.715		0.788	0.71	0.751	PASS	CYP1A1	hg38	chr15	74721686	74721686	MISSENSE		SNP	A	A	G	g.chr15:74721686A>G	ENST00000395049.8	-	3	940	c.857T>C	c.(856-858)aTt>aCt	p.I286T	0.5236907730673317	ACAGTGCTCAATCAGGCTGTC	CYP1A1_ENST00000379727.8_MISSENSE_p.I286T/CYP1A1_ENST00000567032.5_MISSENSE_p.I286T/CYP1A1_ENST00000564596.5_MISSENSE_p.I25T/CYP1A1_ENST00000395048.6_MISSENSE_p.I286T/CYP1A1_ENST00000612821.4_MISSENSE_p.I258T/CYP1A1_ENST00000617691.4_MISSENSE_p.I286T
chr15	74722386	G	A	0.754		0.79	0.787	0.757	PASS	CYP1A1	hg38	chr15	74722386	74722386	MISSENSE		SNP	G	G	A	g.chr15:74722386G>A	ENST00000395049.8	-	2	795	c.712C>T	c.(712-714)Cct>Tct	p.P238S	0.5187032418952618	CGAAGAATAGGGATGAAGTCA	CYP1A1_ENST00000379727.8_MISSENSE_p.P238S/CYP1A1_ENST00000567032.5_MISSENSE_p.P238S/CYP1A1_ENST00000564596.5_FIVE_PRIME_UTR/CYP1A1_ENST00000395048.6_MISSENSE_p.P238S/CYP1A1_ENST00000612821.4_INTRON/CYP1A1_ENST00000617691.4_MISSENSE_p.P238S
chr15	74896159	C	A	0.803		0.757	0.793	0.73	PASS	MPI	hg38	chr15	74896159	74896159	SILENT		SNP	C	C	A	g.chr15:74896159C>A	ENST00000352410.9	+	6	710	c.678C>A	c.(676-678)gcC>gcA	p.A226A	0.5635910224438903	CAGCGGCTGCCGGAAACAACA	MPI_ENST00000566377.5_SILENT_p.A226A/MPI_ENST00000563786.5_SILENT_p.A206A/MPI_ENST00000323744.10_SILENT_p.A165A/MPI_ENST00000535694.5_SILENT_p.A176A/MPI_ENST00000563422.5_SILENT_p.A226A/MPI_ENST00000564003.5_SILENT_p.A115A/MPI_ENST00000562606.5_SILENT_p.A206A																	0.0002	0.00016
chr15	76160135	C	G	0.759		0.769	0.767	0.771	PASS	TMEM266	hg38	chr15	76160135	76160135	MISSENSE		SNP	C	C	G	g.chr15:76160135C>G	ENST00000388942.8	+	5	551	c.423C>G	c.(421-423)atC>atG	p.I141M	0.5461346633416458	TTCACTGGATCAGCCTGGTCA
chr15	78270525	T	C	0.267		0.254	0.212	0.277	PASS	DNAJA4	hg38	chr15	78270525	78270525	MISSENSE		SNP	T	T	C	g.chr15:78270525T>C	ENST00000446172.2	+	2	142	c.80T>C	c.(79-81)gTg>gCg	p.V27A	0.4139650872817955	GCATATGAAGTGCTTTCAGAT	DNAJA4_ENST00000394855.7_MISSENSE_p.V83A/DNAJA4_ENST00000394852.7_MISSENSE_p.V54A/DNAJA4_ENST00000343789.7_MISSENSE_p.V54A
chr15	79294462	C	T	0.272		0.252	0.24	0.24	PASS	ANKRD34C	hg38	chr15	79294462	79294462	MISSENSE		SNP	C	C	T	g.chr15:79294462C>T	ENST00000421388.3	+	1	1178	c.1178C>T	c.(1177-1179)tCc>tTc	p.S393F	0.5361596009975063	CCTCCCAACTCCATTTCCCTT
chr15	79456919	A	C	0.767		0.764	0.711	0.716	PASS	MINAR1	hg38	chr15	79456919	79456919	MISSENSE		SNP	A	A	C	g.chr15:79456919A>C	ENST00000305428.8	+	2	1027	c.772A>C	c.(772-774)Aat>Cat	p.N258H	0.516209476309227	CCAGAAAAGGAATATCTTCAA
chr15	82762189	C	G	0.23		0.311	0.225	0.191	PASS	FSD2	hg38	chr15	82762189	82762189	MISSENSE		SNP	C	C	G	g.chr15:82762189C>G	ENST00000541889.1	-	11	1942	c.1775G>C	c.(1774-1776)gGt>gCt	p.G592A	0.4513715710723192	AAAGGCCACACCAACTCTGTA	FSD2_ENST00000334574.12_MISSENSE_p.G637A
chr15	82826462	T	A	0.741		0.726	0.789	0.841	PASS	WHAMM	hg38	chr15	82826462	82826462	MISSENSE		SNP	T	T	A	g.chr15:82826462T>A	ENST00000286760.5	+	7	1610	c.1511T>A	c.(1510-1512)aTa>aAa	p.I504K	0.45885286783042395	GAAGAAAGCATAAGATACTCT
chr15	85741198	G	A	0.715		0.771	0.706	0.797	PASS	AKAP13	hg38	chr15	85741198	85741198	SILENT		SNP	G	G	A	g.chr15:85741198G>A	ENST00000361243.6	+	35	7854	c.7773G>A	c.(7771-7773)ctG>ctA	p.L2591L	0.6508728179551122	TGGCCAACCTGCAGAAGCAGC	AKAP13_ENST00000394518.7_SILENT_p.L2587L/AKAP13_ENST00000560579.5_SILENT_p.L1203L/AKAP13_ENST00000394510.6_SILENT_p.L1208L	Melanoma(94_%3B_603_%20_1453_%20_3280_%20_32295_%20_32951)
chr15	86158977	C	G	0.219		0.27	0.221	0.219	PASS	AGBL1	hg38	chr15	86158977	86158977	MISSENSE		SNP	C	C	G	g.chr15:86158977C>G	ENST00000441037.7	+	5	439	c.439C>G	c.(439-441)Ctt>Gtt	p.L147V	0.41895261845386533	CATGGAACTGCTTTTCAAGGT	AGBL1_ENST00000635782.2_MISSENSE_p.L101V
chr15	86397452	C	T	0.737		0.75	0.787	0.734	PASS	AGBL1	hg38	chr15	86397452	86397452	SILENT		SNP	C	C	T	g.chr15:86397452C>T	ENST00000441037.7	+	18	2461	c.2461C>T	c.(2461-2463)Ctg>Ttg	p.L821L	0.428927680798005	CTTGGAGTTCCTGGTCAGCAG	AGBL1_ENST00000635782.2_SILENT_p.L775L
chr15	88857953	T	A	0.245		0.235	0.239	0.243	PASS	ACAN	hg38	chr15	88857953	88857953	MISSENSE		SNP	T	T	A	g.chr15:88857953T>A	ENST00000560601.4	+	12	5749	c.5368T>A	c.(5368-5370)Tct>Act	p.S1790T	0.5087281795511222	TGGAGAAACATCTGGGGTCCC	ACAN_ENST00000439576.7_MISSENSE_p.S1790T/ACAN_ENST00000559004.5_MISSENSE_p.S1790T/ACAN_ENST00000352105.11_MISSENSE_p.S1790T/ACAN_ENST00000617301.4_MISSENSE_p.S1771T
chr15	88858484	G	T	0.271		0.252	0.343	0.244	PASS	ACAN	hg38	chr15	88858484	88858484	MISSENSE		SNP	G	G	T	g.chr15:88858484G>T	ENST00000560601.4	+	12	6280	c.5899G>T	c.(5899-5901)Gct>Tct	p.A1967S	0.5361596009975063	ACTCAGTGGTGCTCATTCTGG	ACAN_ENST00000439576.7_MISSENSE_p.A1967S/ACAN_ENST00000559004.5_MISSENSE_p.A1967S/ACAN_ENST00000352105.11_MISSENSE_p.A1967S/ACAN_ENST00000617301.4_MISSENSE_p.A1948S
chr15	89260713	G	C	0.757		0.79	0.732	0.767	PASS	FANCI	hg38	chr15	89260713	89260713	SPLICE_SITE	MISSENSE	SNP	G	G	C	g.chr15:89260713G>C	ENST00000300027.12	+	4	262	c.158G>C	c.(157-159)gGt>gCt	p.G53A	0.38154613466334164	AAACAATAAGGTTCCCCCTGC	FANCI_ENST00000310775.12_SPLICE_SITE_p.G53A/FANCI_ENST00000567996.5_SPLICE_SITE_p.G53A
chr15	89624841	C	T	0.224		0.207	0.199	0.211	PASS	TICRR	hg38	chr15	89624841	89624841	MISSENSE		SNP	C	C	T	g.chr15:89624841C>T	ENST00000268138.12	+	20	4649	c.4531C>T	c.(4531-4533)Cct>Tct	p.P1511S	0.5336658354114713	CCCATCTCCTCCTTCCTGTGG	TICRR_ENST00000560985.5_MISSENSE_p.P1510S
chr15	98968503	A	G	0.767		0.741	0.765	0.79	PASS	PGPEP1L	hg38	chr15	98968503	98968503	MISSENSE		SNP	A	A	G	g.chr15:98968503A>G	ENST00000535714.2	-	5	1207	c.404T>C	c.(403-405)aTg>aCg	p.M135T	0.47381546134663344	TGGAAGGACCATGGTTGAGTT	PGPEP1L_ENST00000378919.6_MISSENSE_p.M189T/AC036108.1_ENST00000559468.1_RNA
chr15	100116968	A	G	0.229		0.238	0.219	0.229	PASS	ADAMTS17	hg38	chr15	100116968	100116968	SILENT		SNP	A	A	G	g.chr15:100116968A>G	ENST00000268070.9	-	13	1843	c.1767T>C	c.(1765-1767)caT>caC	p.H589H	0.5960099750623441	CGCAGACCGCATGTTCTACAC																		0.0014	0.00183
chr15	101024824	G	A	0.198		0.218	0.185	0.284	PASS	LRRK1	hg38	chr15	101024824	101024824	MISSENSE		SNP	G	G	A	g.chr15:101024824G>A	ENST00000388948.8	+	16	2306	c.2089G>A	c.(2089-2091)Gtc>Atc	p.V697I	0.5635910224438903	GGAGTTCAACGTCTGGGACAT
chr15	101178034	C	G	0.746		0.767	0.771	0.759	PASS	CHSY1	hg38	chr15	101178034	101178034	MISSENSE		SNP	C	C	G	g.chr15:101178034C>G	ENST00000254190.4	-	3	2355	c.1763G>C	c.(1762-1764)aGa>aCa	p.R588T	0.44139650872817954	GCGGTAATCTCTCATCAGTTC
chr15	101724273	C	A	0.252		0.18	0.193	0.201	PASS	TARS3	hg38	chr15	101724273	101724273	MISSENSE		SNP	C	C	A	g.chr15:101724273C>A	ENST00000335968.8	-	1	201	c.115G>T	c.(115-117)Gcg>Tcg	p.A39S	0.7556109725685786	CTGTAGGGCGCGTTCAGCTGC	TARS3_ENST00000615656.1_MISSENSE_p.A39S
chr16	547112	G	A	0.679		0.664	0.702	0.651	PASS	CAPN15	hg38	chr16	547112	547112	MISSENSE		SNP	G	G	A	g.chr16:547112G>A	ENST00000219611.7	+	4	781	c.274G>A	c.(274-276)Gcc>Acc	p.A92T	0.7007481296758105	CAAGCCACCCGCCATCCTGGG
chr16	774264	C	T	0.269		0.327	0.27	0.355	PASS	MSLNL	hg38	chr16	774264	774264	MISSENSE		SNP	C	C	T	g.chr16:774264C>T	ENST00000442466.1	-	8	839	c.839G>A	c.(838-840)cGc>cAc	p.R280H	0.6608478802992519	CCTGGCCTCGCGCTGGCCGAG	AL031258.1_ENST00000623562.1_FIVE_PRIME_FLANK
chr16	774837	CG	TA	0.734		0.661	0.707	0.559	PASS	MSLNL	hg38	chr16	774837	774838	SPLICE_SITE	MISSENSE	DNP	CG	CG	TA	g.chr16:774837_774838CG>TA	ENST00000442466.1	-	6	682_683	c.681_682CG>TA	c.(679-684)ctCGgg>ctTAgg	p.G228R	0.7064676616915423	CCCACCCACCCGAGCGAGGTCT
chr16	2112943	C	G	0.345		0.294	0.294	0.306	PASS	PKD1	hg38	chr16	2112943	2112943	SILENT		SNP	C	C	G	g.chr16:2112943C>G	ENST00000262304.9	-	13	3215	c.3006G>C	c.(3004-3006)gtG>gtC	p.V1002V	0.6708229426433915	TGACGTTGCTCACGTGGTTGG	PKD1_ENST00000423118.5_SILENT_p.V1002V/AC009065.7_ENST00000568795.1_RNA																	0.0006	0.00114
chr16	3249705	C	T	0.695		0.686	0.685	0.662	PASS	MEFV	hg38	chr16	3249705	3249705	MISSENSE		SNP	C	C	T	g.chr16:3249705C>T	ENST00000339854.8	-	3	486	c.446G>A	c.(445-447)cGt>cAt	p.R149H	0.6134663341645885	GCAGGAATCACGCACACAGGT	MEFV_ENST00000219596.5_MISSENSE_p.R329H/MEFV_ENST00000536379.5_MISSENSE_p.R118H/MEFV_ENST00000541159.5_MISSENSE_p.R118H																	0.0018	0.00162
chr16	4258068	C	T	0.142		0.229	0.352	0.21	PASS	TFAP4	hg38	chr16	4258068	4258068	MISSENSE		SNP	C	C	T	g.chr16:4258068C>T	ENST00000204517.11	-	7	1281	c.1004G>A	c.(1003-1005)gGg>gAg	p.G335E	0.6059850374064838	GGGAAGCTCCCCGTCCCCCGA	LINC01569_ENST00000573042.2_FIVE_PRIME_FLANK/LINC01569_ENST00000573268.1_FIVE_PRIME_FLANK/LINC01569_ENST00000649264.1_FIVE_PRIME_FLANK
chr16	4575834	G	A	0.332		0.352	0.39	0.288	PASS	C16orf96	hg38	chr16	4575834	4575834	MISSENSE		SNP	G	G	A	g.chr16:4575834G>A	ENST00000444310.4	+	5	1354	c.1354G>A	c.(1354-1356)Gca>Aca	p.A452T	0.6084788029925187	CCTCCAGCTCGCAGCTGTCCA
chr16	11211488	C	T	0.27		0.297	0.29	0.305	PASS	AC007220.1	hg38	chr16	11211488	11211488	RNA		SNP	C	C	T	g.chr16:11211488C>T	ENST00000572466.2	+			c.e3-12613C>T			0.628428927680798	TCTCCTCTGGCGTGAATCACA
chr16	14644484	C	T	0.332		0.354	0.324	0.342	PASS	BFAR	hg38	chr16	14644484	14644484	SILENT		SNP	C	C	T	g.chr16:14644484C>T	ENST00000563971.5	+	2	299	c.138C>T	c.(136-138)acC>acT	p.T46T	0.42643391521197005	ACCCCACCACCTTGAACTGTG	BFAR_ENST00000261658.7_SILENT_p.T46T/BFAR_ENST00000562442.5_SILENT_p.T46T
chr16	15004190	C	G	0.338		0.287	0.298	0.317	PASS	PDXDC1	hg38	chr16	15004190	15004190	MISSENSE		SNP	C	C	G	g.chr16:15004190C>G	ENST00000396410.9	+	5	420	c.246C>G	c.(244-246)atC>atG	p.I82M	0.34663341645885287	TTAACAGAATCCAAAATATTG	PDXDC1_ENST00000569715.5_MISSENSE_p.I55M/PDXDC1_ENST00000563679.5_MISSENSE_p.I100M/PDXDC1_ENST00000627450.2_MISSENSE_p.I54M/PDXDC1_ENST00000455313.6_MISSENSE_p.I82M/PDXDC1_ENST00000535621.6_MISSENSE_p.I82M/PDXDC1_ENST00000450288.3_INTRON/PDXDC1_ENST00000325823.11_MISSENSE_p.I82M
chr16	15017361	C	T	0.161		0.17	0.142	0.132	PASS	PDXDC1	hg38	chr16	15017361	15017361	MISSENSE		SNP	C	C	T	g.chr16:15017361C>T	ENST00000396410.9	+	11	1076	c.902C>T	c.(901-903)cCg>cTg	p.P301L	0.4114713216957606	ACTCCTGGCCCGTGGCTGGGT	PDXDC1_ENST00000569715.5_MISSENSE_p.P274L/PDXDC1_ENST00000563679.5_MISSENSE_p.P319L/PDXDC1_ENST00000627450.2_MISSENSE_p.P273L/PDXDC1_ENST00000455313.6_MISSENSE_p.P278L/PDXDC1_ENST00000535621.6_MISSENSE_p.P301L/PDXDC1_ENST00000450288.3_MISSENSE_p.P210L/PDXDC1_ENST00000325823.11_MISSENSE_p.P301L/AC138932.6_ENST00000617759.1_FIVE_PRIME_FLANK
chr16	15028955	C	G	0.322		0.295	0.302	0.284	PASS	PDXDC1	hg38	chr16	15028955	15028955	MISSENSE		SNP	C	C	G	g.chr16:15028955C>G	ENST00000396410.9	+	15	1456	c.1282C>G	c.(1282-1284)Ctg>Gtg	p.L428V	0.5785536159600998	GTGTGACGCGCTGAATCGCTG	PDXDC1_ENST00000569715.5_MISSENSE_p.L401V/PDXDC1_ENST00000563679.5_MISSENSE_p.L446V/PDXDC1_ENST00000627450.2_MISSENSE_p.L400V/PDXDC1_ENST00000455313.6_MISSENSE_p.L405V/PDXDC1_ENST00000535621.6_MISSENSE_p.L428V/PDXDC1_ENST00000450288.3_MISSENSE_p.L337V
chr16	16178854	C	T	0.63		0.633	0.621	0.674	PASS	ABCC6	hg38	chr16	16178854	16178854	MISSENSE		SNP	C	C	T	g.chr16:16178854C>T	ENST00000205557.11	-	18	2389	c.2359G>A	c.(2359-2361)Gtt>Att	p.V787I	0.5610972568578554	TGCTGGCCAACGTGGGCATCC	ABCC6_ENST00000622290.4_MISSENSE_p.V787I
chr16	17141206	C	T	0.322		0.323	0.373	0.377	PASS	XYLT1	hg38	chr16	17141206	17141206	MISSENSE		SNP	C	C	T	g.chr16:17141206C>T	ENST00000261381.7	-	7	1698	c.1534G>A	c.(1534-1536)Gat>Aat	p.D512N	0.5336658354114713	GTCACCAGATCGTCTGTGGAG
chr16	20469687	T	C	0.258		0.284	0.262	0.339	PASS	ACSM2A	hg38	chr16	20469687	20469687	SILENT		SNP	T	T	C	g.chr16:20469687T>C	ENST00000573854.6	+	4	733	c.564T>C	c.(562-564)tgT>tgC	p.C188C	0.41895261845386533	AGAAAAGCTGTGATGGGTGGC	ACSM2A_ENST00000575690.5_SILENT_p.C188C/ACSM2A_ENST00000219054.10_SILENT_p.C188C/ACSM2A_ENST00000417235.6_SILENT_p.C109C/ACSM2A_ENST00000396104.2_SILENT_p.C188C
chr16	20798647	G	C	0.342		0.336	0.341	0.34	PASS	ERI2	hg38	chr16	20798647	20798647	MISSENSE		SNP	G	G	C	g.chr16:20798647G>C	ENST00000357967.9	-	9	1195	c.1153C>G	c.(1153-1155)Cca>Gca	p.P385A	0.38902743142144636	TGAACAGTTGGAACGGTGGTA	ERI2_ENST00000564349.5_MISSENSE_p.P292A/ERI2_ENST00000563117.5_MISSENSE_p.P292A/ERI2_ENST00000569729.5_INTRON/ERI2_ENST00000300005.7_INTRON
chr16	21062612	G	A	0.293		0.317	0.329	0.227	PASS	DNAH3	hg38	chr16	21062612	21062612	MISSENSE		SNP	G	G	A	g.chr16:21062612G>A	ENST00000261383.3	-	25	3590	c.3590C>T	c.(3589-3591)cCg>cTg	p.P1197L	0.4314214463840399	CTTCAAGTGCGGCTGCACTCG
chr16	21210152	G	A	0.714		0.705	0.641	0.673	PASS	ZP2	hg38	chr16	21210152	21210152	SILENT		SNP	G	G	A	g.chr16:21210152G>A	ENST00000574002.1	-	4	675	c.192C>T	c.(190-192)ttC>ttT	p.F64F	0.5012468827930174	GACTGCTTGGGAACTCCACTG	ZP2_ENST00000574091.5_SILENT_p.F64F
chr16	29289845	A	G	0.249		0.219	0.27	0.249	PASS	AC009093.10	hg38	chr16	29289845	29289845	RNA		SNP	A	A	G	g.chr16:29289845A>G	ENST00000641956.1	+			c.e3-12442A>G			0.6384039900249376	AGACTGATGCACCGGGCAGAG	AC025279.1_ENST00000604430.1_FIVE_PRIME_FLANK
chr16	29289906	T	C	0.26		0.214	0.269	0.212	PASS	AC009093.10	hg38	chr16	29289906	29289906	RNA		SNP	T	T	C	g.chr16:29289906T>C	ENST00000641956.1	+			c.e3-12381T>C			0.6458852867830424	TGCTGACCTGTGTGGCCATGA	AC025279.1_ENST00000604430.1_FIVE_PRIME_FLANK
chr16	31464999	G	A	0.665		0.596	0.685	0.653	PASS	ARMC5	hg38	chr16	31464999	31464999	MISSENSE		SNP	G	G	A	g.chr16:31464999G>A	ENST00000457010.6	+	4	2677	c.1976G>A	c.(1975-1977)cGt>cAt	p.R659H	0.6533665835411472	TCCCCAGCCCGTCCTCCAGAC	ARMC5_ENST00000408912.7_INTRON/ARMC5_ENST00000563544.5_INTRON/ARMC5_ENST00000268314.9_INTRON/ARMC5_ENST00000538189.5_INTRON
chr16	49636252	C	T	0.644		0.642	0.618	0.676	PASS	ZNF423	hg38	chr16	49636252	49636252	MISSENSE		SNP	C	C	T	g.chr16:49636252C>T	ENST00000563137.6	-	4	3285	c.2720G>A	c.(2719-2721)cGc>cAc	p.R907H	0.5935162094763092	CGAAGGGAAGCGCTCACCACA	ZNF423_ENST00000562871.5_MISSENSE_p.R907H/ZNF423_ENST00000562520.1_MISSENSE_p.R907H/ZNF423_ENST00000535559.5_MISSENSE_p.R850H/ZNF423_ENST00000567169.5_MISSENSE_p.R850H/ZNF423_ENST00000561648.5_MISSENSE_p.R967H/ZNF423_ENST00000262383.6_MISSENSE_p.R967H
chr16	53156951	C	T	0.292		0.334	0.438	0.451	PASS	CHD9	hg38	chr16	53156951	53156951	NONSENSE		SNP	C	C	T	g.chr16:53156951C>T	ENST00000566029.5	+	2	1071	c.862C>T	c.(862-864)Cag>Tag	p.Q288*	0.34413965087281795	CAGTCTACTTCAGTCCTCTGC	CHD9_ENST00000564845.5_NONSENSE_p.Q288*/CHD9_ENST00000398510.7_NONSENSE_p.Q288*/CHD9_ENST00000447540.5_NONSENSE_p.Q288*/CHD9_ENST00000615216.4_FIVE_PRIME_UTR
chr16	55484019	C	A	0.091		0.156	0.222	0.223	PASS	MMP2	hg38	chr16	55484019	55484019	SILENT		SNP	C	C	A	g.chr16:55484019C>A	ENST00000570308.5	+	4	841	c.156C>A	c.(154-156)atC>atA	p.I52I	0.4937655860349127	CCTCCAGGATCATTGGCTACA	MMP2_ENST00000219070.9_SILENT_p.I128I/MMP2_ENST00000437642.6_SILENT_p.I78I/MMP2_ENST00000543485.5_SILENT_p.I52I/AC007336.3_ENST00000623886.1_FIVE_PRIME_FLANK
chr16	56885304	A	G	0.321		0.292	0.234	0.335	PASS	SLC12A3	hg38	chr16	56885304	56885304	MISSENSE		SNP	A	A	G	g.chr16:56885304A>G	ENST00000438926.6	+	15	1894	c.1865A>G	c.(1864-1866)aAc>aGc	p.N622S	0.6109725685785536	GGCTCCTACAACCTGGCCCTC	SLC12A3_ENST00000566786.5_MISSENSE_p.N621S/SLC12A3_ENST00000563236.6_MISSENSE_p.N622S/SLC12A3_ENST00000262502.5_MISSENSE_p.N621S																	0.0133	0.00958
chr16	66826763	C	T	0.411		0.206	0.327	0.238	PASS	NAE1	hg38	chr16	66826763	66826763	MISSENSE		SNP	C	C	T	g.chr16:66826763C>T	ENST00000290810.8	-	2	148	c.71G>A	c.(70-72)gGg>gAg	p.G24E	0.3541147132169576	AGCCTCTTGCCCATGATCACC	NAE1_ENST00000359087.8_MISSENSE_p.G24E/NAE1_ENST00000379463.6_MISSENSE_p.G18E/NAE1_ENST00000394074.6_INTRON
chr16	66910357	G	C	0.7		0.664	0.689	0.666	PASS	CDH16	hg38	chr16	66910357	66910357	MISSENSE		SNP	G	G	C	g.chr16:66910357G>C	ENST00000394055.7	-	15	2131	c.2004C>G	c.(2002-2004)agC>agG	p.S668R	0.6334164588528678	CGGGGTCCTTGCTGGGTCCAC	CDH16_ENST00000299752.9_MISSENSE_p.S690R/CDH16_ENST00000565796.5_MISSENSE_p.S651R/CDH16_ENST00000570262.5_MISSENSE_p.S610R/CDH16_ENST00000568632.5_MISSENSE_p.S593R
chr16	67825828	C	T	0.279		0.375	0.327	0.291	PASS	TSNAXIP1	hg38	chr16	67825828	67825828	NONSENSE		SNP	C	C	T	g.chr16:67825828C>T	ENST00000388833.7	+	8	1191	c.814C>T	c.(814-816)Cag>Tag	p.Q272*	0.600997506234414	CAAGGATCTTCAGGAGCAGGT	TSNAXIP1_ENST00000561639.5_NONSENSE_p.Q326*/TSNAXIP1_ENST00000415766.7_NONSENSE_p.Q257*
chr16	68231829	G	A	0.391		0.289	0.419	0.423	PASS	ESRP2	hg38	chr16	68231829	68231829	SILENT		SNP	G	G	A	g.chr16:68231829G>A	ENST00000473183.7	-	10	1354	c.1272C>T	c.(1270-1272)ttC>ttT	p.F424F	0.628428927680798	CAGTGCTCCGGAAGAGTTCAA	ESRP2_ENST00000565858.5_SILENT_p.F434F/AC020978.5_ENST00000571197.1_FIVE_PRIME_FLANK
chr16	68927612	G	A	0.666		0.673	0.595	0.607	PASS	TANGO6	hg38	chr16	68927612	68927612	SILENT		SNP	G	G	A	g.chr16:68927612G>A	ENST00000261778.2	+	13	2259	c.2172G>A	c.(2170-2172)ctG>ctA	p.L724L	0.4389027431421446	TGTTGCCTCTGTTGGAGAAGG	AC009137.1_ENST00000562790.1_RNA/AC009137.3_ENST00000610841.1_FIVE_PRIME_FLANK
chr16	70156667	C	T	0.143		0.161	0.177	0.201	PASS	PDPR	hg38	chr16	70156667	70156667	MISSENSE		SNP	C	C	T	g.chr16:70156667C>T	ENST00000288050.9	+	19	2679	c.2428C>T	c.(2428-2430)Cgc>Tgc	p.R810C	0.543640897755611	CAGCCTGGAGCGCCACGTTTG	PDPR_ENST00000568530.5_MISSENSE_p.R810C/PDPR_ENST00000398122.7_MISSENSE_p.R710C/PDPR_ENST00000567046.5_MISSENSE_p.R168C/AC009060.1_ENST00000671539.1_RNA
chr16	72811917	G	C	0.347		0.4	0.349	0.357	PASS	ZFHX3	hg38	chr16	72811917	72811917	MISSENSE		SNP	G	G	C	g.chr16:72811917G>C	ENST00000641206.2	-	14	5479	c.3651C>G	c.(3649-3651)atC>atG	p.I1217M	0.5361596009975063	GCTCCGGTTTGATCTCCTCAG	ZFHX3_ENST00000268489.10_MISSENSE_p.I1217M/ZFHX3_ENST00000397992.5_MISSENSE_p.I303M/AC004943.2_ENST00000668995.1_RNA
chr16	72959900	G	A	0.302		0.342	0.312	0.354	PASS	ZFHX3	hg38	chr16	72959900	72959900	SILENT		SNP	G	G	A	g.chr16:72959900G>A	ENST00000641206.2	-	10	2074	c.246C>T	c.(244-246)aaC>aaT	p.N82N	0.6658354114713217	CCGAACATTCGTTGCAGGTGA	ZFHX3_ENST00000268489.10_SILENT_p.N82N/ZFHX3_ENST00000397992.5_INTRON
chr16	74463414	T	C	0.386		0.347	0.336	0.311	PASS	GLG1	hg38	chr16	74463414	74463414	SILENT		SNP	T	T	C	g.chr16:74463414T>C	ENST00000205061.9	-	20	2753	c.2733A>G	c.(2731-2733)gaA>gaG	p.E911E	0.47381546134663344	GATCCATCAATTCACTGTTTT	GLG1_ENST00000422840.7_SILENT_p.E911E/GLG1_ENST00000447066.6_SILENT_p.E900E
chr16	86568161	A	G	0.632		0.711	0.712	0.672	PASS	FOXC2	hg38	chr16	86568161	86568161	MISSENSE		SNP	A	A	G	g.chr16:86568161A>G	ENST00000649859.1	+	1	1333	c.826A>G	c.(826-828)Atg>Gtg	p.M276V	0.7655860349127181	GGAGAACATCATGACCCTGCG	FOXC2-AS1_ENST00000563280.1_FIVE_PRIME_FLANK
chr16	87644798	G	A	0.288		0.329	0.329	0.377	PASS	JPH3	hg38	chr16	87644798	87644798	MISSENSE		SNP	G	G	A	g.chr16:87644798G>A	ENST00000284262.3	+	2	1562	c.923G>A	c.(922-924)gGg>gAg	p.G308E	0.6708229426433915	CGCTCGGACGGGCTCAAGTAC
chr16	88734994	C	T	0.362		0.314	0.288	0.334	PASS	PIEZO1	hg38	chr16	88734994	88734994	MISSENSE		SNP	C	C	T	g.chr16:88734994C>T	ENST00000301015.14	-	14	1985	c.1729G>A	c.(1729-1731)Gcc>Acc	p.A577T	0.6608478802992519	CAGTACTTGGCGTACACGCCC	AC138028.2_ENST00000440406.2_RNA/AC138028.2_ENST00000567968.2_FIVE_PRIME_FLANK
chr17	553420	C	G	0.563		0.58	0.448	0.502	PASS	VPS53	hg38	chr17	553420	553420	MISSENSE		SNP	C	C	G	g.chr17:553420C>G	ENST00000291074.9	-	15	1794	c.1660G>C	c.(1660-1662)Gaa>Caa	p.E554Q	0.4389027431421446	TTGATTCGTTCAATCAGACTT	VPS53_ENST00000437048.7_MISSENSE_p.E583Q/VPS53_ENST00000571805.5_MISSENSE_p.E583Q/VPS53_ENST00000401468.7_MISSENSE_p.E306Q/VPS53_ENST00000574029.5_INTRON
chr17	4014381	C	T	0.991		0.988	0.973	0.979	PASS	ZZEF1	hg38	chr17	4014381	4014381	SILENT		SNP	C	C	T	g.chr17:4014381C>T	ENST00000381638.7	-	50	8415	c.8280G>A	c.(8278-8280)ggG>ggA	p.G2760G	0.48129675810473815	TCTGCTGAGACCCGCTGAAGC
chr17	4632018	C	T	0.542		0.585	0.438	0.511	PASS	ALOX15	hg38	chr17	4632018	4632018	SILENT		SNP	C	C	T	g.chr17:4632018C>T	ENST00000293761.8	-	13	1707	c.1680G>A	c.(1678-1680)acG>acA	p.T560T	0.628428927680798	GCAGCCGCATCGTGCAGGGTG	ALOX15_ENST00000570836.6_SILENT_p.T560T/ALOX15_ENST00000574640.1_SILENT_p.T521T
chr17	4895727	C	T	0.991		0.99	0.99	0.991	PASS	MINK1	hg38	chr17	4895727	4895727	SILENT		SNP	C	C	T	g.chr17:4895727C>T	ENST00000355280.11	+	27	3503	c.3259C>T	c.(3259-3261)Ctg>Ttg	p.L1087L	0.5960099750623441	GGTGTATTACCTGTCCTGGCT	MINK1_ENST00000347992.11_SILENT_p.L1058L/MINK1_ENST00000453408.7_SILENT_p.L1067L/C17orf107_ENST00000381365.4_FIVE_PRIME_FLANK/C17orf107_ENST00000521575.1_FIVE_PRIME_FLANK
chr17	4900995	G	A	0.974		0.99	0.988	0.967	PASS	CHRNE	hg38	chr17	4900995	4900995	MISSENSE		SNP	G	G	A	g.chr17:4900995G>A	ENST00000649488.2	-	7	832	c.797C>T	c.(796-798)gCg>gTg	p.A266V	0.6533665835411472	CTTACCCTGCGCCGGCAGGAA	C17orf107_ENST00000381365.4_THREE_PRIME_UTR/CHRNE_ENST00000649830.1_FIVE_PRIME_UTR																	0.0002	0.00020
chr17	7673802	C	T	0.982		0.99	0.987	0.99	PASS	TP53	hg38	chr17	7673802	7673802	MISSENSE		SNP	C	C	T	g.chr17:7673802C>T	ENST00000269305.8	-	8	1008	c.818G>A	c.(817-819)cGt>cAt	p.R273H	0.5361596009975063	GGCACAAACACGCACCTCAAA	TP53_ENST00000445888.6_MISSENSE_p.R273H/TP53_ENST00000610292.4_MISSENSE_p.R234H/TP53_ENST00000620739.4_MISSENSE_p.R234H/TP53_ENST00000619485.4_MISSENSE_p.R234H/TP53_ENST00000420246.6_MISSENSE_p.R273H/TP53_ENST00000622645.4_MISSENSE_p.R234H/TP53_ENST00000455263.6_MISSENSE_p.R273H/TP53_ENST00000610538.4_MISSENSE_p.R234H/TP53_ENST00000510385.5_MISSENSE_p.R141H/TP53_ENST00000618944.4_MISSENSE_p.R114H…	Pancreas(47_%3B_798_%20_1329_%20_9957_%20_10801)	tumor_%20_protein_%20_p53	7157	17	17p13	yes	yes	"breast_%2C__%20_colorectal_%2C__%20_lung_%2C__%20_sarcoma_%2C__%20_adrenocortical_%2C__%20_glioma_%2C__%20_multiple_%20_other_%20_tumour_%20_types"	"breast_%2C__%20_sarcoma_%2C__%20_adrenocortical_%20_carcinoma_%2C__%20_glioma_%2C__%20_multiple_%20_other_%20_tumour_%20_types"	Li-Fraumeni_%20_syndrome	"L_%2C__%20_E_%2C__%20_M_%2C__%20_O"	Rec	"Mis_%2C__%20_N_%2C__%20_F"					0.00003
chr17	13600834	C	T	0.395		0.492	0.506	0.578	PASS	HS3ST3A1	hg38	chr17	13600834	13600834	MISSENSE		SNP	C	C	T	g.chr17:13600834C>T	ENST00000284110.2	-	1	1096	c.296G>A	c.(295-297)cGc>cAc	p.R99H	0.7531172069825436	GGGCGGCCGGCGCCTCCGCCA
chr17	32351789	T	C	0.212		0.192	0.202	0.169	PASS	ZNF207	hg38	chr17	32351789	32351789	SILENT		SNP	T	T	C	g.chr17:32351789T>C	ENST00000321233.10	+	2	199	c.45T>C	c.(43-45)taT>taC	p.Y15Y	0.32169576059850374	TGATCAGGTATTGTAATAGAG	ZNF207_ENST00000394670.8_SILENT_p.Y15Y/ZNF207_ENST00000577908.5_SILENT_p.Y15Y/ZNF207_ENST00000394673.6_SILENT_p.Y15Y/ZNF207_ENST00000342555.10_SILENT_p.Y18Y/AC005899.5_ENST00000581915.5_RNA
chr17	32738367	C	T	0.419		0.397	0.396	0.308	PASS	MYO1D	hg38	chr17	32738367	32738367	SILENT		SNP	C	C	T	g.chr17:32738367C>T	ENST00000394649.8	-	16	1912	c.1368G>A	c.(1366-1368)aaG>aaA	p.K456K	0.34413965087281795	GCCACATATTCTTGAGCACAG	MYO1D_ENST00000579584.5_SILENT_p.K544K/MYO1D_ENST00000318217.10_SILENT_p.K544K
chr17	34630125	G	A	0.174		0.196	0.238	0.218	PASS	TMEM132E	hg38	chr17	34630125	34630125	MISSENSE		SNP	G	G	A	g.chr17:34630125G>A	ENST00000631683.2	+	5	2951	c.1456G>A	c.(1456-1458)Gag>Aag	p.E486K	0.5885286783042394	AGTGGAATGCGAGTCTGACAA	TMEM132E_ENST00000321639.7_MISSENSE_p.E396K
chr17	35353057	C	T	0.22		0.17	0.202	0.18	PASS	SLFN11	hg38	chr17	35353057	35353057	MISSENSE		SNP	C	C	T	g.chr17:35353057C>T	ENST00000394566.5	-	7	2278	c.2005G>A	c.(2005-2007)Gaa>Aaa	p.E669K	0.428927680798005	TTCTGAGCTTCGTCAATGACG	SLFN11_ENST00000308377.8_MISSENSE_p.E669K
chr17	35578002	T	C	0.643		0.51	0.56	0.638	PASS	PEX12	hg38	chr17	35578002	35578002	MISSENSE		SNP	T	T	C	g.chr17:35578002T>C	ENST00000225873.9	-	1	570	c.20A>G	c.(19-21)cAc>cGc	p.H7R	0.4463840399002494	AGCTGTGAAGTGAGCCCCGTG	PEX12_ENST00000613219.4_MISSENSE_p.H7R
chr17	36195296	A	G	0.724		0.714	0.662	0.738	PASS	CCL3L1	hg38	chr17	36195296	36195296	MISSENSE		SNP	A	A	G	g.chr17:36195296A>G	ENST00000619989.1	-	3	357	c.272T>C	c.(271-273)cTg>cCg	p.L91P	0.543640897755611	TCAGGCACTCAGCTCCAGGTC	AC243829.1_ENST00000618848.1_RNA	Melanoma(126_%3B_1609_%20_1709_%20_4232_%20_20599_%20_26249)
chr17	36195375	A	G	0.732		0.712	0.683	0.761	PASS	CCL3L1	hg38	chr17	36195375	36195375	SPLICE_SITE	MISSENSE	SNP	A	A	G	g.chr17:36195375A>G	ENST00000619989.1	-	3	278	c.193T>C	c.(193-195)Ttc>Ctc	p.F65L	0.6159600997506235	TTGGTTAGGAAGCTGTGGAGA	AC243829.1_ENST00000618848.1_RNA	Melanoma(126_%3B_1609_%20_1709_%20_4232_%20_20599_%20_26249)
chr17	41101969	G	A	0.306		0.352	0.255	0.304	PASS	KRTAP4-16	hg38	chr17	41101969	41101969	MISSENSE		SNP	G	G	A	g.chr17:41101969G>A	ENST00000440582.1	-	1	241	c.241C>T	c.(241-243)Ccc>Tcc	p.P81S	0.6433915211970075	CAGCAGCTGGGGTGGCAGCAG	KRTAP4-8_ENST00000318329.6_FIVE_PRIME_FLANK/KRTAP4-8_ENST00000333822.5_FIVE_PRIME_FLANK/KRTAP4-9_ENST00000391415.1_FIVE_PRIME_FLANK/KRTAP4-9_ENST00000617453.1_FIVE_PRIME_FLANK
chr17	41140002	C	T	0.26		0.196	0.22	0.218	PASS	KRTAP4-6	hg38	chr17	41140002	41140002	SILENT		SNP	C	C	T	g.chr17:41140002C>T	ENST00000345847.4	-	1	486	c.486G>A	c.(484-486)ccG>ccA	p.P162P	0.6309226932668329	GGCAGCAGCACGGGCGGCAGC
chr17	41350530	C	G	0.67		0.695	0.68	0.695	PASS	KRT33A	hg38	chr17	41350530	41350530	MISSENSE		SNP	C	C	G	g.chr17:41350530C>G	ENST00000007735.4	-	1	299	c.238G>C	c.(238-240)Gac>Cac	p.D80H	0.6034912718204489	TCCGCGTTGTCCCGCTCCAGC
chr17	46923199	C	A	0.302		0.273	0.272	0.327	PASS	GOSR2	hg38	chr17	46923199	46923199	MISSENSE		SNP	C	C	A	g.chr17:46923199C>A	ENST00000640051.2	+	1	40	c.7C>A	c.(7-9)Ccc>Acc	p.P3T	0.6758104738154613	CGACATGGATCCCCTGTTCCA	GOSR2_ENST00000638838.1_MISSENSE_p.P3T/GOSR2_ENST00000576910.7_MISSENSE_p.P3T/GOSR2_ENST00000640608.1_MISSENSE_p.P3T/GOSR2_ENST00000638634.1_MISSENSE_p.P3T/GOSR2_ENST00000640621.1_MISSENSE_p.P3T/GOSR2_ENST00000415811.7_MISSENSE_p.P3T/GOSR2_ENST00000623037.2_MISSENSE_p.P3T/GOSR2_ENST00000638697.1_MISSENSE_p.P3T/GOSR2_ENST00000575949.6_MISSENSE_p.P3T/GOSR2_ENST00000640007.1_MISSENSE_p.P3T/GOSR2_ENS…																	0.0129	0.02575
chr17	68426159	G	A	0.28		0.312	0.282	0.309	PASS	WIPI1	hg38	chr17	68426159	68426159	SILENT		SNP	G	G	A	g.chr17:68426159G>A	ENST00000262139.10	-	12	1284	c.1209C>T	c.(1207-1209)ggC>ggT	p.G403G	0.5062344139650873	GCAGCGCCCCGCCGTCCTCAG	WIPI1_ENST00000546360.5_SILENT_p.G321G/AC007780.1_ENST00000592030.1_RNA/AC007780.1_ENST00000590353.1_RNA/MIR635_ENST00000384830.1_FIVE_PRIME_FLANK
chr17	68917412	G	A	0.503		0.666	0.67	0.567	PASS	ABCA8	hg38	chr17	68917412	68917412	MISSENSE		SNP	G	G	A	g.chr17:68917412G>A	ENST00000586539.6	-	17	2427	c.2087C>T	c.(2086-2088)gCg>gTg	p.A696V	0.3640897755610973	AGAAGAGCCCGCGCACTTTAG	ABCA8_ENST00000269080.6_MISSENSE_p.A656V/ABCA8_ENST00000430352.6_MISSENSE_p.A696V/ABCA8_ENST00000615593.4_THREE_PRIME_UTR
chr17	74854820	G	A	0.685		0.672	0.614	0.654	PASS	GRIN2C	hg38	chr17	74854820	74854820	SILENT		SNP	G	G	A	g.chr17:74854820G>A	ENST00000293190.10	-	2	430	c.273C>T	c.(271-273)caC>caT	p.H91H	0.6458852867830424	AGACAATGCCGTGGACGTGGG	GRIN2C_ENST00000347612.4_SILENT_p.H91H
chr17	78444736	C	T	0.251		0.286	0.337	0.21	PASS	DNAH17	hg38	chr17	78444736	78444736	MISSENSE		SNP	C	C	T	g.chr17:78444736C>T	ENST00000389840.7	-	71	11523	c.11396G>A	c.(11395-11397)cGc>cAc	p.R3799H	0.6184538653366584	CTTTTTCCAGCGCTTGGCAGA
chr17	80291683	C	T	0.115		0.201	0.248	0.192	PASS	RNF213	hg38	chr17	80291683	80291683	MISSENSE		SNP	C	C	T	g.chr17:80291683C>T	ENST00000508628.6	+	9	1619	c.1474C>T	c.(1474-1476)Cac>Tac	p.H492Y	0.4688279301745636	TTCCAAGAAGCACCTAGATAA	RNF213_ENST00000582970.5_MISSENSE_p.H443Y/RNF213_ENST00000319921.4_MISSENSE_p.H443Y
chr17	82036238	TG	T	0.281		0.234	0.327	0.306	PASS	DCXR	hg38	chr17	82036239	82036239	FRAME_SHIFT_DEL		DEL	G	G	-	g.chr17:82036239delG	ENST00000306869.7	-	7	599	c.583delC	c.(583-585)cacfs	p.H195fs	0.6309226932668329	TTGGCCTTGTGGGGGTCACTC	DCXR-DT_ENST00000584705.1_FIVE_PRIME_FLANK/AC137723.1_ENST00000623540.1_FIVE_PRIME_FLANK
chr18	3134709	C	A	0.985		0.989	0.98	0.988	PASS	MYOM1	hg38	chr18	3134709	3134709	SILENT		SNP	C	C	A	g.chr18:3134709C>A	ENST00000356443.9	-	16	2519	c.2325G>T	c.(2323-2325)gcG>gcT	p.A775A	0.48129675810473815	CAGCAACGCTCGCCTCTATGT	MYOM1_ENST00000261606.11_SILENT_p.A775A/MYOM1_ENST00000400569.7_SILENT_p.A638A
chr18	5396219	G	T	0.992		0.991	0.985	0.991	PASS	EPB41L3	hg38	chr18	5396219	5396219	SILENT		SNP	G	G	T	g.chr18:5396219G>T	ENST00000341928.6	-	19	3296	c.2955C>A	c.(2953-2955)atC>atA	p.I985I	0.4314214463840399	ATTCATATGTGATGGTTTTGG	EPB41L3_ENST00000540638.6_SILENT_p.I763I/EPB41L3_ENST00000545076.5_SILENT_p.I654I/EPB41L3_ENST00000400111.8_SILENT_p.I944I/EPB41L3_ENST00000342933.7_SILENT_p.I816I/EPB41L3_ENST00000544123.5_SILENT_p.I816I
chr18	8113629	C	A	0.287		0.301	0.259	0.222	PASS	PTPRM	hg38	chr18	8113629	8113629	MISSENSE		SNP	C	C	A	g.chr18:8113629C>A	ENST00000332175.12	+	12	3037	c.2000C>A	c.(1999-2001)gCa>gAa	p.A667E	0.3865336658354115	GAATTTCCTGCAGACAGCCTC	PTPRM_ENST00000580170.5_MISSENSE_p.A667E/PTPRM_ENST00000400053.8_MISSENSE_p.A605E/PTPRM_ENST00000400060.8_FIVE_PRIME_UTR
chr18	23819991	A	T	0.985		0.984	0.978	0.971	PASS	LAMA3	hg38	chr18	23819991	23819991	SILENT		SNP	A	A	T	g.chr18:23819991A>T	ENST00000313654.13	+	19	2539	c.2298A>T	c.(2296-2298)tcA>tcT	p.S766S	0.4513715710723192	AAATGACCTCAGTACAGGTAC	LAMA3_ENST00000399516.7_SILENT_p.S766S
chr18	33745836	G	A	0.211		0.276	0.381	0.365	PASS	ASXL3	hg38	chr18	33745836	33745836	MISSENSE		SNP	G	G	A	g.chr18:33745836G>A	ENST00000269197.12	+	12	6401	c.5988G>A	c.(5986-5988)atG>atA	p.M1996I	0.5536159600997507	ATATGCCCATGAAAGAAGGTG
chr18	49906490	C	G	0.972		0.978	0.974	0.984	PASS	MYO5B	hg38	chr18	49906490	49906490	MISSENSE		SNP	C	C	G	g.chr18:49906490C>G	ENST00000285039.12	-	19	2697	c.2343G>C	c.(2341-2343)aaG>aaC	p.K781N	0.57356608478803	GATATTTCACCTTCTGCAGCC
chr18	74631256	T	A	0.993		0.988	0.988	0.986	PASS	ZNF407	hg38	chr18	74631256	74631256	MISSENSE		SNP	T	T	A	g.chr18:74631256T>A	ENST00000299687.9	+	1	237	c.237T>A	c.(235-237)gaT>gaA	p.D79E	0.4164588528678304	GGAAATTAGATGAGGCAGAGC	ZNF407_ENST00000577538.5_MISSENSE_p.D79E/ZNF407_ENST00000582337.5_MISSENSE_p.D79E/ZNF407_ENST00000309902.10_MISSENSE_p.D79E
chr19	3624138	C	G	0.584		0.453	0.424	0.424	PASS	CACTIN	hg38	chr19	3624138	3624138	MISSENSE		SNP	C	C	G	g.chr19:3624138C>G	ENST00000429344.7	-	2	220	c.192G>C	c.(190-192)tgG>tgC	p.W64C	0.6583541147132169	CTGAGCGCTGCCACCGCTCTT	CACTIN_ENST00000221899.7_MISSENSE_p.W64C/CACTIN_ENST00000248420.9_MISSENSE_p.W64C
chr19	3779072	G	A	0.491		0.512	0.428	0.434	PASS	MATK	hg38	chr19	3779072	3779072	SILENT		SNP	G	G	A	g.chr19:3779072G>A	ENST00000395040.6	-	11	1290	c.994C>T	c.(994-996)Ctg>Ttg	p.L332L	0.6458852867830424	GCTTTGGCCAGGCCAAAGTCG	MATK_ENST00000310132.11_SILENT_p.L373L/MATK_ENST00000395045.6_SILENT_p.L374L/MATK_ENST00000585778.5_SILENT_p.L373L/MATK_ENST00000619596.4_SILENT_p.L374L/AC005777.1_ENST00000588332.1_FIVE_PRIME_FLANK
chr19	8961354	G	A	0.539		0.427	0.516	0.535	PASS	MUC16	hg38	chr19	8961354	8961354	MISSENSE		SNP	G	G	A	g.chr19:8961354G>A	ENST00000397910.8	-	3	15620	c.15416C>T	c.(15415-15417)tCc>tTc	p.S5139F	0.46384039900249374	CAGTGCAGGGGAATGGGATTC
chr19	11978548	TG	CT	0.497		0.564	0.653	0.493	PASS	ZNF763	hg38	chr19	11978548	11978549	MISSENSE		DNP	TG	TG	CT	g.chr19:11978548_11978549TG>CT	ENST00000343949.9	+	4	788_789	c.633_634TG>CT	c.(631-636)gcTGtc>gcCTtc	p.V212F	0.39054726368159204	GTGGGAAAGCTGTCCATTGTCT	ZNF763_ENST00000358987.8_MISSENSE_p.V209F/AC008770.2_ENST00000590798.1_MISSENSE_p.V229F
chr19	12015992	C	A	0.521		0.452	0.459	0.508	PASS	ZNF433	hg38	chr19	12015992	12015992	MISSENSE		SNP	C	C	A	g.chr19:12015992C>A	ENST00000344980.10	-	4	1046	c.875G>T	c.(874-876)aGc>aTc	p.S292I	0.4014962593516209	ATGGGAAGAGCTGAAGGCTTT	AC008770.4_ENST00000652448.1_INTRON/ZNF433_ENST00000419886.6_MISSENSE_p.S257I/ZNF433-AS1_ENST00000406892.6_RNA/ZNF433-AS1_ENST00000476474.5_RNA/ZNF433-AS1_ENST00000495324.5_RNA
chr19	19540463	C	T	0.516		0.475	0.377	0.578	PASS	CILP2	hg38	chr19	19540463	19540463	SILENT		SNP	C	C	T	g.chr19:19540463C>T	ENST00000291495.5	+	3	508	c.423C>T	c.(421-423)ttC>ttT	p.F141F	0.7256857855361596	ACGTGCGCTTCCGCTGCCCAC	CILP2_ENST00000586018.5_SILENT_p.F147F
chr19	19892329	T	C	0.559		0.443	0.432	0.411	PASS	ZNF253	hg38	chr19	19892329	19892329	MISSENSE		SNP	T	T	C	g.chr19:19892329T>C	ENST00000355650.4	+	2	949	c.854T>C	c.(853-855)cTt>cCt	p.L285P	0.4014962593516209	CATAAGATACTTCATACTGGA	ZNF253_ENST00000589717.2_MISSENSE_p.L361P/ZNF253_ENST00000640599.1_INTRON
chr19	33301722	GG	AA	0.107		0.13	0.149	0.16	PASS	CEBPA	hg38	chr19	33301722	33301723	MISSENSE		DNP	GG	GG	AA	g.chr19:33301722_33301723GG>AA	ENST00000498907.3	-	1	813_814	c.692_693CC>TT	c.(691-693)cCC>cTT	p.P231L	0.7661691542288557	GGCTGGGCACGGGCGTGGGCGG	AC008738.5_ENST00000587312.1_RNA/CEBPA-DT_ENST00000592982.2_FIVE_PRIME_FLANK/AC008738.2_ENST00000593041.1_FIVE_PRIME_FLANK		"CCAAT/enhancer_%20_binding_%20_protein_%20_(C/EBP)_%2C__%20_alpha"	1050	19	19q13.1	yes		"AML_%2C__%20_MDS"			L	Dom	"Mis_%2C__%20_N_%2C__%20_F"
chr19	33388064	G	A	0.099		0.167	0.121	0.171	PASS	PEPD	hg38	chr19	33388064	33388064	SILENT		SNP	G	G	A	g.chr19:33388064G>A	ENST00000244137.12	-	14	1201	c.1170C>T	c.(1168-1170)gaC>gaT	p.D390D	0.6658354114713217	GGCCGGGCTCGTCGATGCGCT	PEPD_ENST00000397032.8_SILENT_p.D349D/PEPD_ENST00000436370.7_SILENT_p.D326D
chr19	36341072	C	A	0.373		0.354	0.329	0.388	PASS	ZFP14	hg38	chr19	36341072	36341072	MISSENSE		SNP	C	C	A	g.chr19:36341072C>A	ENST00000270001.12	-	5	872	c.754G>T	c.(754-756)Ggt>Tgt	p.G252C	0.43640897755610975	GGTTTTTCACCCGTATGAAGT
chr19	37888274	C	G	0.153		0.209	0.168	0.175	PASS	WDR87	hg38	chr19	37888274	37888274	MISSENSE		SNP	C	C	G	g.chr19:37888274C>G	ENST00000303868.5	-	6	5505	c.5280G>C	c.(5278-5280)agG>agC	p.R1760S	0.4837905236907731	ACAGTTTCTCCCTTTGCCAGG	WDR87_ENST00000447313.7_MISSENSE_p.R1799S
chr19	38418480	C	T	0.384		0.455	0.517	0.443	PASS	RASGRP4	hg38	chr19	38418480	38418480	MISSENSE		SNP	C	C	T	g.chr19:38418480C>T	ENST00000615439.5	-	7	876	c.748G>A	c.(748-750)Gtg>Atg	p.V250M	0.6533665835411472	CAGCGGGACACGCTGTTGCTG	RASGRP4_ENST00000587738.2_MISSENSE_p.V250M/RASGRP4_ENST00000586305.5_MISSENSE_p.V236M/RASGRP4_ENST00000587753.5_MISSENSE_p.V250M/RASGRP4_ENST00000614135.4_MISSENSE_p.V250M/RASGRP4_ENST00000454404.6_INTRON/RASGRP4_ENST00000617966.4_INTRON/RASGRP4_ENST00000622174.4_INTRON/RASGRP4_ENST00000618320.4_MISSENSE_p.V250M/RASGRP4_ENST00000433821.6_MISSENSE_p.V250M/RASGRP4_ENST00000293062.13_INTRON/RASGRP4_…
chr19	40015651	G	A	0.179		0.139	0.149	0.131	PASS	ZNF546	hg38	chr19	40015651	40015651	MISSENSE		SNP	G	G	A	g.chr19:40015651G>A	ENST00000347077.9	+	7	2613	c.2381G>A	c.(2380-2382)cGa>cAa	p.R794Q	0.35910224438902744	GAACTTACTCGACATCACAGA	ZNF546_ENST00000600094.5_MISSENSE_p.R768Q/ZNF546_ENST00000596894.5_INTRON
chr19	40034948	A	C	0.371		0.462	0.444	0.49	PASS	ZNF780B	hg38	chr19	40034948	40034948	SILENT		SNP	A	A	C	g.chr19:40034948A>C	ENST00000221355.10	-	6	2169	c.1467T>G	c.(1465-1467)ggT>ggG	p.G489G	0.39650872817955113	ATGGCTTCTCACCTGTGTGAA	ZNF780B_ENST00000434248.6_SILENT_p.G637G/ZNF780B_ENST00000617676.4_SILENT_p.G637G
chr19	40036390	G	A	0.102		0.122	0.193	0.169	PASS	ZNF780B	hg38	chr19	40036390	40036390	MISSENSE		SNP	G	G	A	g.chr19:40036390G>A	ENST00000221355.10	-	6	727	c.25C>T	c.(25-27)Cct>Tct	p.P9S	0.33915211970074816	TTATGAATAGGAGAAGCATGA	ZNF780B_ENST00000434248.6_MISSENSE_p.P157S/ZNF780B_ENST00000617676.4_MISSENSE_p.P157S
chr19	43872874	G	A	0.071		0.135	0.149	0.179	PASS	ZNF404	hg38	chr19	43872874	43872874	MISSENSE		SNP	G	G	A	g.chr19:43872874G>A	ENST00000587539.2	-	3	1340	c.1340C>T	c.(1339-1341)aCc>aTc	p.T447I	0.35910224438902744	AAGTCTAAAGGTTTTTCCACA	ZNF404_ENST00000324394.7_MISSENSE_p.T446I
chr19	47555853	C	T	0.075		0.146	0.146	0.161	PASS	ZNF541	hg38	chr19	47555853	47555853	MISSENSE		SNP	C	C	T	g.chr19:47555853C>T	ENST00000391901.7	-	1	4	c.4G>A	c.(4-6)Gac>Aac	p.D2N	0.5411471321695761	CTGTACTGGTCCATGGCTCTC	ZNF541_ENST00000314121.8_MISSENSE_p.D2N
chr19	48195148	C	T	0.374		0.518	0.488	0.491	PASS	ZSWIM9	hg38	chr19	48195148	48195148	SILENT		SNP	C	C	T	g.chr19:48195148C>T	ENST00000614654.2	+	4	1128	c.1084C>T	c.(1084-1086)Ctg>Ttg	p.L362L	0.7506234413965087	CGACGAGGCGCTGGCCGAGCT	ZSWIM9_ENST00000328759.11_SILENT_p.L362L
chr19	48639344	C	T	0.369		0.433	0.505	0.428	PASS	CA11	hg38	chr19	48639344	48639344	NONSENSE		SNP	C	C	T	g.chr19:48639344C>T	ENST00000084798.9	-	7	1311	c.756G>A	c.(754-756)tgG>tgA	p.W252*	0.5985037406483791	CAATGAGGATCCAGGTGACAG	DBP_ENST00000222122.10_FIVE_PRIME_FLANK/DBP_ENST00000593500.1_FIVE_PRIME_FLANK/DBP_ENST00000599385.5_FIVE_PRIME_FLANK/DBP_ENST00000601104.1_FIVE_PRIME_FLANK/SEC1P_ENST00000430145.3_RNA/SEC1P_ENST00000474419.5_RNA/SEC1P_ENST00000483163.1_RNA
chr19	48911207	C	T	0.582		0.468	0.473	0.446	PASS	NUCB1	hg38	chr19	48911207	48911207	SILENT		SNP	C	C	T	g.chr19:48911207C>T	ENST00000405315.9	+	5	507	c.435C>T	c.(433-435)aaC>aaT	p.N145N	0.543640897755611	ACCCTCAGAACCAGCATACAT	NUCB1_ENST00000407032.5_SILENT_p.N145N/NUCB1-AS1_ENST00000416432.1_RNA
chr19	51627653	C	A	0.38		0.46	0.484	0.458	PASS	SIGLEC5	hg38	chr19	51627653	51627653	MISSENSE		SNP	C	C	A	g.chr19:51627653C>A	ENST00000534261.3	-	7	1491	c.1091G>T	c.(1090-1092)tGc>tTc	p.C364F	0.628428927680798	AAGCCGCCAGCACAGGGAGGG	AC018755.2_ENST00000429354.3_MISSENSE_p.C364F/AC018755.2_ENST00000599649.5_MISSENSE_p.C364F
chr19	51823871	C	T	0.216		0.172	0.164	0.175	PASS	FPR3	hg38	chr19	51823871	51823871	SILENT		SNP	C	C	T	g.chr19:51823871C>T	ENST00000339223.5	+	2	308	c.123C>T	c.(121-123)gtC>gtT	p.V41V	0.47880299251870323	TCTTCGGGGTCCTGGGCAATG	FPR3_ENST00000595991.1_SILENT_p.V41V
chr19	53811286	G	A	0.195		0.226	0.175	0.159	PASS	NLRP12	hg38	chr19	53811286	53811286	MISSENSE		SNP	G	G	A	g.chr19:53811286G>A	ENST00000324134.11	-	3	513	c.373C>T	c.(373-375)Ccc>Tcc	p.P125S	0.571072319201995	GTTTCCTGGGGATCTAGGGGA	NLRP12_ENST00000391773.6_MISSENSE_p.P125S/NLRP12_ENST00000345770.9_MISSENSE_p.P125S/NLRP12_ENST00000391775.7_MISSENSE_p.P125S/NLRP12_ENST00000391772.1_MISSENSE_p.P125S
chr19	54221229	T	C	0.376		0.391	0.413	0.404	PASS	LILRB3	hg38	chr19	54221229	54221229	MISSENSE		SNP	T	T	C	g.chr19:54221229T>C	ENST00000391750.5	-	6	946	c.809A>G	c.(808-810)cAg>cGg	p.Q270R	0.655860349127182	CTGGGGCTGCTGGCCAGGGCG	LILRB3_ENST00000346401.10_MISSENSE_p.Q270R/LILRB3_ENST00000245620.13_MISSENSE_p.Q270R/AC245052.7_ENST00000601161.1_FIVE_PRIME_FLANK
chr19	54222756	T	C	0.998		0.999	0.997	0.998	PASS	LILRB3	hg38	chr19	54222756	54222756	MISSENSE		SNP	T	T	C	g.chr19:54222756T>C	ENST00000391750.5	-	3	198	c.61A>G	c.(61-63)Atg>Gtg	p.M21V	0.6209476309226932	CCTGCCTGCATGCGGGTCCTG	LILRB3_ENST00000346401.10_MISSENSE_p.M21V/LILRB3_ENST00000245620.13_MISSENSE_p.M21V/AC245052.7_ENST00000601161.1_FIVE_PRIME_FLANK
chr19	54240918	G	A	0.196		0.154	0.171	0.158	PASS	LILRA6	hg38	chr19	54240918	54240918	MISSENSE		SNP	G	G	A	g.chr19:54240918G>A	ENST00000396365.6	-	5	908	c.868C>T	c.(868-870)Cac>Tac	p.H290Y	0.6708229426433915	TGGCCCCCGTGGGAGGGGCTC	LILRA6_ENST00000245621.6_MISSENSE_p.H290Y
chr19	54240923	G	C	0.191		0.152	0.171	0.155	PASS	LILRA6	hg38	chr19	54240923	54240923	MISSENSE		SNP	G	G	C	g.chr19:54240923G>C	ENST00000396365.6	-	5	903	c.863C>G	c.(862-864)cCc>cGc	p.P288R	0.6683291770573566	CCCGTGGGAGGGGCTCACAGG	LILRA6_ENST00000245621.6_MISSENSE_p.P288R
chr19	54242117	T	C	0.705		0.608	0.655	0.619	PASS	LILRA6	hg38	chr19	54242117	54242117	MISSENSE		SNP	T	T	C	g.chr19:54242117T>C	ENST00000396365.6	-	3	304	c.264A>G	c.(262-264)atA>atG	p.I88M	0.6209476309226932	GGTGCTCTGTTATGGATGGGA	LILRA6_ENST00000245621.6_MISSENSE_p.I88M
chr19	54454955	CC	TT	0.219		0.141	0.176	0.173	PASS	LENG8	hg38	chr19	54454955	54454956	MISSENSE		DNP	CC	CC	TT	g.chr19:54454955_54454956CC>TT	ENST00000326764.9	+	7	1163_1164	c.684_685CC>TT	c.(682-687)gcCCct>gcTTct	p.P229S	0.6169154228855721	TCACAGCCGCCCCTGGGACTGG	LENG8_ENST00000610347.1_MISSENSE_p.P229S/LENG8_ENST00000376514.6_MISSENSE_p.P192S/LENG8_ENST00000616932.4_MISSENSE_p.P192S
chr19	54888028	T	C	0.394		0.492	0.465	0.479	PASS	FCAR	hg38	chr19	54888028	54888028	MISSENSE		SNP	T	T	C	g.chr19:54888028T>C	ENST00000355524.8	+	4	438	c.383T>C	c.(382-384)cTc>cCc	p.L128P	0.46633416458852867	AAACCCTTCCTCTCTGCAGAT	FCAR_ENST00000359272.8_MISSENSE_p.L116P/FCAR_ENST00000469767.5_MISSENSE_p.L128P/FCAR_ENST00000391725.7_MISSENSE_p.L128P/FCAR_ENST00000391724.3_MISSENSE_p.L116P/FCAR_ENST00000391723.7_MISSENSE_p.L116P/FCAR_ENST00000353758.8_MISSENSE_p.L19P/FCAR_ENST00000391726.7_INTRON/FCAR_ENST00000345937.8_INTRON/AC245128.3_ENST00000594721.1_FIVE_PRIME_FLANK
chr19	57128861	T	C	0.308		0.309	0.362	0.352	PASS	USP29	hg38	chr19	57128861	57128861	SILENT		SNP	T	T	C	g.chr19:57128861T>C	ENST00000254181.8	+	4	640	c.186T>C	c.(184-186)ctT>ctC	p.L62L	0.3541147132169576	GTGTGGTCCTTAGACATTGTA	USP29_ENST00000598197.1_SILENT_p.L62L
chr19	57974379	G	T	0.171		0.167	0.196	0.122	PASS	C19orf18	hg38	chr19	57974379	57974379	NONSENSE		SNP	G	G	T	g.chr19:57974379G>T	ENST00000314391.3	-	1	156	c.54C>A	c.(52-54)tgC>tgA	p.C18*	0.4139650872817955	AATGAAGTTGGCATTCCATTA
chr20	1611419	C	T	0.674		0.695	0.665	0.677	PASS	SIRPB1	hg38	chr20	1611419	1611419	MISSENSE		SNP	C	C	T	g.chr20:1611419C>T	ENST00000568365.1	-	2	436	c.371G>A	c.(370-372)cGg>cAg	p.R124Q	0.5187032418952618	GCTCCCTTTCCGGAACTTCAC	SIRPB1_ENST00000279477.11_MISSENSE_p.R124Q/AL049634.2_ENST00000564763.1_INTRON/SIRPB1_ENST00000381605.9_INTRON/SIRPB1_ENST00000381603.7_INTRON
chr20	2430550	A	G	0.287		0.276	0.227	0.363	PASS	TGM6	hg38	chr20	2430550	2430550	MISSENSE		SNP	A	A	G	g.chr20:2430550A>G	ENST00000202625.7	+	11	1851	c.1783A>G	c.(1783-1785)Aag>Gag	p.K595E	0.5062344139650873	CAAAGGAGAGAAGCTTCTGGT	TGM6_ENST00000381423.1_MISSENSE_p.K595E
chr20	3146856	C	A	0.325		0.367	0.33	0.221	PASS	FASTKD5	hg38	chr20	3146856	3146856	NONSENSE		SNP	C	C	A	g.chr20:3146856C>A	ENST00000380266.4	-	2	2505	c.2215G>T	c.(2215-2217)Gaa>Taa	p.E739*	0.47880299251870323	GGGAGCCATTCCCAGTAGGAT	UBOX5_ENST00000217173.7_INTRON/UBOX5_ENST00000348031.6_INTRON/UBOX5-AS1_ENST00000446537.5_RNA
chr20	7883594	C	A	0.568		0.613	0.716	0.629	PASS	HAO1	hg38	chr20	7883594	7883594	NONSTOP		SNP	C	C	A	g.chr20:7883594C>A	ENST00000378789.4	-	8	1148	c.1112G>T	c.(1111-1113)tGa>tTa	p.*371L	0.3640897755610973	TGTGCACTGTCAGATCTTGGA
chr20	31996755	G	A	0.165		0.214	0.167	0.143	PASS	XKR7	hg38	chr20	31996755	31996755	SILENT		SNP	G	G	A	g.chr20:31996755G>A	ENST00000562532.3	+	3	1063	c.1038G>A	c.(1036-1038)ggG>ggA	p.G346G	0.6059850374064838	TCATCCAAGGGGAGACGGACT
chr20	33086042	C	T	0.401		0.397	0.447	0.367	PASS	BPIFB4	hg38	chr20	33086042	33086042	SILENT		SNP	C	C	T	g.chr20:33086042C>T	ENST00000375483.3	+	5	804	c.804C>T	c.(802-804)atC>atT	p.I268I	0.5785536159600998	TCCTGGACATCGCAGTAGAAG	BPIFB4_ENST00000674031.1_SILENT_p.I390I
chr20	33679830	C	T	0.231		0.192	0.162	0.182	PASS	E2F1	hg38	chr20	33679830	33679830	MISSENSE		SNP	C	C	T	g.chr20:33679830C>T	ENST00000343380.6	-	3	618	c.497G>A	c.(496-498)cGc>cAc	p.R166H	0.5985037406483791	GTCATAGATGCGCCGCTTCTG
chr20	34852267	AG	A	0.231		0.247	0.203	0.195	PASS	GGT7	hg38	chr20	34852268	34852268	FRAME_SHIFT_DEL		DEL	G	G	-	g.chr20:34852268delG	ENST00000336431.10	-	12	1516	c.1474delC	c.(1474-1476)ctgfs	p.L492fs	0.5985037406483791	GGCTGGTTCAGGGAGCTGGGG
chr20	41404675	C	T	0.162		0.232	0.198	0.237	PASS	CHD6	hg38	chr20	41404675	41404675	MISSENSE		SNP	C	C	T	g.chr20:41404675C>T	ENST00000373233.8	-	37	8127	c.8066G>A	c.(8065-8067)aGt>aAt	p.S2689N	0.5062344139650873	CAAAGGGGCACTGGGTTCGGC
chr20	46016297	C	T	0.598		0.605	0.589	0.573	PASS	MMP9	hg38	chr20	46016297	46016297	MISSENSE		SNP	C	C	T	g.chr20:46016297C>T	ENST00000372330.3	+	13	2072	c.2053C>T	c.(2053-2055)Cgg>Tgg	p.R685W	0.5236907730673317	CGTGAGTTCCCGGAGTGAGTT	SLC12A5-AS1_ENST00000535913.2_RNA
chr20	51792323	C	T	0.218		0.228	0.218	0.197	PASS	SALL4	hg38	chr20	51792323	51792323	MISSENSE		SNP	C	C	T	g.chr20:51792323C>T	ENST00000395997.3	-	2	227	c.160G>A	c.(160-162)Gag>Aag	p.E54K	0.5261845386533666	CTCGCCACCTCGTCATTCCCT	SALL4_ENST00000217086.9_MISSENSE_p.E54K/SALL4_ENST00000371539.7_INTRON
chr20	63407363	C	T	0.238		0.184	0.183	0.217	PASS	KCNQ2	hg38	chr20	63407363	63407363	MISSENSE		SNP	C	C	T	g.chr20:63407363C>T	ENST00000359125.6	-	17	2027	c.1900G>A	c.(1900-1902)Gag>Aag	p.E634K	0.6433915211970075	AGCTTCTTCTCCATGGACAAG	KCNQ2_ENST00000626839.2_MISSENSE_p.E616K/KCNQ2_ENST00000360480.7_MISSENSE_p.E606K/KCNQ2_ENST00000344462.8_MISSENSE_p.E603K/KCNQ2_ENST00000370224.5_MISSENSE_p.E642K/KCNQ2_ENST00000637193.1_MISSENSE_p.E433K/KCNQ2_ENST00000625514.2_MISSENSE_p.E630K/KCNQ2_ENST00000629241.2_MISSENSE_p.E606K/KCNQ2_ENST00000629676.2_INTRON
chr20	64048584	C	T	0.214		0.153	0.214	0.297	PASS	SOX18	hg38	chr20	64048584	64048584	MISSENSE		SNP	C	C	T	g.chr20:64048584C>T	ENST00000340356.9	-	2	860	c.737G>A	c.(736-738)cGc>cAc	p.R246H	0.800498753117207	GTAGGGCGCGCGGAAGGGCCG		GBM(27_%3B_64_%20_690_%20_17108_%20_39708)
chr20	64073905	G	A	0.397		0.363	0.362	0.402	PASS	RGS19	hg38	chr20	64073905	64073905	MISSENSE		SNP	G	G	A	g.chr20:64073905G>A	ENST00000395042.2	-	6	895	c.602C>T	c.(601-603)aCc>aTc	p.T201I	0.6708229426433915	GGCACGGTAGGTGGGAGAGCT	RGS19_ENST00000332298.9_MISSENSE_p.T201I
chr20	64098121	G	A	0.197		0.193	0.211	0.227	PASS	OPRL1	hg38	chr20	64098121	64098121	MISSENSE		SNP	G	G	A	g.chr20:64098121G>A	ENST00000336866.7	+	4	1008	c.553G>A	c.(553-555)Gtt>Att	p.V185I	0.6134663341645885	CGGTGTTCCCGTTGCCATCAT	OPRL1_ENST00000349451.3_MISSENSE_p.V185I/OPRL1_ENST00000355631.8_MISSENSE_p.V185I/OPRL1_ENST00000672146.2_MISSENSE_p.V185I/MYT1_ENST00000659024.1_FIVE_PRIME_FLANK/AL121581.2_ENST00000660961.1_RNA
chr21	29642914	C	T	0.413		0.489	0.484	0.475	PASS	GRIK1	hg38	chr21	29642914	29642914	MISSENSE		SNP	C	C	T	g.chr21:29642914C>T	ENST00000389125.7	-	7	1135	c.1010G>A	c.(1009-1011)cGg>cAg	p.R337Q	0.5236907730673317	CTGGGATGCCCGGTGCGAGGC	GRIK1_ENST00000399914.5_MISSENSE_p.R337Q/GRIK1_ENST00000399907.5_MISSENSE_p.R337Q/GRIK1_ENST00000399913.5_MISSENSE_p.R337Q/GRIK1_ENST00000327783.8_MISSENSE_p.R337Q/GRIK1_ENST00000399909.5_MISSENSE_p.R337Q/GRIK1_ENST00000389124.6_MISSENSE_p.R337Q
chr22	19720214	G	C	0.145		0.167	0.197	0.138	PASS	SEPTIN5	hg38	chr22	19720214	19720214	MISSENSE		SNP	G	G	C	g.chr22:19720214G>C	ENST00000455784.7	+	5	424	c.338G>C	c.(337-339)gGg>gCg	p.G113A	0.5985037406483791	CCGGGATTCGGGGACGCTGTC	SEPTIN5_ENST00000383045.7_MISSENSE_p.G122A/SEPTIN5_ENST00000438754.6_MISSENSE_p.G122A/SEPTIN5_ENST00000406395.5_MISSENSE_p.G113A/GP1BB_ENST00000366425.4_FIVE_PRIME_FLANK/AC000093.1_ENST00000455843.5_MISSENSE_p.G122A
chr22	19880654	C	T	0.838		0.809	0.82	0.786	PASS	TXNRD2	hg38	chr22	19880654	19880654	MISSENSE		SNP	C	C	T	g.chr22:19880654C>T	ENST00000400521.7	-	13	1165	c.1150G>A	c.(1150-1152)Ggc>Agc	p.G384S	0.5935162094763092	GAGGACCCGCCGAAGAGCCGC	TXNRD2_ENST00000400519.6_MISSENSE_p.G383S/TXNRD2_ENST00000400518.5_MISSENSE_p.G354S/TXNRD2_ENST00000542719.6_MISSENSE_p.G288S/TXNRD2_ENST00000400525.6_MISSENSE_p.G361S/TXNRD2_ENST00000462330.5_MISSENSE_p.G25S/TXNRD2_ENST00000485358.5_MISSENSE_p.G40S																	0.0041	0.00772
chr22	24185155	C	A	0.551		0.464	0.483	0.452	PASS	SUSD2	hg38	chr22	24185155	24185155	SILENT		SNP	C	C	A	g.chr22:24185155C>A	ENST00000358321.4	+	6	877	c.844C>A	c.(844-846)Cga>Aga	p.R282R	0.6783042394014963	CGATGACTTCCGAGAGGACCC
chr22	28786196	C	G	0.272		0.231	0.156	0.214	PASS	CCDC117	hg38	chr22	28786196	28786196	MISSENSE		SNP	C	C	G	g.chr22:28786196C>G	ENST00000249064.9	+	5	865	c.710C>G	c.(709-711)gCt>gGt	p.A237G	0.4089775561097257	GAGAGCCAAGCTAAGCATGTA	CCDC117_ENST00000448492.6_MISSENSE_p.A219G/CCDC117_ENST00000421503.6_MISSENSE_p.A162G
chr22	29729114	C	T	0.218		0.222	0.249	0.215	PASS	CABP7	hg38	chr22	29729114	29729114	SILENT		SNP	C	C	T	g.chr22:29729114C>T	ENST00000216144.4	+	4	848	c.426C>T	c.(424-426)tgC>tgT	p.C142C	0.6359102244389028	ACACCTTCTGCGAGCACCTGT
chr22	38866500	GG	AA	0.43		0.45	0.431	0.494	PASS	CBX6	hg38	chr22	38866500	38866501	MISSENSE		DNP	GG	GG	AA	g.chr22:38866500_38866501GG>AA	ENST00000407418.8	-	5	974_975	c.947_948CC>TT	c.(946-948)tCC>tTT	p.S316F	0.7213930348258707	CGGGAGGGAGGGACAGGTCGAG	CBX6_ENST00000216083.6_MISSENSE_p.S298F
chr22	42126611	C	G	0.411		0.424	0.477	0.458	PASS	CYP2D6	hg38	chr22	42126611	42126611	MISSENSE		SNP	C	C	G	g.chr22:42126611C>G	ENST00000645361.2	-	9	1476	c.1457G>C	c.(1456-1458)aGc>aCc	p.S486T	0.6259351620947631	GGGGGATGGGCTCACCAGGAA	CYP2D6_ENST00000359033.4_MISSENSE_p.S435T/CYP2D6_ENST00000389970.7_MISSENSE_p.S483T/NDUFA6-DT_ENST00000439129.5_RNA
chrX	1288811	T	C	0.554		0.455	0.397	0.558	PASS	CSF2RA	hg38	chrX	1288811	1288811	SILENT		SNP	T	T	C	g.chrX:1288811T>C	ENST00000381524.8	+	6	582	c.396T>C	c.(394-396)gaT>gaC	p.D132D	0.4538653366583541	ACAATGCGGATTTAATGAACT	CSF2RA_ENST00000432318.8_SILENT_p.D132D/CSF2RA_ENST00000381529.8_SILENT_p.D132D/CSF2RA_ENST00000381509.8_SILENT_p.D132D/CSF2RA_ENST00000355432.8_SILENT_p.D132D/CSF2RA_ENST00000355805.7_SILENT_p.D132D/CSF2RA_ENST00000381500.6_SILENT_p.D132D/CSF2RA_ENST00000494969.7_INTRON/CSF2RA_ENST00000417535.7_SILENT_p.D132D/CSF2RA_ENST00000501036.7_FIVE_PRIME_UTR	Esophageal_%20_Squamous(131_%3B_723_%20_1707_%20_25334_%20_40494_%20_41806)
chrX	1427854	C	T	0.52		0.442	0.539	0.429	PASS	ASMTL	hg38	chrX	1427854	1427854	SILENT		SNP	C	C	T	g.chrX:1427854C>T	ENST00000381317.9	-	7	846	c.777G>A	c.(775-777)aaG>aaA	p.K259K	0.6109725685785536	CCGCCTCGGCCTTCTCATCGC	ASMTL_ENST00000381333.9_SILENT_p.K243K/ASMTL_ENST00000534940.6_SILENT_p.K201K
chrX	3322480	C	T	0.483		0.528	0.509	0.495	PASS	MXRA5	hg38	chrX	3322480	3322480	MISSENSE		SNP	C	C	T	g.chrX:3322480C>T	ENST00000217939.7	-	5	3371	c.3205G>A	c.(3205-3207)Gga>Aga	p.G1069R	0.46633416458852867	ATATTTCCTCCCTGTAGTGTC
chrX	10220665	C	T	0.419		0.501	0.558	0.52	PASS	CLCN4	hg38	chrX	10220665	10220665	SILENT		SNP	C	C	T	g.chrX:10220665C>T	ENST00000380833.9	+	12	2380	c.1980C>T	c.(1978-1980)aaC>aaT	p.N660N	0.5411471321695761	TTCTAGAGAACGCCAGACAGA	CLCN4_ENST00000380829.5_SILENT_p.N629N/CLCN4_ENST00000421085.6_SILENT_p.N566N	Melanoma(74_%3B_1050_%20_1296_%20_1576_%20_30544_%20_38374)
chrX	17726594	T	G	0.303		0.37	0.365	0.36	PASS	NHS	hg38	chrX	17726594	17726594	MISSENSE		SNP	T	T	G	g.chrX:17726594T>G	ENST00000380060.7	+	6	2763	c.2425T>G	c.(2425-2427)Tta>Gta	p.L809V	0.4937655860349127	GCAGGACTACTTAGACCACAA	NHS_ENST00000398097.7_MISSENSE_p.L653V/NHS_ENST00000615422.1_MISSENSE_p.L650V/NHS_ENST00000617601.4_MISSENSE_p.L626V
chrX	18598520	C	A	0.294		0.291	0.281	0.286	PASS	CDKL5	hg38	chrX	18598520	18598520	MISSENSE		SNP	C	C	A	g.chrX:18598520C>A	ENST00000623535.2	+	11	1134	c.884C>A	c.(883-885)cCt>cAt	p.P295H	0.3491271820448878	TTGAATCACCCTACATTTCAA	CDKL5_ENST00000674046.1_MISSENSE_p.P295H/CDKL5_ENST00000635828.1_MISSENSE_p.P295H/CDKL5_ENST00000379989.6_MISSENSE_p.P295H/CDKL5_ENST00000379996.7_MISSENSE_p.P295H
chrX	19359651	TAAGGGGAGGAG	T	0.323		0.338	0.328	0.35	PASS	PDHA1	hg38	chrX	19359652	19359662	NONSTOP		DEL	AAGGGGAGGAG	AAGGGGAGGAG	-	g.chrX:19359652_19359662delAAGGGGAGGAG	ENST00000422285.7	+	11	1282_1292	c.1172_1173delAAGGGGAGGAG	c.(1171-1182)taaggggaggagfs	p.E393fs	0.41849148418491483	TCAGTCAGTTAAGGGGAGGAGAAGGAGAGGT	PDHA1_ENST00000379804.1_NONSTOP_p.E112fs/PDHA1_ENST00000379806.9_NONSTOP_p.E431fs/PDHA1_ENST00000545074.5_NONSTOP_p.E400fs/PDHA1_ENST00000540249.5_NONSTOP_p.E362fs
chrX	20056766	C	T	0.643		0.691	0.687	0.676	PASS	MAP7D2	hg38	chrX	20056766	20056766	MISSENSE		SNP	C	C	T	g.chrX:20056766C>T	ENST00000379651.7	-	4	417	c.398G>A	c.(397-399)cGg>cAg	p.R133Q	0.5586034912718204	CTCCAGGGACCGGCGCATCAT	MAP7D2_ENST00000379643.10_MISSENSE_p.R133Q/MAP7D2_ENST00000443379.7_MISSENSE_p.R133Q/MAP7D2_ENST00000452324.3_MISSENSE_p.R89Q
chrX	23705532	C	T	0.364		0.552	0.408	0.436	PASS	ACOT9	hg38	chrX	23705532	23705532	SILENT		SNP	C	C	T	g.chrX:23705532C>T	ENST00000336430.11	-	12	1101	c.969G>A	c.(967-969)gcG>gcA	p.A323A	0.3915211970074813	CAGTAGCCCACGCAAGTTCAT	ACOT9_ENST00000379303.10_SILENT_p.A332A/ACOT9_ENST00000379295.5_SILENT_p.A263A
chrX	24365139	G	A	0.499		0.562	0.487	0.539	PASS	SUPT20HL1	hg38	chrX	24365139	24365139	RNA		SNP	G	G	A	g.chrX:24365139G>A	ENST00000436466.1	+			c.e1-239G>A			0.6034912718204489	AGCCACAGCCGCCGAAGCTGC
chrX	27980983	GA	TT	0.488		0.458	0.481	0.421	PASS	DCAF8L1	hg38	chrX	27980983	27980984	SILENT		DNP	GA	GA	TT	g.chrX:27980983_27980984GA>TT	ENST00000441525.4	-	1	467_468	c.351_352TC>AA	c.(349-354)ccTCgg>ccAAgg	p.P117P	0.527363184079602	GGACACATCCGAGGCTGTTCTT
chrX	30236122	G	T	0.454		0.516	0.45	0.528	PASS	MAGEB3	hg38	chrX	30236122	30236122	MISSENSE		SNP	G	G	T	g.chrX:30236122G>T	ENST00000361644.3	+	5	935	c.198G>T	c.(196-198)caG>caT	p.Q66H	0.46384039900249374	AGAAGCCTCAGAGAGCACTAT	MAGEB3_ENST00000620842.1_MISSENSE_p.Q66H
chrX	30559659	C	T	0.508		0.536	0.436	0.504	PASS	CXorf21	hg38	chrX	30559659	30559659	MISSENSE		SNP	C	C	T	g.chrX:30559659C>T	ENST00000378962.4	-	3	942	c.697G>A	c.(697-699)Gac>Aac	p.D233N	0.4089775561097257	GGAGAACTGTCATGAAACACG
chrX	31875322	C	A	0.433		0.441	0.475	0.402	PASS	DMD	hg38	chrX	31875322	31875322	MISSENSE		SNP	C	C	A	g.chrX:31875322C>A	ENST00000357033.8	-	48	7171	c.6964G>T	c.(6964-6966)Gac>Tac	p.D2322Y	0.29925187032418954	TGCCCAAGGTCTTTTATTTGA	DMD_ENST00000378677.6_MISSENSE_p.D2318Y/DMD_ENST00000474231.5_FIVE_PRIME_UTR/DMD_ENST00000620040.4_MISSENSE_p.D2321Y/DMD_ENST00000619831.4_MISSENSE_p.D2317Y/DMD_ENST00000378707.7_FIVE_PRIME_UTR/DMD_ENST00000359836.5_FIVE_PRIME_UTR/DMD_ENST00000541735.5_FIVE_PRIME_UTR
chrX	48765866	C	T	0.248		0.287	0.274	0.266	PASS	GLOD5	hg38	chrX	48765866	48765866	MISSENSE		SNP	C	C	T	g.chrX:48765866C>T	ENST00000303227.11	+	2	139	c.95C>T	c.(94-96)cCa>cTa	p.P32L	0.4513715710723192	ACCCCTCCCCCATGTCTTATC
chrX	49065588	G	A	0.321		0.312	0.341	0.364	PASS	CCDC120	hg38	chrX	49065588	49065588	MISSENSE		SNP	G	G	A	g.chrX:49065588G>A	ENST00000606812.5	+	8	1036	c.817G>A	c.(817-819)Gat>Aat	p.D273N	0.628428927680798	TCTTTATGGGGATCTGAAGAG	CCDC120_ENST00000597275.5_MISSENSE_p.D273N/CCDC120_ENST00000496529.6_MISSENSE_p.D273N/CCDC120_ENST00000603986.6_MISSENSE_p.D308N/CCDC120_ENST00000536628.3_MISSENSE_p.D261N
chrX	49256937	G	T	0.264		0.268	0.298	0.369	PASS	FOXP3	hg38	chrX	49256937	49256937	MISSENSE		SNP	G	G	T	g.chrX:49256937G>T	ENST00000376207.10	-	5	602	c.530C>A	c.(529-531)cCc>cAc	p.P177H	0.6259351620947631	GTCCTTCCTGGGTGCACTGGG	FOXP3_ENST00000376199.7_MISSENSE_p.P142H/FOXP3_ENST00000557224.6_MISSENSE_p.P142H/FOXP3_ENST00000455775.7_MISSENSE_p.P177H/FOXP3_ENST00000376197.1_MISSENSE_p.P127H/FOXP3_ENST00000518685.6_MISSENSE_p.P177H	GBM(182_%3B_1432_%20_2112_%20_16160_%20_23073_%20_31774)
chrX	49317174	G	C	0.315		0.355	0.307	0.229	PASS	GAGE10	hg38	chrX	49317174	49317174	MISSENSE		SNP	G	G	C	g.chrX:49317174G>C	ENST00000407599.3	+	4	307	c.214G>C	c.(214-216)Gaa>Caa	p.E72Q	0.3765586034912718	GCCGAAGCCTGAAGCTGATAG	GAGE12J_ENST00000442437.2_FIVE_PRIME_FLANK
chrX	50404155	A	G	0.296		0.361	0.358	0.31	PASS	DGKK	hg38	chrX	50404155	50404155	SILENT		SNP	A	A	G	g.chrX:50404155A>G	ENST00000611977.2	-	5	1119	c.972T>C	c.(970-972)ctT>ctC	p.L324L	0.44389027431421446	GCATTCCAACAAGAAAAGGGT
chrX	53546456	T	G	0.319		0.366	0.287	0.325	PASS	HUWE1	hg38	chrX	53546456	53546456	MISSENSE		SNP	T	T	G	g.chrX:53546456T>G	ENST00000342160.7	-	69	11353	c.10895A>C	c.(10894-10896)tAt>tCt	p.Y3632S	0.47381546134663344	ACAAAGGGTATAACCCAGATG	HUWE1_ENST00000262854.11_MISSENSE_p.Y3632S/HUWE1_ENST00000612484.4_MISSENSE_p.Y3623S
chrX	55624222	G	T	0.115		0.202	0.224	0.262	PASS	FOXR2	hg38	chrX	55624222	55624222	NONSENSE		SNP	G	G	T	g.chrX:55624222G>T	ENST00000339140.5	+	1	823	c.511G>T	c.(511-513)Gaa>Taa	p.E171*	0.5037406483790524	CCAGTCCCCTGAAATGAAATG
chrX	70609156	G	C	0.289		0.334	0.332	0.293	PASS	TEX11	hg38	chrX	70609156	70609156	MISSENSE		SNP	G	G	C	g.chrX:70609156G>C	ENST00000395889.6	-	23	2015	c.1859C>G	c.(1858-1860)cCt>cGt	p.P620R	0.36159600997506236	TTCACCAAAAGGCTGAGAAAG	TEX11_ENST00000374333.6_MISSENSE_p.P605R/TEX11_ENST00000374320.6_MISSENSE_p.P295R/TEX11_ENST00000344304.3_MISSENSE_p.P620R
chrX	70928912	A	G	0.338		0.298	0.373	0.297	PASS	SLC7A3	hg38	chrX	70928912	70928912	MISSENSE		SNP	A	A	G	g.chrX:70928912A>G	ENST00000374299.8	-	3	606	c.461T>C	c.(460-462)cTg>cCg	p.L154P	0.5311720698254364	GGGCACGTGCAGTGCAATGGA	SLC7A3_ENST00000298085.4_MISSENSE_p.L154P
chrX	89922757	A	T	0.602		0.671	0.664	0.664	PASS	TGIF2LX	hg38	chrX	89922757	89922757	SILENT		SNP	A	A	T	g.chrX:89922757A>T	ENST00000561129.2	+	1	802	c.672A>T	c.(670-672)gcA>gcT	p.A224A	0.48129675810473815	TCGATGCAGCAGTACAAAGGG	TGIF2LX_ENST00000283891.6_SILENT_p.A224A
chrX	93709985	C	A	0.672		0.683	0.696	0.664	PASS	FAM133A	hg38	chrX	93709985	93709985	MISSENSE		SNP	C	C	A	g.chrX:93709985C>A	ENST00000332647.5	+	4	879	c.566C>A	c.(565-567)cCt>cAt	p.P189H	0.35910224438902744	GATGATAAACCTTTATCATCT	FAM133A_ENST00000322139.4_MISSENSE_p.P189H
chrX	101657162	G	A	0.312		0.333	0.299	0.282	PASS	ARMCX2	hg38	chrX	101657162	101657162	MISSENSE		SNP	G	G	A	g.chrX:101657162G>A	ENST00000356824.9	-	6	938	c.427C>T	c.(427-429)Ccc>Tcc	p.P143S	0.6384039900249376	GTCACCCCGGGAGGTGGTGCT	ARMCX2_ENST00000328766.9_MISSENSE_p.P143S/ARMCX2_ENST00000330154.6_MISSENSE_p.P143S
chrX	106036850	G	A	0.3		0.303	0.317	0.325	PASS	SERPINA7	hg38	chrX	106036850	106036850	MISSENSE		SNP	G	G	A	g.chrX:106036850G>A	ENST00000327674.8	-	1	545	c.209C>T	c.(208-210)cCt>cTt	p.P70L	0.46633416458852867	AATGCTCACAGGGGAAAAGAA	SERPINA7_ENST00000372563.2_MISSENSE_p.P70L
chrX	111251049	A	G	0.335		0.326	0.261	0.298	PASS	CAPN6	hg38	chrX	111251049	111251049	SILENT		SNP	A	A	G	g.chrX:111251049A>G	ENST00000324068.2	-	8	1154	c.1026T>C	c.(1024-1026)aaT>aaC	p.N342N	0.4513715710723192	GGTTGTTCACATTGCGGCAGA
chrX	125321864	AGGACAGCAACAGCCACAGTCTGAAGAAAGATCCAATGATGCACCAGGAGATGGTCCCCCTGGG	A	0.182		0.155	0.157	0.128	PASS	TEX13C	hg38	chrX	125321865	125321927	IN_FRAME_DEL		DEL	GGACAGCAACAGCCACAGTCTGAAGAAAGATCCAATGATGCACCAGGAGATGGTCCCCCTGGG	GGACAGCAACAGCCACAGTCTGAAGAAAGATCCAATGATGCACCAGGAGATGGTCCCCCTGGG	-	g.chrX:125321865_125321927delGGACAGCAACAGCCACAGTCTGAAGAAAGATCCAATGATGCACCAGGAGATGGTCCCCCTGGG	ENST00000632600.1	+	1	1745_1807	c.1746_1808delGGACAGCAACAGCCACAGTCTGAAGAAAGATCCAATGATGCACCAGGAGATGGTCCCCCTGGG	c.(1744-1809)gaggacagcaacagccacagtctgaagaaagatccaatgatgcaccaggagatggtccccctgggg>gag	p.DSNSHSLKKDPMMHQEMVPLG583del	0.5680345572354212	TCCCCCTGGAGGACAGCAACAGCCACAGTCTGAAGAAAGATCCAATGATGCACCAGGAGATGGTCCCCCTGGGGGACAGCAAC
chrX	131274153	C	T	0.632		0.69	0.659	0.648	PASS	IGSF1	hg38	chrX	131274153	131274153	MISSENSE		SNP	C	C	T	g.chrX:131274153C>T	ENST00000361420.8	-	19	3965	c.3805G>A	c.(3805-3807)Gtg>Atg	p.V1269M	0.5187032418952618	ACAACCACCACGATTAGGCTA	IGSF1_ENST00000651556.1_MISSENSE_p.V1269M/IGSF1_ENST00000370904.6_MISSENSE_p.V1260M/IGSF1_ENST00000370903.8_MISSENSE_p.V1274M/IGSF1_ENST00000370910.5_MISSENSE_p.V1260M/IGSF1_ENST00000652189.1_MISSENSE_p.V1173M
chrX	136675082	C	T	0.307		0.292	0.367	0.273	PASS	ARHGEF6	hg38	chrX	136675082	136675082	MISSENSE		SNP	C	C	T	g.chrX:136675082C>T	ENST00000250617.7	-	19	2010	c.1960G>A	c.(1960-1962)Gaa>Aaa	p.E654K	0.4613466334164589	GCATCCTCTTCCAGAGCAGCT	ARHGEF6_ENST00000370622.5_MISSENSE_p.E500K/ARHGEF6_ENST00000370620.5_MISSENSE_p.E500K
chrX	151611687	A	C	0.198		0.239	0.25	0.238	PASS	PASD1	hg38	chrX	151611687	151611687	SILENT		SNP	A	A	C	g.chrX:151611687A>C	ENST00000370357.5	+	4	333	c.141A>C	c.(139-141)acA>acC	p.T47T	0.3167082294264339	TTATGATTACACTGAGCACAG
chrX	151672214	AGGAGCAGCAGCGGCAGCTGCG	A	0.703		0.738	0.796	0.745	PASS	PASD1	hg38	chrX	151672215	151672235	IN_FRAME_DEL		DEL	GGAGCAGCAGCGGCAGCTGCG	GGAGCAGCAGCGGCAGCTGCG	-	g.chrX:151672215_151672235delGGAGCAGCAGCGGCAGCTGCG	ENST00000370357.5	+	14	1661_1681	c.1470_1490delGGAGCAGCAGCGGCAGCTGCG	c.(1468-1491)aaggagcagcagcggcagctgcgg>aag	p.EQQRQLR491del	0.5083135391923991	AACACCTGAAGGAGCAGCAGCGGCAGCTGCGGGAGCAGCTG
chrX	153319307	C	T	0.274		0.261	0.225	0.267	PASS	PNMA6F	hg38	chrX	153319307	153319307	SILENT		SNP	C	C	T	g.chrX:153319307C>T	ENST00000436629.3	-	2	1667	c.1368G>A	c.(1366-1368)ccG>ccA	p.P456P	0.6783042394014963	CCCCCTGGGCCGGGGAGGCCT
chrX	153909892	A	C	0.196		0.257	0.244	0.258	PASS	ARHGAP4	hg38	chrX	153909892	153909892	MISSENSE		SNP	A	A	C	g.chrX:153909892A>C	ENST00000350060.10	-	19	2325	c.2263T>G	c.(2263-2265)Ttt>Gtt	p.F755V	0.6982543640897756	GTGTAGGCAAAGCAGGCCACA	ARHGAP4_ENST00000370028.7_MISSENSE_p.F795V/ARHGAP4_ENST00000370016.5_MISSENSE_p.F734V/ARHGAP4_ENST00000393721.5_MISSENSE_p.F577V/U52112.2_ENST00000646191.1_FIVE_PRIME_FLANK
chrX	153910830	C	T	0.74		0.769	0.774	0.783	PASS	ARHGAP4	hg38	chrX	153910830	153910830	SILENT		SNP	C	C	T	g.chrX:153910830C>T	ENST00000350060.10	-	15	1748	c.1686G>A	c.(1684-1686)gaG>gaA	p.E562E	0.683291770573566	CCAGTGGGTCCTCCCCTGCAG	ARHGAP4_ENST00000370028.7_SILENT_p.E602E/ARHGAP4_ENST00000370016.5_SILENT_p.E541E/ARHGAP4_ENST00000393721.5_SILENT_p.E384E/U52112.2_ENST00000646191.1_FIVE_PRIME_FLANK
chrX	153913844	G	C	0.238		0.249	0.237	0.246	PASS	ARHGAP4	hg38	chrX	153913844	153913844	MISSENSE		SNP	G	G	C	g.chrX:153913844G>C	ENST00000350060.10	-	8	1130	c.1068C>G	c.(1066-1068)gaC>gaG	p.D356E	0.6384039900249376	GCAGAATCTCGTCCCGCAGCT	ARHGAP4_ENST00000370028.7_MISSENSE_p.D396E/ARHGAP4_ENST00000370016.5_MISSENSE_p.D335E/ARHGAP4_ENST00000393721.5_MISSENSE_p.D178E/U52112.2_ENST00000646191.1_FIVE_PRIME_FLANK
[truncated: 126 more columns]
