# Supplementary material for: Investigation of evolutionary dynamics for drug resistance in 3D spheroid model system using cellular barcoding technology
Source: PLoS One. 2023 Sep 26;18(9):e0291942. doi: 10.1371/journal.pone.0291942 (PMC10521976; doi:10.1371/journal.pone.0291942)
Supplement: S3 Table — (XLSX) [file pone.0291942.s003.xlsx]

## Sheet: common_variants
CHROM	POS	REF	ALT	Initial-AF	DMSO-AF	RepA-AF	RepB-AF	RepC-AF	Filter	gene	Gencode_34_ncbiBuild	Gencode_34_chromosome	Gencode_34_start	Gencode_34_end	Gencode_34_variantClassification	Gencode_34_secondaryVariantClassification	Gencode_34_variantType	Gencode_34_refAllele	Gencode_34_tumorSeqAllele1	Gencode_34_tumorSeqAllele2	Gencode_34_genomeChange	Gencode_34_annotationTranscript	Gencode_34_transcriptStrand	Gencode_34_transcriptExon	Gencode_34_transcriptPos	Gencode_34_cDnaChange	Gencode_34_codonChange	Gencode_34_proteinChange	Gencode_34_gcContent	Gencode_34_referenceContext	Gencode_34_otherTranscripts	Achilles_Top_Genes	CGC_Name	CGC_GeneID	CGC_Chr	CGC_Chr_Band	CGC_Cancer_Somatic_Mut	CGC_Cancer_Germline_Mut	CGC_Tumour_Types__(Somatic_Mutations)	CGC_Tumour_Types_(Germline_Mutations)	CGC_Cancer_Syndrome	CGC_Tissue_Type	CGC_Cancer_Molecular_Genetics	CGC_Mutation_Type	CGC_Translocation_Partner	CGC_Other_Germline_Mut	CGC_Other_Syndrome/Disease	ClinVar_VCF_AF_ESP	ClinVar_VCF_AF_EXAC
chr1	980507	C	A	0.433	0.533	0.447	0.452	0.514	PASS	PERM1	hg38	chr1	980507	980507	MISSENSE		SNP	C	C	A	g.chr1:980507C>A	ENST00000341290.6	-	3	217	c.181G>T	c.(181-183)Gcc>Tcc	p.A61S	0.703242	CGTGGTGGGGCTCCAGGGCTA	PERM1_ENST00000433179.3_MISSENSE_p.A175S
chr1	1014372	T	C	0.521	0.522	0.403	0.554	0.479	PASS	ISG15	hg38	chr1	1014372	1014372	MISSENSE		SNP	T	T	C	g.chr1:1014372T>C	ENST00000649529.1	+	2	469	c.392T>C	c.(391-393)cTg>cCg	p.L131P	0.638404	GGGAAGCCCCTGGAGGACCAG	ISG15_ENST00000624697.4_MISSENSE_p.L123P/AL645608.1_ENST00000458555.1_FIVE_PRIME_FLANK
chr1	1041532	G	A	0.549	0.488	0.487	0.479	0.5	PASS	AGRN	hg38	chr1	1041532	1041532	MISSENSE		SNP	G	G	A	g.chr1:1041532G>A	ENST00000379370.7	+	6	1060	c.1007G>A	c.(1006-1008)cGc>cAc	p.R336H	0.725686	GTGAACCCGCGCACGCGGCGC	AGRN_ENST00000620552.4_MISSENSE_p.R198H
chr1	1041577	C	T	0.459	0.473	0.507	0.487	0.535	PASS	AGRN	hg38	chr1	1041577	1041577	MISSENSE		SNP	C	C	T	g.chr1:1041577C>T	ENST00000379370.7	+	6	1105	c.1052C>T	c.(1051-1053)gCc>gTc	p.A351V	0.735661	AGCTGCCCTGCCCGGCAGGCG	AGRN_ENST00000620552.4_MISSENSE_p.A213V
chr1	1045394	G	A	0.529	0.504	0.551	0.641	0.541	PASS	AGRN	hg38	chr1	1045394	1045394	MISSENSE		SNP	G	G	A	g.chr1:1045394G>A	ENST00000379370.7	+	14	2460	c.2407G>A	c.(2407-2409)Ggc>Agc	p.G803S	0.665835	CTCTTACGGCGGCACCTGTGA	AGRN_ENST00000620552.4_MISSENSE_p.G665S
chr1	1046480	GC	G	0.584	0.526	0.551	0.593	0.598	PASS	AGRN	hg38	chr1	1046481	1046481	FRAME_SHIFT_DEL		DEL	C	C	-	g.chr1:1046481delC	ENST00000379370.7	+	18	3048	c.2996delC	c.(2995-2997)gccfs	p.G1002fs	0.690773	GCACTGCCGGCCCCCCCCGGC	AGRN_ENST00000620552.4_FRAME_SHIFT_DEL_p.G864fs
chr1	1051746	C	CG	0.547	0.46	0.449	0.413	0.476	PASS	AGRN	hg38	chr1	1051746	1051747	FRAME_SHIFT_INS		INS	-	-	G	g.chr1:1051746_1051747insG	ENST00000379370.7	+	33	5635	c.5582_5583insG	c.(5581-5583)gcgfs	p.D1863fs	0.68	AGAAGTCAGCGGGGGACGTG	AGRN_ENST00000620552.4_FRAME_SHIFT_INS_p.D1729fs/AL645608.5_ENST00000418300.1_FIVE_PRIME_FLANK
chr1	1327345	A	G	0.501	0.468	0.563	0.471	0.496	PASS	CPTP	hg38	chr1	1327345	1327345	MISSENSE		SNP	A	A	G	g.chr1:1327345A>G	ENST00000343938.9	+	3	603	c.227A>G	c.(226-228)tAc>tGc	p.Y76C	0.700748	AGCGAGCACTACCGCAGCCTG	TAS1R3_ENST00000339381.6_FIVE_PRIME_FLANK/INTS11_ENST00000411962.5_FIVE_PRIME_FLANK/INTS11_ENST00000419704.5_FIVE_PRIME_FLANK/INTS11_ENST00000421495.6_FIVE_PRIME_FLANK/INTS11_ENST00000429572.5_FIVE_PRIME_FLANK/INTS11_ENST00000435064.6_FIVE_PRIME_FLANK/INTS11_ENST00000450926.6_FIVE_PRIME_FLANK/INTS11_ENST00000540437.5_FIVE_PRIME_FLANK/INTS11_ENST00000545578.5_FIVE_PRIME_FLANK/INTS11_ENST0000061880…
chr1	1336261	GC	G	0.549	0.56	0.523	0.454	0.524	PASS	DVL1	hg38	chr1	1336262	1336262	FRAME_SHIFT_DEL		DEL	C	C	-	g.chr1:1336262delC	ENST00000378891.9	-	15	1941	c.1893delG	c.(1891-1893)gggfs	p.P632fs	0.708229	CCCCGGGTGGCCCCCCCACCA	DVL1_ENST00000378888.10_FRAME_SHIFT_DEL_p.P657fs/DVL1_ENST00000610709.2_FRAME_SHIFT_DEL_p.P406fs
chr1	1338108	G	T	0.501	0.492	0.428	0.539	0.593	PASS	DVL1	hg38	chr1	1338108	1338108	MISSENSE		SNP	G	G	T	g.chr1:1338108G>T	ENST00000378891.9	-	14	1555	c.1508C>A	c.(1507-1509)cCg>cAg	p.P503Q	0.698254	GGGGGCAGCCGGGTGGGGCAG	DVL1_ENST00000378888.10_MISSENSE_p.P528Q/DVL1_ENST00000610709.2_MISSENSE_p.P277Q
chr1	1354729	CG	C	0.505	0.477	0.638	0.634	0.459	PASS	MXRA8	hg38	chr1	1354730	1354730	FRAME_SHIFT_DEL		DEL	G	G	-	g.chr1:1354730delG	ENST00000309212.10	-	5	933	c.901delC	c.(901-903)cggfs	p.R301fs	0.730673	GGAGAGCCCCGGGGGGGCGGC	MXRA8_ENST00000477278.3_FRAME_SHIFT_DEL_p.R292fs/MXRA8_ENST00000445648.5_FRAME_SHIFT_DEL_p.R301fs/MXRA8_ENST00000342753.8_FRAME_SHIFT_DEL_p.R200fs
chr1	1468487	AG	A	0.459	0.524	0.461	0.528	0.427	PASS	ATAD3C	hg38	chr1	1468488	1468488	FRAME_SHIFT_DEL		DEL	G	G	-	g.chr1:1468488delG	ENST00000378785.7	+	12	2188	c.1194delG	c.(1192-1194)aagfs	p.E400fs	0.663342	GCTGGCTGAAGGGGGAGAGGC	ATAD3B_ENST00000308647.8_FIVE_PRIME_FLANK/ATAD3B_ENST00000673477.1_FIVE_PRIME_FLANK
chr1	2185409	CT	C	0.585	0.526	0.504	0.542	0.42	PASS	FAAP20	hg38	chr1	2185410	2185410	FRAME_SHIFT_DEL		DEL	T	T	-	g.chr1:2185410delT	ENST00000400919.7	-	3	465	c.438delA	c.(436-438)aaafs	p.G147fs	0.581047	CTCTGATGCCTTTTTTCCGTG	PRKCZ-AS1_ENST00000333854.2_FIVE_PRIME_FLANK/PRKCZ-AS1_ENST00000444529.1_FIVE_PRIME_FLANK
chr1	2592714	C	A	0.439	0.462	0.569	0.617	0.53	PASS	MMEL1	hg38	chr1	2592714	2592714	NONSENSE		SNP	C	C	A	g.chr1:2592714C>A	ENST00000378412.8	-	21	2196	c.2008G>T	c.(2008-2010)Gga>Tga	p.G670*	0.685786	GTGTTGAATCCGTTCACCTGC	MMEL1_ENST00000502556.5_NONSENSE_p.G513*
chr1	2629400	GC	G	0.433	0.517	0.492	0.474	0.432	PASS	MMEL1	hg38	chr1	2629401	2629401	FRAME_SHIFT_DEL		DEL	C	C	-	g.chr1:2629401delC	ENST00000378412.8	-	2	273	c.84delG	c.(82-84)gggfs	p.L29fs	0.740648	GCAGCAGCAGCCCCCCCTCCA	MMEL1_ENST00000502556.5_FRAME_SHIFT_DEL_p.L29fs/MMEL1-AS1_ENST00000427302.1_FIVE_PRIME_FLANK
chr1	6096647	G	A	0.529	0.493	0.418	0.487	0.438	PASS	KCNAB2	hg38	chr1	6096647	6096647	NONSENSE		SNP	G	G	A	g.chr1:6096647G>A	ENST00000378097.6	+	14	1395	c.816G>A	c.(814-816)tgG>tgA	p.W272*	0.665835	GCTACCAGTGGCTGAAGGACA	KCNAB2_ENST00000164247.5_NONSENSE_p.W272*/KCNAB2_ENST00000671676.1_NONSENSE_p.W272*/KCNAB2_ENST00000428161.6_NONSENSE_p.W272*/KCNAB2_ENST00000378092.6_NONSENSE_p.W272*/KCNAB2_ENST00000352527.6_NONSENSE_p.W258*/KCNAB2_ENST00000669250.1_NONSENSE_p.W258*/KCNAB2_ENST00000666163.1_NONSENSE_p.W258*/KCNAB2_ENST00000341524.6_NONSENSE_p.W287*/KCNAB2_ENST00000378083.7_NONSENSE_p.W320*/KCNAB2_ENST0000065326…
chr1	6130248	C	T	0.323	0.408	0.509	0.442	0.54	PASS	CHD5	hg38	chr1	6130248	6130248	MISSENSE		SNP	C	C	T	g.chr1:6130248C>T	ENST00000262450.8	-	22	3641	c.3343G>A	c.(3343-3345)Gtc>Atc	p.V1115I	0.628429	TAGATGATGACAGTGTCCGCC
chr1	6154789	C	T	0.533	0.477	0.542	0.483	0.51	PASS	CHD5	hg38	chr1	6154789	6154789	MISSENSE		SNP	C	C	T	g.chr1:6154789C>T	ENST00000262450.8	-	5	914	c.616G>A	c.(616-618)Gcg>Acg	p.A206T	0.653367	GCTGCTGCCGCGGAGCTGCCC
chr1	6197724	CT	C	0.529	0.534	0.426	0.541	0.467	PASS	RPL22	hg38	chr1	6197725	6197725	FRAME_SHIFT_DEL		DEL	T	T	-	g.chr1:6197725delT	ENST00000234875.9	-	2	67	c.44delA	c.(43-45)aagfs	p.K15fs	0.426434	AACTTGCTTCTTTTTTTTGCC	RPL22_ENST00000497965.5_FIVE_PRIME_UTR/AL031847.2_ENST00000484532.6_FIVE_PRIME_UTR		ribosomal_%20_protein_%20_L22_%20_(EAP)	6146	1	1p36.31	yes		\AML_%2C__%20_CML\""			L	Dom	T	RUNX1
chr1	6251437	G	A	0.433	0.429	0.492	0.445	0.501	PASS	GPR153	hg38	chr1	6251437	6251437	MISSENSE		SNP	G	G	A	g.chr1:6251437G>A	ENST00000377893.3	-	4	1263	c.880C>T	c.(880-882)Cct>Tct	p.P294S	0.645885	AGGAACACAGGCAGCAGCAGG
chr1	6471045	A	G	0.582	0.468	0.515	0.419	0.492	PASS	PLEKHG5	hg38	chr1	6471045	6471045	MISSENSE		SNP	A	A	G	g.chr1:6471045A>G	ENST00000377728.7	-	13	1488	c.1337T>C	c.(1336-1338)aTg>aCg	p.M446T	0.700748	CATGTACTCCATGCAGCCCTC	PLEKHG5_ENST00000377748.5_MISSENSE_p.M523T/PLEKHG5_ENST00000673471.1_MISSENSE_p.M545T/PLEKHG5_ENST00000377732.5_MISSENSE_p.M483T/PLEKHG5_ENST00000400915.7_MISSENSE_p.M502T/PLEKHG5_ENST00000377740.4_MISSENSE_p.M523T/PLEKHG5_ENST00000377725.5_MISSENSE_p.M446T/PLEKHG5_ENST00000340850.9_MISSENSE_p.M446T/PLEKHG5_ENST00000400913.5_MISSENSE_p.M446T/PLEKHG5_ENST00000537245.5_MISSENSE_p.M525T/PLEKHG5_ENST…
chr1	6550479	G	A	0.556	0.482	0.451	0.516	0.504	PASS	NOL9	hg38	chr1	6550479	6550479	MISSENSE		SNP	G	G	A	g.chr1:6550479G>A	ENST00000377705.6	-	2	544	c.533C>T	c.(532-534)gCa>gTa	p.A178V	0.446384	GTAGTGAAGTGCATGGATACT	TAS1R1_ENST00000333172.11_FIVE_PRIME_FLANK/TAS1R1_ENST00000351136.7_FIVE_PRIME_FLANK
chr1	7664870	G	A	0.539	0.527	0.456	0.514	0.436	PASS	CAMTA1	hg38	chr1	7664870	7664870	MISSENSE		SNP	G	G	A	g.chr1:7664870G>A	ENST00000303635.12	+	9	2400	c.2323G>A	c.(2323-2325)Gac>Aac	p.D775N	0.665835	CCAGTTCTCCGACCTGATCAA			calmodulin_%20_binding_%20_transcription_%20_activator_%20_1	611501	1	1p36.31-p36.23	yes		epitheliod_%20_hemangioendothelioma			M	Dom	T	WWTR1
chr1	7803748	CA	C	0.476	0.495	0.565	0.453	0.467	PASS	PER3	hg38	chr1	7803749	7803749	FRAME_SHIFT_DEL		DEL	A	A	-	g.chr1:7803749delA	ENST00000377532.7	+	9	1260	c.1037delA	c.(1036-1038)caafs	p.N347fs	0.36409	TTTTGTACTCAAAACGGAGAC	PER3_ENST00000361923.2_FRAME_SHIFT_DEL_p.N346fs/PER3_ENST00000377541.5_FRAME_SHIFT_DEL_p.N346fs/PER3_ENST00000613533.4_FRAME_SHIFT_DEL_p.N347fs/PER3_ENST00000614998.4_FRAME_SHIFT_DEL_p.N347fs
chr1	7939928	A	G	0.578	0.532	0.573	0.479	0.516	PASS	TNFRSF9	hg38	chr1	7939928	7939928	MISSENSE		SNP	A	A	G	g.chr1:7939928A>G	ENST00000377507.8	-	2	207	c.67T>C	c.(67-69)Tca>Cca	p.S23P	0.399002	TCCTGCAATGATCTTGTCCTC	TNFRSF9_ENST00000615230.4_MISSENSE_p.S23P/AL009183.1_ENST00000603760.1_FIVE_PRIME_FLANK
chr1	9039615	C	A	0.508	0.65	0.537	0.5	0.358	PASS	SLC2A5	hg38	chr1	9039615	9039615	MISSENSE		SNP	C	C	A	g.chr1:9039615C>A	ENST00000377424.9	-	8	1032	c.933G>T	c.(931-933)gaG>gaT	p.E311D	0.723192	GCACGTGCTCCTCCGGCACGC
chr1	11285994	T	G	0.512	0.428	0.489	0.485	0.481	PASS	UBIAD1	hg38	chr1	11285994	11285994	MISSENSE		SNP	T	T	G	g.chr1:11285994T>G	ENST00000376810.5	+	2	1206	c.880T>G	c.(880-882)Ttc>Gtc	p.F294V	0.538653	TCCCATGGCCTTCTCCCTTGA	UBIAD1_ENST00000376804.2_INTRON
chr1	11523978	A	G	0.495	0.53	0.626	0.44	0.483	PASS	DISP3	hg38	chr1	11523978	11523978	MISSENSE		SNP	A	A	G	g.chr1:11523978A>G	ENST00000294484.7	+	11	2620	c.2399A>G	c.(2398-2400)aAc>aGc	p.N800S	0.598504	CTGCAGAACAACATCCGGACG
chr1	11766569	AC	A	0.443	0.501	0.497	0.5	0.533	PASS	C1orf167	hg38	chr1	11766570	11766570	FRAME_SHIFT_DEL		DEL	C	C	-	g.chr1:11766570delC	ENST00000433342.5	+	3	1353	c.1354delC	c.(1354-1356)cccfs	p.A454fs	0.65586	TCCCCAGGAACCCCCCGGTGC
chr1	12859926	G	A	0.443	0.499	0.548	0.469	0.486	PASS	PRAMEF2	hg38	chr1	12859926	12859926	MISSENSE		SNP	G	G	A	g.chr1:12859926G>A	ENST00000240189.2	+	3	608	c.521G>A	c.(520-522)aGg>aAg	p.R174K	0.456359	GTTTACCAAAGGAGAGGTTTA
chr1	13225044	C	G	0.437	0.529	0.487	0.45	0.488	PASS	PRAMEF18	hg38	chr1	13225044	13225044	MISSENSE		SNP	C	C	G	g.chr1:13225044C>G	ENST00000624297.2	-	2	677	c.677G>C	c.(676-678)cGt>cCt	p.R226P	0.461347	GCTCAGGTAACGGCTAAACTC
chr1	13225068	A	G	0.452	0.511	0.487	0.44	0.474	PASS	PRAMEF18	hg38	chr1	13225068	13225068	MISSENSE		SNP	A	A	G	g.chr1:13225068A>G	ENST00000624297.2	-	2	653	c.653T>C	c.(652-654)cTg>cCg	p.L218P	0.451372	TATCATACACAGCCAGCACAT
chr1	15462833	G	A	0.477	0.46	0.507	0.428	0.467	PASS	CELA2A	hg38	chr1	15462833	15462833	MISSENSE		SNP	G	G	A	g.chr1:15462833G>A	ENST00000359621.5	+	4	350	c.328G>A	c.(328-330)Gac>Aac	p.D110N	0.591022	GGTGCACAAGGACTGGAACTC
chr1	15483380	C	T	0.559	0.425	0.41	0.434	0.482	PASS	CELA2B	hg38	chr1	15483380	15483380	MISSENSE		SNP	C	C	T	g.chr1:15483380C>T	ENST00000375910.8	+	5	495	c.473C>T	c.(472-474)aCg>aTg	p.T158M	0.59601	TGCTACGTCACGGGCTGGGGA
chr1	16017962	A	G	0.519	0.524	0.546	0.458	0.506	PASS	HSPB7	hg38	chr1	16017962	16017962	START_CODON_SNP		SNP	A	A	G	g.chr1:16017962A>G	ENST00000406363.2	-	1	44	c.2T>C	c.(1-3)aTg>aCg	p.M1T	0.648379	TCTGTGGCTCATCCACGGACG	HSPB7_ENST00000375718.4_INTRON/HSPB7_ENST00000311890.13_START_CODON_SNP_p.M1T/HSPB7_ENST00000411503.5_START_CODON_SNP_p.M1T/HSPB7_ENST00000487046.1_START_CODON_SNP_p.M1T/CLCNKA_ENST00000331433.5_FIVE_PRIME_FLANK/CLCNKA_ENST00000375692.5_FIVE_PRIME_FLANK/CLCNKA_ENST00000439316.6_FIVE_PRIME_FLANK
chr1	16939012	C	T	0.298	0.241	0.325	0.287	0.307	PASS	CROCC	hg38	chr1	16939012	16939012	MISSENSE		SNP	C	C	T	g.chr1:16939012C>T	ENST00000375541.10	+	12	1566	c.1478C>T	c.(1477-1479)cCg>cTg	p.P493L	0.718204	CAGCGGACCCCGTCCCCACCG
chr1	16960849	G	A	0.507	0.467	0.505	0.457	0.5	PASS	CROCC	hg38	chr1	16960849	16960849	MISSENSE		SNP	G	G	A	g.chr1:16960849G>A	ENST00000375541.10	+	27	4212	c.4124G>A	c.(4123-4125)gGc>gAc	p.G1375D	0.713217	GAGGCGCGTGGCACTGAAAAG
chr1	17276579	GC	G	0.587	0.597	0.494	0.426	0.555	PASS	PADI3	hg38	chr1	17276580	17276580	FRAME_SHIFT_DEL		DEL	C	C	-	g.chr1:17276580delC	ENST00000375460.3	+	12	1408	c.1369delC	c.(1369-1371)cccfs	p.V459fs	0.503741	GAAGGTGCAGCCCCCCGTGGA	MIR3972_ENST00000582732.1_FIVE_PRIME_FLANK
chr1	18227955	C	A	0.445	0.49	0.519	0.452	0.491	PASS	IGSF21	hg38	chr1	18227955	18227955	MISSENSE		SNP	C	C	A	g.chr1:18227955C>A	ENST00000251296.4	+	2	459	c.128C>A	c.(127-129)aCt>aAt	p.T43N	0.588529	GACGCCGTGACTTTGAAGTGT
chr1	18631652	G	T	0.507	0.461	0.375	0.535	0.47	PASS	PAX7	hg38	chr1	18631652	18631652	MISSENSE		SNP	G	G	T	g.chr1:18631652G>T	ENST00000420770.7	+	1	807	c.49G>T	c.(49-51)Ggg>Tgg	p.G17W	0.638404	GCCGGCTCCGGGGCAGAACTA	PAX7_ENST00000375375.7_MISSENSE_p.G17W/PAX7_ENST00000400661.3_MISSENSE_p.G17W		paired_%20_box_%20_gene_%20_7	5081	1	1p36.2-p36.12_%20_	yes		alveolar_%20_rhabdomyosarcoma			M	Dom	T	FOXO1A
chr1	19094088	G	A	0.47	0.427	0.452	0.482	0.435	PASS	UBR4	hg38	chr1	19094088	19094088	NONSENSE		SNP	G	G	A	g.chr1:19094088G>A	ENST00000375254.8	-	95	13816	c.13798C>T	c.(13798-13800)Cag>Tag	p.Q4600*	0.481297	CTGTTGATCTGGTCCAAGAGC	UBR4_ENST00000375224.1_NONSENSE_p.Q307*
chr1	19141428	TG	T	0.464	0.507	0.459	0.497	0.505	PASS	UBR4	hg38	chr1	19141429	19141429	FRAME_SHIFT_DEL		DEL	G	G	-	g.chr1:19141429delG	ENST00000375254.8	-	57	8425	c.8406delC	c.(8404-8406)cccfs	p.M2803fs	0.538653	TGTCCAGCATGGGGGGGAAGC
chr1	20319498	G	T	0.525	0.378	0.375	0.527	0.493	PASS	VWA5B1	hg38	chr1	20319498	20319498	NONSENSE		SNP	G	G	T	g.chr1:20319498G>T	ENST00000375079.6	+	7	1154	c.958G>T	c.(958-960)Gag>Tag	p.E320*	0.563591	GAGCAGAGCAGAGCGGAAGGT	VWA5B1_ENST00000289815.12_NONSENSE_p.E320*/AL020998.1_ENST00000444923.1_RNA
chr1	21887254	C	T	0.543	0.599	0.562	0.439	0.55	PASS	HSPG2	hg38	chr1	21887254	21887254	MISSENSE		SNP	C	C	T	g.chr1:21887254C>T	ENST00000374695.8	-	9	1132	c.1039G>A	c.(1039-1041)Gac>Aac	p.D347N	0.670823	CAGTCAAAGTCACCATCGCAG
chr1	21895964	C	T	0.423	0.544	0.492	0.467	0.501	PASS	HSPG2	hg38	chr1	21895964	21895964	MISSENSE		SNP	C	C	T	g.chr1:21895964C>T	ENST00000374695.8	-	3	295	c.202G>A	c.(202-204)Gac>Aac	p.D68N	0.573566	CTGCCCAGGTCGTCTATAAGC
chr1	23751913	TA	T	0.482	0.468	0.442	0.548	0.499	PASS	ELOA	hg38	chr1	23751914	23751914	FRAME_SHIFT_DEL		DEL	A	A	-	g.chr1:23751914delA	ENST00000418390.6	+	4	1657	c.1387delA	c.(1387-1389)aaafs	p.N465fs	0.471322	TAAAGGACTTAAAAAAAATGA	ELOA_ENST00000609199.1_FRAME_SHIFT_DEL_p.N439fs/ELOA_ENST00000613537.4_FRAME_SHIFT_DEL_p.N465fs/ELOA-AS1_ENST00000655402.1_RNA
chr1	24157493	C	A	0.475	0.481	0.502	0.471	0.468	PASS	IFNLR1	hg38	chr1	24157493	24157493	MISSENSE		SNP	C	C	A	g.chr1:24157493C>A	ENST00000327535.6	-	7	1241	c.1200G>T	c.(1198-1200)agG>agT	p.R400S	0.620948	AGGACCCAGCCCTGTCCCAGG	IFNLR1_ENST00000374421.7_MISSENSE_p.R371S/IFNLR1_ENST00000327575.6_THREE_PRIME_UTR
chr1	24373729	C	T	0.546	0.433	0.401	0.458	0.565	PASS	STPG1	hg38	chr1	24373729	24373729	MISSENSE		SNP	C	C	T	g.chr1:24373729C>T	ENST00000003583.12	-	5	545	c.403G>A	c.(403-405)Gct>Act	p.A135T	0.476309	TCAGCAAAAGCGAAAGATCCT	STPG1_ENST00000374409.5_MISSENSE_p.A182T/STPG1_ENST00000337248.9_MISSENSE_p.A182T
chr1	25563140	CT	C	0.121	0.112	0.089	0.141	0.207	PASS	LDLRAP1	hg38	chr1	25563141	25563141	FRAME_SHIFT_DEL		DEL	T	T	-	g.chr1:25563141delT	ENST00000374338.5	+	6	696	c.604delT	c.(604-606)tccfs	p.S202fs	0.543641	CTGCACCCCCTCCTTGAAGAG
chr1	25823731	G	A	0.446	0.513	0.537	0.383	0.428	PASS	MTFR1L	hg38	chr1	25823731	25823731	MISSENSE		SNP	G	G	A	g.chr1:25823731G>A	ENST00000526894.5	+	3	249	c.112G>A	c.(112-114)Gcc>Acc	p.A38T	0.491272	GAAGCCGTGTGCCCGGGCGTC	MTFR1L_ENST00000374301.7_MISSENSE_p.A38T/MTFR1L_ENST00000374300.7_MISSENSE_p.A38T/MTFR1L_ENST00000374303.7_MISSENSE_p.A38T/MTFR1L_ENST00000466284.1_MISSENSE_p.A38T/MTFR1L_ENST00000474295.5_MISSENSE_p.A38T/MTFR1L_ENST00000374307.9_MISSENSE_p.A38T/MTFR1L_ENST00000524618.5_FIVE_PRIME_UTR/AL020996.2_ENST00000527604.1_THREE_PRIME_UTR/AL020996.1_ENST00000442055.5_FIVE_PRIME_FLANK/AL020996.1_ENST0000045…
chr1	26189391	TG	T	0.497	0.558	0.491	0.535	0.598	PASS	CNKSR1	hg38	chr1	26189392	26189392	FRAME_SHIFT_DEL		DEL	G	G	-	g.chr1:26189392delG	ENST00000361530.11	+	21	2042	c.1986delG	c.(1984-1986)ctgfs	p.A664fs	0.628429	CAGAGGGCCTGGGGGCCTGGG	CNKSR1_ENST00000374253.9_FRAME_SHIFT_DEL_p.A671fs/CNKSR1_ENST00000531191.5_FRAME_SHIFT_DEL_p.A406fs/CATSPER4_ENST00000456354.7_FIVE_PRIME_FLANK	NSCLC(180_%3B_1396_%20_2109_%20_28270_%20_30756_%20_34275)
chr1	27101214	C	T	0.548	0.448	0.501	0.365	0.498	PASS	SLC9A1	hg38	chr1	27101214	27101214	MISSENSE		SNP	C	C	T	g.chr1:27101214C>T	ENST00000263980.8	-	11	2890	c.2099G>A	c.(2098-2100)cGc>cAc	p.R700H	0.648379	TGAGCCGATGCGGGCCCGAGA
chr1	27114176	AG	A	0.522	0.571	0.491	0.566	0.565	PASS	SLC9A1	hg38	chr1	27114177	27114177	FRAME_SHIFT_DEL		DEL	G	G	-	g.chr1:27114177delG	ENST00000263980.8	-	2	1254	c.462delC	c.(460-462)cccfs	p.F155fs	0.620948	ACTGCAGGAAGGGGGGTGTCT	SLC9A1_ENST00000374086.3_FRAME_SHIFT_DEL_p.F155fs
chr1	28594014	A	G	0.499	0.557	0.488	0.393	0.485	PASS	RAB42	hg38	chr1	28594014	28594014	MISSENSE		SNP	A	A	G	g.chr1:28594014A>G	ENST00000465518.2	+	2	571	c.554A>G	c.(553-555)gAc>gGc	p.D185G	0.586035	CAGCAGGGGGACATCAAGCTA	RAB42_ENST00000373826.3_MISSENSE_p.D72G
chr1	28594034	TG	T	0.533	0.427	0.527	0.621	0.509	PASS	RAB42	hg38	chr1	28594035	28594035	FRAME_SHIFT_DEL		DEL	G	G	-	g.chr1:28594035delG	ENST00000465518.2	+	2	591	c.575delG	c.(574-576)tggfs	p.G194fs	0.573566	GAAGAGGGCTGGGGGGGTGTC	RAB42_ENST00000373826.3_FRAME_SHIFT_DEL_p.G81fs
chr1	29058617	T	C	0.475	0.4	0.426	0.393	0.401	PASS	EPB41	hg38	chr1	29058617	29058617	MISSENSE		SNP	T	T	C	g.chr1:29058617T>C	ENST00000373798.5	+	13	1978	c.1874T>C	c.(1873-1875)gTa>gCa	p.V625A	0.36409	GAGGTGACAGTACCCACCTCA	EPB41_ENST00000642937.1_MISSENSE_p.V416A/EPB41_ENST00000349460.9_MISSENSE_p.V625A/EPB41_ENST00000647103.1_INTRON/EPB41_ENST00000644342.1_MISSENSE_p.V415A/EPB41_ENST00000644600.1_MISSENSE_p.V625A/EPB41_ENST00000643173.1_MISSENSE_p.V625A/EPB41_ENST00000643604.1_MISSENSE_p.V625A/EPB41_ENST00000650265.1_MISSENSE_p.V625A/EPB41_ENST00000644780.1_MISSENSE_p.V554A/EPB41_ENST00000648181.1_MISSENSE_p.V519A…
chr1	31065758	GC	G	0.549	0.493	0.54	0.416	0.57	PASS	PUM1	hg38	chr1	31065759	31065759	FRAME_SHIFT_DEL		DEL	C	C	-	g.chr1:31065759delC	ENST00000373741.8	-	1	234	c.27delG	c.(25-27)gggfs	p.P10fs	0.688279	TAGGCTCCGGCCCCGGCCCCG	PUM1_ENST00000373742.6_FRAME_SHIFT_DEL_p.P10fs/PUM1_ENST00000257075.9_FIVE_PRIME_FLANK/PUM1_ENST00000373747.7_FIVE_PRIME_FLANK/PUM1_ENST00000424085.6_FIVE_PRIME_FLANK/PUM1_ENST00000426105.6_FIVE_PRIME_FLANK/PUM1_ENST00000440538.6_FIVE_PRIME_FLANK
chr1	31577445	TC	T	0.539	0.502	0.562	0.513	0.553	PASS	TINAGL1	hg38	chr1	31577446	31577446	FRAME_SHIFT_DEL		DEL	C	C	-	g.chr1:31577446delC	ENST00000271064.12	+	2	393	c.298delC	c.(298-300)cccfs	p.P101fs	0.603491	ACCCCCTTTTCCCCCGATCCA	TINAGL1_ENST00000457433.6_FRAME_SHIFT_DEL_p.P101fs/TINAGL1_ENST00000537531.2_FIVE_PRIME_FLANK/LINC01226_ENST00000639839.1_RNA/LINC01226_ENST00000640226.1_RNA/AC114488.1_ENST00000664491.1_RNA/AC114488.1_ENST00000435872.1_FIVE_PRIME_FLANK
chr1	31619343	G	A	0.464	0.427	0.454	0.475	0.377	PASS	HCRTR1	hg38	chr1	31619343	31619343	MISSENSE		SNP	G	G	A	g.chr1:31619343G>A	ENST00000373706.9	+	1	304	c.151G>A	c.(151-153)Gca>Aca	p.A51T	0.625935	GGTCCTCATCGCAGCCTATGT	HCRTR1_ENST00000373705.1_MISSENSE_p.A51T/HCRTR1_ENST00000403528.6_MISSENSE_p.A51T
chr1	31619535	G	A	0.552	0.45	0.545	0.525	0.529	PASS	HCRTR1	hg38	chr1	31619535	31619535	MISSENSE		SNP	G	G	A	g.chr1:31619535G>A	ENST00000373706.9	+	2	356	c.203G>A	c.(202-204)tGc>tAc	p.C68Y	0.61596	CCTGCAGTCTGCCTGGCCGTG	HCRTR1_ENST00000373705.1_MISSENSE_p.C68Y/HCRTR1_ENST00000403528.6_MISSENSE_p.C68Y
chr1	31740474	C	G	0.493	0.539	0.554	0.521	0.517	PASS	ADGRB2	hg38	chr1	31740474	31740474	MISSENSE		SNP	C	C	G	g.chr1:31740474C>G	ENST00000373655.6	-	12	2204	c.1862G>C	c.(1861-1863)aGc>aCc	p.S621T	0.613466	CTCCTGCAGGCTGCGCACCAC	ADGRB2_ENST00000527361.5_MISSENSE_p.S621T/ADGRB2_ENST00000398556.7_MISSENSE_p.S569T/ADGRB2_ENST00000398547.5_MISSENSE_p.S554T/ADGRB2_ENST00000398538.5_MISSENSE_p.S609T/ADGRB2_ENST00000398542.5_MISSENSE_p.S554T/ADGRB2_ENST00000373658.7_MISSENSE_p.S621T
chr1	32181347	AG	A	0.612	0.487	0.427	0.499	0.567	PASS	TXLNA	hg38	chr1	32181348	32181348	FRAME_SHIFT_DEL		DEL	G	G	-	g.chr1:32181348delG	ENST00000373609.1	+	2	556	c.276delG	c.(274-276)cagfs	p.G94fs	0.566085	ACAATAACCAGGGGGGCCCCG	TXLNA_ENST00000373610.8_FRAME_SHIFT_DEL_p.G94fs
chr1	32203898	C	T	0.506	0.509	0.46	0.447	0.492	PASS	CCDC28B	hg38	chr1	32203898	32203898	MISSENSE		SNP	C	C	T	g.chr1:32203898C>T	ENST00000373602.9	+	3	531	c.184C>T	c.(184-186)Cgc>Tgc	p.R62C	0.573566	AGAGAAGTGCCGCCCAGTCCT	CCDC28B_ENST00000421922.6_MISSENSE_p.R62C/IQCC_ENST00000291358.10_FIVE_PRIME_FLANK/IQCC_ENST00000537469.2_FIVE_PRIME_FLANK
chr1	32285636	C	T	0.449	0.542	0.491	0.506	0.482	PASS	LCK	hg38	chr1	32285636	32285636	MISSENSE		SNP	C	C	T	g.chr1:32285636C>T	ENST00000336890.10	+	13	1562	c.1450C>T	c.(1450-1452)Cgg>Tgg	p.R484W	0.571072	CCCAGAGGACCGGCCCACCTT	LCK_ENST00000333070.4_MISSENSE_p.R514W/LCK_ENST00000619559.4_MISSENSE_p.R484W/LCK_ENST00000373564.7_MISSENSE_p.R491W		lymphocyte-specific_%20_protein_%20_tyrosine_%20_kinase	3932	1	1p35-p34.3_%20_	yes		T-ALL			L	Dom	T	TRB@
chr1	32937096	AG	A	0.549	0.552	0.461	0.489	0.516	PASS	RNF19B	hg38	chr1	32937097	32937097	FRAME_SHIFT_DEL		DEL	G	G	-	g.chr1:32937097delG	ENST00000373456.11	-	9	1909	c.1908delC	c.(1906-1908)cccfs	p.C637fs	0.548628	GGTGTCTGCAGGGGGGATCCT	RNF19B_ENST00000235150.4_FRAME_SHIFT_DEL_p.C636fs/RNF19B_ENST00000356990.9_THREE_PRIME_UTR/AL031602.2_ENST00000661031.1_RNA
chr1	33743565	G	T	0.483	0.471	0.5	0.451	0.479	PASS	CSMD2	hg38	chr1	33743565	33743565	MISSENSE		SNP	G	G	T	g.chr1:33743565G>T	ENST00000373388.6	-	14	1797	c.1768C>A	c.(1768-1770)Ctg>Atg	p.L590M	0.578554	TTGGGAGACAGGACAACCCCA	CSMD2_ENST00000373381.8_MISSENSE_p.L630M/CSMD2_ENST00000619121.4_MISSENSE_p.L590M
chr1	34784892	TG	T	0.542	0.515	0.512	0.523	0.456	PASS	GJB3	hg38	chr1	34784893	34784893	FRAME_SHIFT_DEL		DEL	G	G	-	g.chr1:34784893delG	ENST00000373366.3	+	2	720	c.131delG	c.(130-132)tggfs	p.D46fs	0.603491	GAGCGCGTGTGGGGGGATGAG	GJB3_ENST00000373362.3_FRAME_SHIFT_DEL_p.D46fs/AL121988.1_ENST00000542839.1_RNA
chr1	35192586	G	A	0.513	0.473	0.485	0.497	0.56	PASS	SFPQ	hg38	chr1	35192586	35192586	MISSENSE		SNP	G	G	A	g.chr1:35192586G>A	ENST00000357214.6	-	1	560	c.464C>T	c.(463-465)cCt>cTt	p.P155L	0.76808	GGTGACTGCAGGCGGCGGGGT	AL590434.1_ENST00000364998.1_FIVE_PRIME_FLANK		splicing_%20_factor_%20_proline/glutamine_%20_rich(polypyrimidine_%20_tract_%20_binding_%20_protein_%20_associated)	6421	1	1p34.3	yes		papillary_%20_renal_%20_cell			E	Dom	T	TFE3
chr1	35358991	G	A	0.49	0.489	0.493	0.491	0.453	PASS	ZMYM4	hg38	chr1	35358991	35358991	MISSENSE		SNP	G	G	A	g.chr1:35358991G>A	ENST00000314607.11	+	3	490	c.152G>A	c.(151-153)aGc>aAc	p.S51N	0.346633	ACCCTTGACAGCATGTCTTAT	ZMYM4-AS1_ENST00000432683.1_RNA
chr1	35574375	G	A	0.473	0.515	0.555	0.533	0.545	PASS	TFAP2E	hg38	chr1	35574375	35574375	MISSENSE		SNP	G	G	A	g.chr1:35574375G>A	ENST00000373235.4	+	2	740	c.476G>A	c.(475-477)gGg>gAg	p.G159E	0.720698	GGCCTTCCGGGGCTGGCGGCG	AC004865.2_ENST00000444348.1_RNA
chr1	36098996	C	CG	0.305	0.486	0.421	0.516	0.43	PASS	COL8A2	hg38	chr1	36098996	36098997	FRAME_SHIFT_INS		INS	-	-	G	g.chr1:36098996_36098997insG	ENST00000397799.2	-	4	912	c.684_685insC	c.(685-687)ggcfs	p.G229fs	0.7	CAGGGAGGCCGGGGGGGCCG	COL8A2_ENST00000481785.1_FRAME_SHIFT_INS_p.G164fs/COL8A2_ENST00000303143.9_FRAME_SHIFT_INS_p.G229fs
chr1	37034054	G	A	0.47	0.544	0.433	0.469	0.506	PASS	GRIK3	hg38	chr1	37034054	37034054	MISSENSE		SNP	G	G	A	g.chr1:37034054G>A	ENST00000373091.8	-	1	462	c.55C>T	c.(55-57)Ctc>Ttc	p.L19F	0.740648	CACACGAGGAGCCCGGCCCAG	GRIK3_ENST00000373093.4_MISSENSE_p.L19F
chr1	37566872	AT	A	0.443	0.611	0.47	0.514	0.419	PASS	GNL2	hg38	chr1	37566873	37566873	FRAME_SHIFT_DEL		DEL	T	T	-	g.chr1:37566873delT	ENST00000373062.8	-	16	2294	c.2178delA	c.(2176-2178)aaafs	p.K726fs	0.386534	TTTGTCTGAATTTTTTGCGTT
chr1	37800055	A	AG	0.521	0.477	0.544	0.474	0.427	PASS	MANEAL	hg38	chr1	37800055	37800056	FRAME_SHIFT_INS		INS	-	-	G	g.chr1:37800055_37800056insG	ENST00000373045.10	+	4	1607	c.1226_1227insG	c.(1225-1227)gagfs	p.T411fs	0.565	AGTGGCACGAGGGCACCCAG	MANEAL_ENST00000329006.5_FRAME_SHIFT_INS_p.T189fs/MANEAL_ENST00000525897.1_FRAME_SHIFT_INS_p.T217fs/MANEAL_ENST00000397631.7_THREE_PRIME_UTR/AL929472.3_ENST00000433474.1_RNA
chr1	37840112	C	T	0.528	0.512	0.471	0.453	0.54	PASS	MTF1	hg38	chr1	37840112	37840112	MISSENSE		SNP	C	C	T	g.chr1:37840112C>T	ENST00000373036.5	-	3	568	c.455G>A	c.(454-456)aGc>aAc	p.S152N	0.516209	GCCTGCTGTGCTGTAGGTGCG	AL929472.4_ENST00000447422.1_FIVE_PRIME_FLANK
chr1	37872982	C	T	0.418	0.514	0.553	0.413	0.481	PASS	INPP5B	hg38	chr1	37872982	37872982	MISSENSE		SNP	C	C	T	g.chr1:37872982C>T	ENST00000373024.8	-	19	2225	c.2135G>A	c.(2134-2136)tGt>tAt	p.C712Y	0.426434	TCTCATGTAACACAGTGTATG	INPP5B_ENST00000373026.5_MISSENSE_p.C792Y/INPP5B_ENST00000373027.5_MISSENSE_p.C548Y/INPP5B_ENST00000373023.6_MISSENSE_p.C792Y/INPP5B_ENST00000458109.6_MISSENSE_p.C712Y
chr1	37998109	C	T	0.379	0.502	0.515	0.331	0.497	PASS	FHL3	hg38	chr1	37998109	37998109	MISSENSE		SNP	C	C	T	g.chr1:37998109C>T	ENST00000373016.4	-	4	533	c.355G>A	c.(355-357)Ggc>Agc	p.G119S	0.600998	CATGTCTGGCCTCCATATTCC
chr1	40092462	AT	A	0.376	0.414	0.599	0.553	0.526	PASS	PPT1	hg38	chr1	40092463	40092463	FRAME_SHIFT_DEL		DEL	T	T	-	g.chr1:40092463delT	ENST00000439754.6	-	2	184	c.169delA	c.(169-171)atgfs	p.M57fs	0.38404	TTCTCCACCATTTTTTTAATA	PPT1_ENST00000642050.1_FRAME_SHIFT_DEL_p.M57fs/PPT1_ENST00000433473.8_FRAME_SHIFT_DEL_p.M56fs/PPT1_ENST00000641319.1_FRAME_SHIFT_DEL_p.M57fs/PPT1_ENST00000641471.1_FRAME_SHIFT_DEL_p.M86fs/PPT1_ENST00000449045.7_INTRON
chr1	40258374	A	G	0.464	0.504	0.467	0.54	0.51	PASS	ZMPSTE24	hg38	chr1	40258374	40258374	MISSENSE		SNP	A	A	G	g.chr1:40258374A>G	ENST00000372759.4	+	1	139	c.103A>G	c.(103-105)Acc>Gcc	p.T35A	0.620948	TCTTTGGGAGACCTTCCTAGC	AL050341.2_ENST00000567508.1_FIVE_PRIME_FLANK
chr1	40271945	A	G	0.505	0.449	0.388	0.461	0.43	PASS	ZMPSTE24	hg38	chr1	40271945	40271945	MISSENSE		SNP	A	A	G	g.chr1:40271945A>G	ENST00000372759.4	+	6	715	c.679A>G	c.(679-681)Aca>Gca	p.T227A	0.309227	TGACAAATTCACACCTCTGCC
chr1	40406786	G	A	0.471	0.528	0.558	0.521	0.471	PASS	SMAP2	hg38	chr1	40406786	40406786	MISSENSE		SNP	G	G	A	g.chr1:40406786G>A	ENST00000614549.4	+	2	211	c.139G>A	c.(139-141)Gct>Act	p.A47T	0.406484	CATTCGATGTGCTGGAATCCA	SMAP2_ENST00000539317.2_FIVE_PRIME_UTR
chr1	40462547	G	A	0.53	0.455	0.456	0.502	0.409	PASS	ZFP69B	hg38	chr1	40462547	40462547	MISSENSE		SNP	G	G	A	g.chr1:40462547G>A	ENST00000361584.5	+	5	1049	c.563G>A	c.(562-564)aGa>aAa	p.R188K	0.371571	ACCTTGGGAAGAATCTCCAAA	ZFP69B_ENST00000411995.6_MISSENSE_p.R188K/ZFP69B_ENST00000484445.5_THREE_PRIME_UTR/AL031985.3_ENST00000565390.2_FIVE_PRIME_FLANK
chr1	41017307	TC	T	0.505	0.485	0.556	0.495	0.464	PASS	SLFNL1	hg38	chr1	41017308	41017308	FRAME_SHIFT_DEL		DEL	C	C	-	g.chr1:41017308delC	ENST00000359345.5	-	3	3605	c.1027delG	c.(1027-1029)gagfs	p.E343fs	0.673317	AGAAACACCTCCCCCTGGTCT	SLFNL1_ENST00000302946.12_FRAME_SHIFT_DEL_p.E343fs/SLFNL1_ENST00000372611.5_FRAME_SHIFT_DEL_p.E284fs/SLFNL1_ENST00000372613.6_INTRON/SLFNL1_ENST00000439569.2_FRAME_SHIFT_DEL_p.E343fs/SLFNL1-AS1_ENST00000626479.1_RNA
chr1	41583196	A	AG	0.377	0.321	0.476	0.413	0.37	PASS	HIVEP3	hg38	chr1	41583196	41583197	FRAME_SHIFT_INS		INS	-	-	G	g.chr1:41583196_41583197insG	ENST00000372583.6	-	4	2912	c.1601_1602insC	c.(1600-1602)cctfs	p.V535fs	0.605	GAGAGGCACAGGGGGGGCGG	HIVEP3_ENST00000372584.5_FRAME_SHIFT_INS_p.V535fs/HIVEP3_ENST00000643665.1_FRAME_SHIFT_INS_p.V535fs
chr1	42840282	C	T	0.493	0.398	0.508	0.509	0.491	PASS	ERMAP	hg38	chr1	42840282	42840282	MISSENSE		SNP	C	C	T	g.chr1:42840282C>T	ENST00000372517.8	+	11	951	c.698C>T	c.(697-699)gCc>gTc	p.A233V	0.376559	TGGAGAAGAGCCCGGTTGCAT	ERMAP_ENST00000372514.7_MISSENSE_p.A233V/AL512353.1_ENST00000659750.1_RNA
chr1	43170791	C	T	0.506	0.477	0.57	0.541	0.433	PASS	EBNA1BP2	hg38	chr1	43170791	43170791	MISSENSE		SNP	C	C	T	g.chr1:43170791C>T	ENST00000236051.2	-	4	554	c.412G>A	c.(412-414)Gcg>Acg	p.A138T	0.46384	GCCATTTCCGCAAAATAATCA	EBNA1BP2_ENST00000431635.6_MISSENSE_p.A193T/CFAP57_ENST00000372492.8_FIVE_PRIME_FLANK/CFAP57_ENST00000528956.5_FIVE_PRIME_FLANK/CFAP57_ENST00000610710.4_FIVE_PRIME_FLANK
chr1	43321648	G	A	0.386	0.454	0.53	0.447	0.547	PASS	TIE1	hg38	chr1	43321648	43321648	MISSENSE		SNP	G	G	A	g.chr1:43321648G>A	ENST00000372476.8	+	22	3368	c.3278G>A	c.(3277-3279)cGt>cAt	p.R1093H	0.61596	TGGCGGGACCGTCCCTATGAG
chr1	43430655	T	TG	0.386	0.561	0.505	0.459	0.464	PASS	SZT2	hg38	chr1	43430655	43430656	FRAME_SHIFT_INS		INS	-	-	G	g.chr1:43430655_43430656insG	ENST00000562955.2	+	31	4542	c.4469_4470insG	c.(4468-4470)ttgfs	p.D1493fs	0.585	TCAGTATCTTGGGGGGCGAC	SZT2_ENST00000634258.3_FRAME_SHIFT_INS_p.D1550fs
chr1	43920545	C	CG	0.503	0.551	0.464	0.464	0.471	PASS	ST3GAL3	hg38	chr1	43920545	43920546	FRAME_SHIFT_INS		INS	-	-	G	g.chr1:43920545_43920546insG	ENST00000646971.1	+	11	1176	c.886_887insG	c.(886-888)cggfs	p.N298fs	0.59	CTCATGGGCCGGGGGGTGAG	ST3GAL3_ENST00000644195.1_FRAME_SHIFT_INS_p.N298fs/ST3GAL3_ENST00000347631.8_FRAME_SHIFT_INS_p.N298fs/ST3GAL3_ENST00000361400.9_FRAME_SHIFT_INS_p.N282fs/ST3GAL3_ENST00000642331.1_FRAME_SHIFT_INS_p.N313fs/ST3GAL3_ENST00000643252.1_FRAME_SHIFT_INS_p.N298fs/ST3GAL3_ENST00000262915.8_FRAME_SHIFT_INS_p.N367fs/ST3GAL3_ENST00000351035.8_FRAME_SHIFT_INS_p.N352fs/ST3GAL3_ENST00000647148.1_FRAME_SHIFT_INS_…
chr1	43961173	A	G	0.469	0.522	0.511	0.395	0.458	PASS	IPO13	hg38	chr1	43961173	43961173	MISSENSE		SNP	A	A	G	g.chr1:43961173A>G	ENST00000372343.8	+	14	2906	c.2255A>G	c.(2254-2256)cAc>cGc	p.H752R	0.603491	TAGCTGGTCCACATCTTTGCT	IPO13_ENST00000372339.3_FIVE_PRIME_FLANK
chr1	43991866	G	T	0.454	0.523	0.555	0.485	0.501	PASS	SLC6A9	hg38	chr1	43991866	43991866	MISSENSE		SNP	G	G	T	g.chr1:43991866G>T	ENST00000372307.7	-	12	1796	c.1468C>A	c.(1468-1470)Ccg>Acg	p.P490T	0.715711	GGGGACGGCGGCGTCGGTGGG	CCDC24_ENST00000372318.8_FIVE_PRIME_UTR/SLC6A9_ENST00000372306.7_THREE_PRIME_UTR
chr1	44219457	G	A	0.547	0.38	0.444	0.55	0.38	PASS	DMAP1	hg38	chr1	44219457	44219457	MISSENSE		SNP	G	G	A	g.chr1:44219457G>A	ENST00000372289.7	+	7	1241	c.958G>A	c.(958-960)Gtc>Atc	p.V320I	0.57606	GTCTGCAGGTGTCACGCTGCG	DMAP1_ENST00000315913.9_MISSENSE_p.V320I/DMAP1_ENST00000361745.10_MISSENSE_p.V320I
chr1	44660220	C	T	0.448	0.41	0.472	0.475	0.442	PASS	TMEM53	hg38	chr1	44660220	44660220	MISSENSE		SNP	C	C	T	g.chr1:44660220C>T	ENST00000372237.8	-	2	227	c.137G>A	c.(136-138)tGc>tAc	p.C46Y	0.57606	CTTGTCCTTGCAGCCACCCCA	TMEM53_ENST00000372242.7_MISSENSE_p.C46Y/TMEM53_ENST00000372243.7_MISSENSE_p.C46Y/TMEM53_ENST00000372235.7_MISSENSE_p.C46Y/TMEM53_ENST00000372244.3_INTRON
chr1	44813692	G	A	0.423	0.485	0.483	0.493	0.555	PASS	BTBD19	hg38	chr1	44813692	44813692	MISSENSE		SNP	G	G	A	g.chr1:44813692G>A	ENST00000409335.6	+	6	980	c.682G>A	c.(682-684)Gcc>Acc	p.A228T	0.703242	AGGGGATGAGGCCCGGGGCGC	BTBD19_ENST00000450269.5_MISSENSE_p.A266T
chr1	45060100	T	C	0.578	0.541	0.488	0.436	0.427	PASS	ZSWIM5	hg38	chr1	45060100	45060100	SPLICE_SITE	MISSENSE	SNP	T	T	C	g.chr1:45060100T>C	ENST00000359600.6	-	3	1355	c.1100A>G	c.(1099-1101)aAg>aGg	p.K367R	0.46384	ATATCTTACCTTGGCAAACAT
chr1	45622567	G	A	0.466	0.52	0.541	0.46	0.41	PASS	CCDC17	hg38	chr1	45622567	45622567	MISSENSE		SNP	G	G	A	g.chr1:45622567G>A	ENST00000528266.6	-	6	986	c.841C>T	c.(841-843)Cgg>Tgg	p.R281W	0.645885	GTCTGCGACCGCTGCAGCTCC	CCDC17_ENST00000421127.6_MISSENSE_p.R272W/CCDC17_ENST00000445048.2_INTRON
chr1	46077542	AT	A	0.363	0.513	0.538	0.462	0.584	PASS	PIK3R3	hg38	chr1	46077543	46077543	FRAME_SHIFT_DEL		DEL	T	T	-	g.chr1:46077543delT	ENST00000262741.10	-	3	964	c.286delA	c.(286-288)atgfs	p.M96fs	0.354115	TCTCCCTGCATTTTTGTTGAG	PIK3R3_ENST00000372006.5_FRAME_SHIFT_DEL_p.M96fs/P3R3URF-PIK3R3_ENST00000540385.2_FRAME_SHIFT_DEL_p.M142fs/PIK3R3_ENST00000423209.5_FRAME_SHIFT_DEL_p.M96fs/PIK3R3_ENST00000420542.5_FRAME_SHIFT_DEL_p.M96fs
chr1	46185307	A	C	0.5	0.452	0.569	0.371	0.495	PASS	TSPAN1	hg38	chr1	46185307	46185307	SPLICE_SITE	MISSENSE	SNP	A	A	C	g.chr1:46185307A>C	ENST00000372003.6	+	8	1141	c.677A>C	c.(676-678)gAg>gCg	p.E226A	0.548628	GGGGGCCTCGAGGTAAGCAGA
chr1	47251636	AT	A	0.462	0.442	0.49	0.473	0.494	PASS	STIL	hg38	chr1	47251637	47251637	FRAME_SHIFT_DEL		DEL	T	T	-	g.chr1:47251637delT	ENST00000360380.7	-	18	3728	c.3363delA	c.(3361-3363)aaafs	p.K1121fs	0.391521	TCTTCATATATTTTTTGGTTG	STIL_ENST00000371877.7_FRAME_SHIFT_DEL_p.K1122fs/STIL_ENST00000396221.6_FRAME_SHIFT_DEL_p.K1104fs/STIL_ENST00000337817.9_FRAME_SHIFT_DEL_p.K1075fs
chr1	48399596	G	C	0.41	0.492	0.421	0.45	0.479	PASS	SPATA6	hg38	chr1	48399596	48399596	MISSENSE		SNP	G	G	C	g.chr1:48399596G>C	ENST00000371847.8	-	7	731	c.535C>G	c.(535-537)Ctg>Gtg	p.L179V	0.366584	CTGTTTTGCAGTCTGCCATGT	SPATA6_ENST00000371843.7_MISSENSE_p.L179V/SPATA6_ENST00000396199.7_MISSENSE_p.L165V
chr1	50421028	G	A	0.497	0.56	0.462	0.44	0.524	PASS	DMRTA2	hg38	chr1	50421028	50421028	MISSENSE		SNP	G	G	A	g.chr1:50421028G>A	ENST00000404795.4	-	2	845	c.509C>T	c.(508-510)gCg>gTg	p.A170V	0.725686	GGGCGCTCCCGCTCCAGGTCC	DMRTA2_ENST00000418121.5_MISSENSE_p.A170V/AL049637.1_ENST00000641778.1_FIVE_PRIME_FLANK	Colon(196_%3B_1651_%20_2045_%20_3292_%20_36497_%20_38236)_%7C_Esophageal_%20_Squamous(2_%3B_257_%20_258_%20_11567_%20_27043_%20_43804)
chr1	52526107	AT	A	0.522	0.528	0.464	0.531	0.516	PASS	TUT4	hg38	chr1	52526108	52526108	FRAME_SHIFT_DEL		DEL	T	T	-	g.chr1:52526108delT	ENST00000257177.9	-	2	429	c.173delA	c.(172-174)aatfs	p.N58fs	0.326683	ATTTTGCTTATTTTTTTTACT	TUT4_ENST00000371544.7_FRAME_SHIFT_DEL_p.N58fs/TUT4_ENST00000355809.4_FRAME_SHIFT_DEL_p.N58fs
chr1	53077704	TC	T	0.464	0.463	0.454	0.476	0.443	PASS	PODN	hg38	chr1	53077705	53077705	FRAME_SHIFT_DEL		DEL	C	C	-	g.chr1:53077705delC	ENST00000371500.8	+	9	1155	c.846delC	c.(844-846)atcfs	p.P284fs	0.640898	TGGAGAAGATCCCCCCGGGGG	PODN_ENST00000312553.10_FRAME_SHIFT_DEL_p.P255fs/PODN_ENST00000673956.1_FRAME_SHIFT_DEL_p.P113fs/PODN_ENST00000395871.7_FRAME_SHIFT_DEL_p.P303fs/PODN_ENST00000618387.1_FRAME_SHIFT_DEL_p.P284fs/AL445183.1_ENST00000447867.1_RNA/HIGD1AP11_ENST00000438361.2_FIVE_PRIME_FLANK
chr1	53092597	CA	TG	0.54	0.506	0.525	0.474	0.591	PASS	SLC1A7	hg38	chr1	53092597	53092598	MISSENSE		DNP	CA	CA	TG	g.chr1:53092597_53092598CA>TG	ENST00000371494.9	-	7	1177_1178	c.987_988TG>CA	c.(985-990)cgTGgc>cgCAgc	p.G330S	0.614428	TGCAGGATGCCACGGATGAAGA	SLC1A7_ENST00000620347.5_MISSENSE_p.G330S/SLC1A7_ENST00000611397.5_MISSENSE_p.G258S	NSCLC(128_%3B_80_%20_1811_%20_21245_%20_38490_%20_51715)
chr1	53809723	T	G	0.556	0.595	0.484	0.416	0.434	PASS	NDC1	hg38	chr1	53809723	53809723	MISSENSE		SNP	T	T	G	g.chr1:53809723T>G	ENST00000371429.4	-	7	762	c.727A>C	c.(727-729)Agc>Cgc	p.S243R	0.309227	ATAGCAGTGCTAATCCAAGCT
chr1	53825923	C	A	0.576	0.569	0.53	0.505	0.506	PASS	NDC1	hg38	chr1	53825923	53825923	MISSENSE		SNP	C	C	A	g.chr1:53825923C>A	ENST00000371429.4	-	5	504	c.469G>T	c.(469-471)Gct>Tct	p.A157S	0.351621	GTTTGCGCAGCAGGGCTACCA
chr1	54702720	C	T	0.537	0.506	0.449	0.464	0.495	PASS	MROH7	hg38	chr1	54702720	54702720	MISSENSE		SNP	C	C	T	g.chr1:54702720C>T	ENST00000421030.7	+	21	3831	c.3539C>T	c.(3538-3540)aCa>aTa	p.T1180I	0.458853	CAACAGCAGACAGTGGCCAAA	MROH7_ENST00000409996.5_MISSENSE_p.T748I/MROH7-TTC4_ENST00000414150.6_MISSENSE_p.T1180I
chr1	56726525	CT	C	0.421	0.445	0.534	0.523	0.476	PASS	FYB2	hg38	chr1	56726526	56726526	FRAME_SHIFT_DEL		DEL	T	T	-	g.chr1:56726526delT	ENST00000343433.7	-	16	1966	c.1851delA	c.(1849-1851)aaafs	p.E618fs	0.34414	CGTTTTTCTCTTTTTTTTCCT
chr1	57014961	T	C	0.595	0.546	0.49	0.463	0.513	PASS	DAB1	hg38	chr1	57014961	57014961	MISSENSE		SNP	T	T	C	g.chr1:57014961T>C	ENST00000371236.6	-	12	1630	c.1366A>G	c.(1366-1368)Aca>Gca	p.T456A	0.518703	CAGTCGTCTGTATCCTGTGCC	DAB1_ENST00000371231.5_MISSENSE_p.T489A/DAB1_ENST00000414851.6_MISSENSE_p.T456A/DAB1_ENST00000420954.6_MISSENSE_p.T454A
chr1	58576289	C	T	0.487	0.485	0.492	0.449	0.545	PASS	TACSTD2	hg38	chr1	58576289	58576289	MISSENSE		SNP	C	C	T	g.chr1:58576289C>T	ENST00000371225.4	-	1	964	c.868G>A	c.(868-870)Gcc>Acc	p.A290T	0.618454	GCCATGCCGGCGACGAGGGCC
chr1	58576765	A	G	0.457	0.454	0.536	0.453	0.475	PASS	TACSTD2	hg38	chr1	58576765	58576765	MISSENSE		SNP	A	A	G	g.chr1:58576765A>G	ENST00000371225.4	-	1	488	c.392T>C	c.(391-393)gTg>gCg	p.V131A	0.685786	GCGCACGCCCACCGAGTTCAC
chr1	62443300	C	T	0.559	0.333	0.595	0.49	0.455	PASS	USP1	hg38	chr1	62443300	62443300	NONSENSE		SNP	C	C	T	g.chr1:62443300C>T	ENST00000339950.5	+	5	959	c.538C>T	c.(538-540)Cga>Tga	p.R180*	0.36409	TCAGCCAAGGCGACTGCTTAA	USP1_ENST00000371146.5_NONSENSE_p.R180*	Ovarian(122_%3B_1846_%20_2315_%20_3982_%20_19504)
chr1	64807298	C	A	0.073	0.046	0.116	0.144	0.142	PASS	RAVER2	hg38	chr1	64807298	64807298	MISSENSE		SNP	C	C	A	g.chr1:64807298C>A	ENST00000371072.8	+	9	1543	c.1465C>A	c.(1465-1467)Cca>Aca	p.P489T	0.438903	ACAGGCTGGGCCAGGGCACAG	RAVER2_ENST00000294428.7_MISSENSE_p.P502T
chr1	67321605	C	T	0.449	0.463	0.479	0.494	0.468	PASS	IL12RB2	hg38	chr1	67321605	67321605	MISSENSE		SNP	C	C	T	g.chr1:67321605C>T	ENST00000262345.5	+	3	720	c.80C>T	c.(79-81)gCg>gTg	p.A27V	0.374065	ATTGCAGATGCGTGCAAGAGA	IL12RB2_ENST00000648487.1_MISSENSE_p.A27V/IL12RB2_ENST00000674203.1_MISSENSE_p.A27V/IL12RB2_ENST00000371000.5_MISSENSE_p.A27V/IL12RB2_ENST00000541374.5_MISSENSE_p.A27V/IL12RB2_ENST00000544434.5_MISSENSE_p.A27V
chr1	68047182	C	T	0.53	0.434	0.561	0.415	0.477	PASS	DIRAS3	hg38	chr1	68047182	68047182	MISSENSE		SNP	C	C	T	g.chr1:68047182C>T	ENST00000370981.3	-	4	753	c.116G>A	c.(115-117)cGc>cAc	p.R39H	0.591022	TACCACGACGCGGTAATCTCT	DIRAS3_ENST00000646789.1_MISSENSE_p.R39H/GNG12-AS1_ENST00000420587.5_RNA/GNG12-AS1_ENST00000413628.5_RNA
chr1	69986282	CA	C	0.511	0.592	0.522	0.529	0.491	PASS	LRRC7	hg38	chr1	69986283	69986283	FRAME_SHIFT_DEL		DEL	A	A	-	g.chr1:69986283delA	ENST00000310961.9	+	11	1146	c.729delA	c.(727-729)tcafs	p.N245fs	0.32419	TGGATATGTCAAAAAACAGAA	LRRC7_ENST00000651989.2_FRAME_SHIFT_DEL_p.N278fs/LRRC7_ENST00000415775.2_FIVE_PRIME_UTR
chr1	70355007	C	T	0.364	0.396	0.451	0.523	0.494	PASS	HHLA3	hg38	chr1	70355007	70355007	MISSENSE		SNP	C	C	T	g.chr1:70355007C>T	ENST00000361764.8	+	1	203	c.56C>T	c.(55-57)gCa>gTa	p.A19V	0.553616	GAGCCTCCCGCAGAGGAATGC	HHLA3_ENST00000359875.9_MISSENSE_p.A19V/HHLA3_ENST00000370940.6_MISSENSE_p.A19V/HHLA3_ENST00000531950.1_MISSENSE_p.A19V/ANKRD13C_ENST00000262346.6_FIVE_PRIME_FLANK/ANKRD13C_ENST00000370944.9_FIVE_PRIME_FLANK
chr1	70430332	T	A	0.531	0.61	0.547	0.518	0.539	PASS	CTH	hg38	chr1	70430332	70430332	MISSENSE		SNP	T	T	A	g.chr1:70430332T>A	ENST00000370938.8	+	7	810	c.662T>A	c.(661-663)gTa>gAa	p.V221E	0.301746	AGTGATGTTGTAATGGGCCTG	CTH_ENST00000346806.2_MISSENSE_p.V177E/CTH_ENST00000411986.6_MISSENSE_p.V189E/AL354872.2_ENST00000612213.1_FIVE_PRIME_FLANK
chr1	74471981	AT	A	0.489	0.48	0.52	0.504	0.519	PASS	LRRC53	hg38	chr1	74471982	74471982	FRAME_SHIFT_DEL		DEL	T	T	-	g.chr1:74471982delT	ENST00000294635.4	-	5	1756	c.1640delA	c.(1639-1641)aatfs	p.N547fs	0.376559	TTTTGATCTATTTTTTTGTAC	TNNI3K_ENST00000326637.8_INTRON/FPGT-TNNI3K_ENST00000557284.6_INTRON
chr1	84214288	A	G	0.585	0.436	0.435	0.467	0.478	PASS	PRKACB	hg38	chr1	84214288	84214288	MISSENSE		SNP	A	A	G	g.chr1:84214288A>G	ENST00000370685.7	+	9	1133	c.1042A>G	c.(1042-1044)Aca>Gca	p.T348A	0.351621	GTTTGCCACGACAGATTGGAT	PRKACB_ENST00000370689.6_MISSENSE_p.T301A/PRKACB_ENST00000394839.6_MISSENSE_p.T271A/PRKACB_ENST00000446538.5_MISSENSE_p.T308A/PRKACB_ENST00000394838.6_MISSENSE_p.T307A/PRKACB_ENST00000370682.7_MISSENSE_p.T305A/PRKACB_ENST00000614872.4_MISSENSE_p.T307A/PRKACB_ENST00000610703.4_MISSENSE_p.T289A/PRKACB_ENST00000610457.1_MISSENSE_p.T288A
chr1	84866080	T	TA	0.373	0.437	0.457	0.514	0.551	PASS	LPAR3	hg38	chr1	84866080	84866081	FRAME_SHIFT_INS		INS	-	-	A	g.chr1:84866080_84866081insA	ENST00000370611.4	-	2	250	c.40_41insT	c.(40-42)tatfs	p.Y14fs	0.3975	CTCCTATTATAAAAAAAGTC	LPAR3_ENST00000440886.1_FRAME_SHIFT_INS_p.Y14fs
chr1	85200737	A	T	0.506	0.5	0.484	0.502	0.495	PASS	SYDE2	hg38	chr1	85200737	85200737	MISSENSE		SNP	A	A	T	g.chr1:85200737A>T	ENST00000341460.6	-	1	280	c.260T>A	c.(259-261)cTc>cAc	p.L87H	0.770574	GAGGCTCTCGAGGCTTCTGCT
chr1	86735134	C	T	0.481	0.46	0.512	0.575	0.435	PASS	SH3GLB1	hg38	chr1	86735134	86735134	MISSENSE		SNP	C	C	T	g.chr1:86735134C>T	ENST00000370558.8	+	7	1040	c.716C>T	c.(715-717)gCa>gTa	p.A239V	0.361596	ACTTACTATGCACAGTGTTAC	SH3GLB1_ENST00000482504.1_MISSENSE_p.A260V/SH3GLB1_ENST00000616170.4_MISSENSE_p.A268V/SH3GLB1_ENST00000535010.5_MISSENSE_p.A139V
chr1	88804485	G	A	0.532	0.445	0.508	0.502	0.358	PASS	PKN2	hg38	chr1	88804485	88804485	MISSENSE		SNP	G	G	A	g.chr1:88804485G>A	ENST00000370521.8	+	9	1684	c.1376G>A	c.(1375-1377)cGg>cAg	p.R459Q	0.329177	GACAACCAACGGCATGGCATG	PKN2_ENST00000316005.11_MISSENSE_p.R459Q/PKN2_ENST00000370513.9_INTRON
chr1	89056899	C	A	0.448	0.524	0.39	0.481	0.526	PASS	GBP1	hg38	chr1	89056899	89056899	MISSENSE		SNP	C	C	A	g.chr1:89056899C>A	ENST00000370473.5	-	7	1178	c.1110G>T	c.(1108-1110)agG>agT	p.R370S	0.46384	TGAAGGAACTCCTGATGAAGA
chr1	89057081	G	A	0.492	0.528	0.536	0.507	0.43	PASS	GBP1	hg38	chr1	89057081	89057081	MISSENSE		SNP	G	G	A	g.chr1:89057081G>A	ENST00000370473.5	-	7	996	c.928C>T	c.(928-930)Ccg>Tcg	p.P310S	0.493766	TCCATGCACGGCAGATCCCCA
chr1	91719985	G	A	0.59	0.479	0.494	0.453	0.561	PASS	TGFBR3	hg38	chr1	91719985	91719985	MISSENSE		SNP	G	G	A	g.chr1:91719985G>A	ENST00000212355.9	-	9	1708	c.1321C>T	c.(1321-1323)Cca>Tca	p.P441S	0.528678	ACCTCTTCTGGCTCTCTGAGA	TGFBR3_ENST00000525962.5_MISSENSE_p.P441S/TGFBR3_ENST00000370399.6_MISSENSE_p.P440S/TGFBR3_ENST00000465892.6_MISSENSE_p.P440S
chr1	93522111	G	T	0.482	0.395	0.375	0.682	0.428	PASS	FNBP1L	hg38	chr1	93522111	93522111	MISSENSE		SNP	G	G	T	g.chr1:93522111G>T	ENST00000370253.6	+	3	170	c.170G>T	c.(169-171)cGt>cTt	p.R57L	0.229426	TGCCCCAAACGTTCATCCAAA	FNBP1L_ENST00000604705.5_MISSENSE_p.R57L/FNBP1L_ENST00000271234.11_MISSENSE_p.R57L/FNBP1L_ENST00000260506.12_MISSENSE_p.R57L
chr1	94536061	G	A	0.467	0.513	0.413	0.558	0.498	PASS	F3	hg38	chr1	94536061	94536061	MISSENSE		SNP	G	G	A	g.chr1:94536061G>A	ENST00000334047.12	-	3	439	c.316C>T	c.(316-318)Cgg>Tgg	p.R106W	0.446384	GAGAAGACCCGTGCCAAGTAC	F3_ENST00000370207.4_MISSENSE_p.R106W	Melanoma(40_%3B_358_%20_1339_%20_15970_%20_39161)
chr1	98921980	C	T	0.481	0.399	0.432	0.55	0.449	PASS	PLPPR5	hg38	chr1	98921980	98921980	MISSENSE		SNP	C	C	T	g.chr1:98921980C>T	ENST00000263177.5	-	4	890	c.700G>A	c.(700-702)Gca>Aca	p.A234T	0.326683	GTAAGAAATGCCAAACACATT	PLPPR5_ENST00000370188.7_MISSENSE_p.A234T/PLPPR5_ENST00000672681.1_MISSENSE_p.A234T
chr1	98953206	A	G	0.474	0.467	0.445	0.426	0.418	PASS	PLPPR5	hg38	chr1	98953206	98953206	MISSENSE		SNP	A	A	G	g.chr1:98953206A>G	ENST00000263177.5	-	3	675	c.485T>C	c.(484-486)cTt>cCt	p.L162P	0.399002	CTGACATCCAAGTGCTGTATA	PLPPR5_ENST00000370188.7_MISSENSE_p.L162P/PLPPR5_ENST00000672681.1_MISSENSE_p.L162P
chr1	100015410	T	C	0.423	0.532	0.51	0.497	0.46	PASS	SLC35A3	hg38	chr1	100015410	100015410	MISSENSE		SNP	T	T	C	g.chr1:100015410T>C	ENST00000533028.8	+	6	928	c.743T>C	c.(742-744)gTt>gCt	p.V248A	0.316708	TGGATAGTAGTTGTTCTTCAG	SLC35A3_ENST00000465289.6_MISSENSE_p.V248A/SLC35A3_ENST00000427993.7_MISSENSE_p.V248A/SLC35A3_ENST00000370153.6_MISSENSE_p.V290A/AC118553.2_ENST00000639037.1_MISSENSE_p.V248A/AC118553.2_ENST00000638792.1_MISSENSE_p.V248A/SLC35A3_ENST00000640600.1_MISSENSE_p.V248A/SLC35A3_ENST00000638338.1_MISSENSE_p.V248A/SLC35A3_ENST00000639807.1_MISSENSE_p.V207A/SLC35A3_ENST00000638371.1_MISSENSE_p.V248A/SLC35A…	Ovarian(7_%3B_298_%20_356_%20_944_%20_2149_%20_6911)
chr1	100068565	CT	C	0.474	0.466	0.436	0.425	0.504	PASS	MFSD14A	hg38	chr1	100068566	100068566	FRAME_SHIFT_DEL		DEL	T	T	-	g.chr1:100068566delT	ENST00000370152.8	+	7	936	c.799delT	c.(799-801)tttfs	p.L269fs	0.389027	ATATTCCAGCTTTTTTTTATA	AC118553.2_ENST00000639037.1_FRAME_SHIFT_DEL_p.L492fs/AC118553.2_ENST00000638792.1_FRAME_SHIFT_DEL_p.L492fs/AC093019.2_ENST00000432294.1_RNA
chr1	101240009	G	A	0.511	0.482	0.485	0.504	0.53	PASS	S1PR1	hg38	chr1	101240009	101240009	MISSENSE		SNP	G	G	A	g.chr1:101240009G>A	ENST00000305352.7	+	2	1269	c.1025G>A	c.(1024-1026)cGa>cAa	p.R342Q	0.543641	AAATTCAAGCGACCCATCATC	S1PR1_ENST00000475289.2_MISSENSE_p.R342Q/S1PR1_ENST00000649383.1_MISSENSE_p.R342Q/S1PR1_ENST00000648480.1_MISSENSE_p.R342Q/AL109741.1_ENST00000432195.1_FIVE_PRIME_FLANK
chr1	103550972	A	G	0.436	0.454	0.562	0.459	0.551	PASS	RNPC3	hg38	chr1	103550972	103550972	MISSENSE		SNP	A	A	G	g.chr1:103550972A>G	ENST00000533099.5	+	14	1629	c.1393A>G	c.(1393-1395)Atg>Gtg	p.M465V	0.304239	AGAAGGTCGTATGAAAGGACA	RNPC3_ENST00000423855.7_MISSENSE_p.M465V/RNPC3_ENST00000524631.5_MISSENSE_p.M464V/AMY2B_ENST00000361355.8_FIVE_PRIME_FLANK
chr1	103619729	A	G	0.161	0.151	0.229	0.14	0.158	PASS	AMY2A	hg38	chr1	103619729	103619729	MISSENSE		SNP	A	A	G	g.chr1:103619729A>G	ENST00000414303.6	+	4	753	c.689A>G	c.(688-690)cAt>cGt	p.H230R	0.366584	GACAAACTGCATAATCTAAAC	AMY2A_ENST00000622339.4_MISSENSE_p.H230R
chr1	107573365	C	T	0.418	0.384	0.403	0.398	0.478	PASS	VAV3	hg38	chr1	107573365	107573365	NONSENSE		SNP	C	C	T	g.chr1:107573365C>T	ENST00000370056.9	-	27	2821	c.2510G>A	c.(2509-2511)tGg>tAg	p.W837*	0.386534	GGATGGAAACCAGCCCACCTA	VAV3_ENST00000527011.5_NONSENSE_p.W865*/VAV3_ENST00000415432.6_NONSENSE_p.W277*
chr1	108931483	C	T	0.618	0.526	0.519	0.467	0.588	PASS	CLCC1	hg38	chr1	108931483	108931483	MISSENSE		SNP	C	C	T	g.chr1:108931483C>T	ENST00000369976.5	-	8	924	c.662G>A	c.(661-663)tGt>tAt	p.C221Y	0.391521	AGACTGTGCACAGCTGGGATG	GPSM2_ENST00000406462.6_THREE_PRIME_UTR/GPSM2_ENST00000264126.9_THREE_PRIME_UTR/GPSM2_ENST00000642355.1_THREE_PRIME_UTR/CLCC1_ENST00000356970.6_THREE_PRIME_UTR/CLCC1_ENST00000369969.6_THREE_PRIME_UTR/CLCC1_ENST00000369968.6_THREE_PRIME_UTR
chr1	109250873	G	A	0.47	0.501	0.521	0.513	0.549	PASS	CELSR2	hg38	chr1	109250873	109250873	MISSENSE		SNP	G	G	A	g.chr1:109250873G>A	ENST00000271332.4	+	1	1335	c.794G>A	c.(793-795)gGc>gAc	p.G265D	0.59601	CAGGACCACGGCATGCCCCGA		NSCLC(158_%3B_1285_%20_2011_%20_34800_%20_34852_%20_42084)
chr1	109252192	G	A	0.466	0.481	0.505	0.569	0.508	PASS	CELSR2	hg38	chr1	109252192	109252192	MISSENSE		SNP	G	G	A	g.chr1:109252192G>A	ENST00000271332.4	+	1	2654	c.2113G>A	c.(2113-2115)Gcc>Acc	p.A705T	0.571072	TGTCACCGACGCCAACACCCA		NSCLC(158_%3B_1285_%20_2011_%20_34800_%20_34852_%20_42084)
chr1	109271402	T	A	0.409	0.494	0.464	0.654	0.486	PASS	CELSR2	hg38	chr1	109271402	109271402	MISSENSE		SNP	T	T	A	g.chr1:109271402T>A	ENST00000271332.4	+	27	8234	c.7693T>A	c.(7693-7695)Tcc>Acc	p.S2565T	0.628429	CCTGCAGCCCTCCTTCGCCGT		NSCLC(158_%3B_1285_%20_2011_%20_34800_%20_34852_%20_42084)
chr1	109508707	C	T	0.516	0.536	0.451	0.496	0.422	PASS	AMIGO1	hg38	chr1	109508707	109508707	MISSENSE		SNP	C	C	T	g.chr1:109508707C>T	ENST00000369864.5	-	2	601	c.206G>A	c.(205-207)aGt>aAt	p.S69N	0.618454	GTTGTTGTGACTGAGGTCCAG	AMIGO1_ENST00000369862.1_MISSENSE_p.S69N
chr1	109606026	T	C	0.453	0.374	0.567	0.478	0.612	PASS	GNAT2	hg38	chr1	109606026	109606026	MISSENSE		SNP	T	T	C	g.chr1:109606026T>C	ENST00000351050.8	-	6	878	c.664A>G	c.(664-666)Att>Gtt	p.I222V	0.486284	GCACAGAAAATGATGCAGGTG
chr1	110212011	C	T	0.424	0.546	0.45	0.513	0.483	PASS	KCNC4	hg38	chr1	110212011	110212011	MISSENSE		SNP	C	C	T	g.chr1:110212011C>T	ENST00000413138.7	+	1	520	c.512C>T	c.(511-513)gCg>gTg	p.A171V	0.715711	GGCAGCGGCGCGGGGCCCAGC	KCNC4_ENST00000438661.2_MISSENSE_p.A171V/KCNC4_ENST00000369787.7_MISSENSE_p.A171V/LINC02586_ENST00000455967.1_FIVE_PRIME_FLANK
chr1	110339770	G	A	0.47	0.562	0.442	0.481	0.507	PASS	RBM15	hg38	chr1	110339770	110339770	MISSENSE		SNP	G	G	A	g.chr1:110339770G>A	ENST00000369784.8	+	1	1265	c.365G>A	c.(364-366)cGc>cAc	p.R122H	0.645885	TCCAGTAGCCGCTTGCATAGT	RBM15_ENST00000602849.1_MISSENSE_p.R122H/RBM15_ENST00000487146.8_MISSENSE_p.R122H/RBM15_ENST00000617047.1_MISSENSE_p.R78H/RBM15_ENST00000652342.2_MISSENSE_p.R78H/RBM15_ENST00000654015.1_MISSENSE_p.R78H/RBM15_ENST00000650953.2_MISSENSE_p.R78H/RBM15_ENST00000618772.4_MISSENSE_p.R122H/RBM15_ENST00000652747.1_MISSENSE_p.R122H/RBM15-AS1_ENST00000449169.1_FIVE_PRIME_FLANK		RNA_%20_binding_%20_motif_%20_protein_%20_15	64783	1	1p13	yes		acute_%20_megakaryocytic_%20_leukemia			L	Dom	T	MKL1
chr1	110673202	AC	A	0.406	0.51	0.495	0.543	0.461	PASS	KCNA3	hg38	chr1	110673203	110673203	FRAME_SHIFT_DEL		DEL	C	C	-	g.chr1:110673203delC	ENST00000369769.4	-	1	1739	c.1607delG	c.(1606-1608)ggtfs	p.G536fs	0.488778	ATGGTTCATACCCCCCTCTTC
chr1	111197918	A	C	0.526	0.44	0.393	0.606	0.559	PASS	DENND2D	hg38	chr1	111197918	111197918	SPLICE_SITE	INTRON	SNP	A	A	C	g.chr1:111197918A>C	ENST00000369752.5	-			c.e4-2T>G	c.e4+2		0.543641	AGCTGCACAGACCAAGAGGCG	DENND2D_ENST00000357640.9_SPLICE_SITE/CHI3L2_ENST00000445067.6_FIVE_PRIME_FLANK
chr1	111423700	G	A	0.371	0.427	0.488	0.555	0.438	PASS	OVGP1	hg38	chr1	111423700	111423700	MISSENSE		SNP	G	G	A	g.chr1:111423700G>A	ENST00000369732.4	-	5	340	c.326C>T	c.(325-327)aCt>aTt	p.T109I	0.476309	GGACAACATAGTGGTGAATCT
chr1	112515087	G	A	0.455	0.497	0.476	0.398	0.43	PASS	WNT2B	hg38	chr1	112515087	112515087	MISSENSE		SNP	G	G	A	g.chr1:112515087G>A	ENST00000369684.5	+	2	694	c.396G>A	c.(394-396)atG>atA	p.M132I	0.561097	GCCGTGTCATGCTCAGAAGTA	WNT2B_ENST00000369686.9_MISSENSE_p.M113I/WNT2B_ENST00000256640.9_MISSENSE_p.M40I
chr1	112713566	G	T	0.47	0.441	0.476	0.456	0.442	PASS	PPM1J	hg38	chr1	112713566	112713566	NONSENSE		SNP	G	G	T	g.chr1:112713566G>T	ENST00000309276.10	-	2	548	c.372C>A	c.(370-372)tgC>tgA	p.C124*	0.571072	CCACTTCACAGCAAGCCTGGT	PPM1J_ENST00000464951.1_FIVE_PRIME_UTR/AL603832.3_ENST00000606505.5_FIVE_PRIME_FLANK/AL603832.2_ENST00000566195.1_FIVE_PRIME_FLANK
chr1	113683508	C	T	0.083	0.12	0.108	0.083	0.145	PASS	MAGI3	hg38	chr1	113683508	113683508	NONSENSE		SNP	C	C	T	g.chr1:113683508C>T	ENST00000307546.14	+	21	4459	c.3940C>T	c.(3940-3942)Cga>Tga	p.R1314*	0.436409	GGGTAAGAGTCGAAGAATAGC	MAGI3_ENST00000369615.5_THREE_PRIME_UTR
chr1	116754816	A	G	0.518	0.487	0.453	0.492	0.527	PASS	CD2	hg38	chr1	116754816	116754816	MISSENSE		SNP	A	A	G	g.chr1:116754816A>G	ENST00000369478.4	+	2	310	c.247A>G	c.(247-249)Aca>Gca	p.T83A	0.339152	GGAAAAAGATACATATAAGCT	CD2_ENST00000369477.1_MISSENSE_p.T83A	NSCLC(14_%3B_263_%20_555_%20_26380_%20_43512_%20_51332)
chr1	117090060	T	C	0.528	0.392	0.5	0.558	0.542	PASS	TTF2	hg38	chr1	117090060	117090060	MISSENSE		SNP	T	T	C	g.chr1:117090060T>C	ENST00000369466.9	+	14	2369	c.2348T>C	c.(2347-2349)cTc>cCc	p.L783P	0.418953	AAAAGGTTTCTCCGTTGCTCT	MIR942_ENST00000401111.1_FIVE_PRIME_FLANK
chr1	117623731	T	C	0.506	0.422	0.505	0.466	0.533	PASS	TENT5C	hg38	chr1	117623731	117623731	MISSENSE		SNP	T	T	C	g.chr1:117623731T>C	ENST00000369448.4	+	2	996	c.863T>C	c.(862-864)tTg>tCg	p.L288S	0.526185	CAGAGGAAGTTGGAGACTTAC
chr1	118924752	A	G	0.534	0.498	0.484	0.597	0.536	PASS	TBX15	hg38	chr1	118924752	118924752	MISSENSE		SNP	A	A	G	g.chr1:118924752A>G	ENST00000207157.7	-	4	584	c.269T>C	c.(268-270)gTt>gCt	p.V90A	0.436409	GTGTATATAAACTCTTGGGGG	TBX15_ENST00000369429.5_MISSENSE_p.V196A
chr1	145682624	A	G	0.449	0.544	0.475	0.523	0.463	PASS	PDZK1	hg38	chr1	145682624	145682624	MISSENSE		SNP	A	A	G	g.chr1:145682624A>G	ENST00000344770.6	-	4	546	c.473T>C	c.(472-474)gTg>gCg	p.V158A	0.451372	AGTCATGTACACCCCCTTTTT	PDZK1_ENST00000417171.6_MISSENSE_p.V158A/PDZK1_ENST00000451928.6_INTRON
chr1	146966637	C	G	0.292	0.271	0.324	0.277	0.284	PASS	NBPF12	hg38	chr1	146966637	146966637	MISSENSE		SNP	C	C	G	g.chr1:146966637C>G	ENST00000617931.4	+	11	2012	c.952C>G	c.(952-954)Ctg>Gtg	p.L318V	0.461347	TGTAACTCAACTGGCCGGCTT	NBPF12_ENST00000617844.4_MISSENSE_p.L318V/NBPF12_ENST00000579935.8_MISSENSE_p.L318V/NBPF12_ENST00000611443.4_MISSENSE_p.L318V/NBPF12_ENST00000613714.2_MISSENSE_p.L47V/NBPF12_ENST00000617864.3_MISSENSE_p.L47V/NBPF12_ENST00000617614.4_INTRON/NBPF12_ENST00000439206.6_INTRON
chr1	146966643	G	T	0.295	0.271	0.324	0.282	0.28	PASS	NBPF12	hg38	chr1	146966643	146966643	MISSENSE		SNP	G	G	T	g.chr1:146966643G>T	ENST00000617931.4	+	11	2018	c.958G>T	c.(958-960)Ggc>Tgc	p.G320C	0.46384	TCAACTGGCCGGCTTCCTGGC	NBPF12_ENST00000617844.4_MISSENSE_p.G320C/NBPF12_ENST00000579935.8_MISSENSE_p.G320C/NBPF12_ENST00000611443.4_MISSENSE_p.G320C/NBPF12_ENST00000613714.2_MISSENSE_p.G49C/NBPF12_ENST00000617864.3_MISSENSE_p.G49C/NBPF12_ENST00000617614.4_INTRON/NBPF12_ENST00000439206.6_INTRON
chr1	147618879	G	A	0.508	0.51	0.453	0.435	0.536	PASS	BCL9	hg38	chr1	147618879	147618879	MISSENSE		SNP	G	G	A	g.chr1:147618879G>A	ENST00000234739.8	+	8	1375	c.724G>A	c.(724-726)Gcc>Acc	p.A242T	0.503741	CCCAGCTCCGGCCAACCAGGA			B-cell_%20_CLL/lymphoma_%20_9	607	1	1q21	yes		B-ALL			L	Dom	T	\IGH@_%2C__%20_IGL@\""
chr1	148127010	G	A	0.93	0.951	0.946	0.963	0.962	PASS	NBPF11	hg38	chr1	148127010	148127010	DE_NOVO_START_OUT_FRAME		SNP	G	G	A	g.chr1:148127010G>A	ENST00000615281.4	-	5					0.456359	CCATGCTGACGTTTGTGGCAG	NBPF11_ENST00000614015.4_DE_NOVO_START_OUT_FRAME/NBPF11_ENST00000614785.4_FIVE_PRIME_FLANK/PFN1P4_ENST00000450970.1_FIVE_PRIME_FLANK
chr1	149070948	A	G	0.482	0.513	0.488	0.445	0.473	PASS	NBPF9	hg38	chr1	149070948	149070948	MISSENSE		SNP	A	A	G	g.chr1:149070948A>G	ENST00000615421.4	-	15	2441	c.1571T>C	c.(1570-1572)gTa>gCa	p.V524A	0.433915	AATAATGTGTACAGCATCTTC	NBPF9_ENST00000621645.4_INTRON/NBPF9_ENST00000610300.4_MISSENSE_p.V524A/NBPF9_ENST00000584027.8_MISSENSE_p.V524A/NBPF9_ENST00000613969.4_MISSENSE_p.V524A/NBPF9_ENST00000613595.4_MISSENSE_p.V524A/NBPF9_ENST00000621074.4_MISSENSE_p.V524A/NBPF9_ENST00000483630.5_MISSENSE_p.V253A
chr1	149812263	T	C	0.519	0.46	0.594	0.518	0.463	PASS	H2BC18	hg38	chr1	149812263	149812263	MISSENSE		SNP	T	T	C	g.chr1:149812263T>C	ENST00000369167.2	-	1	97	c.61A>G	c.(61-63)Aaa>Gaa	p.K21E	0.533666	TTCTGCACTTTCGTAACAGCC	H2BC18_ENST00000545683.1_MISSENSE_p.K21E
chr1	149913731	A	G	0.568	0.592	0.567	0.554	0.463	PASS	SV2A	hg38	chr1	149913731	149913731	MISSENSE		SNP	A	A	G	g.chr1:149913731A>G	ENST00000369146.8	-	2	563	c.110T>C	c.(109-111)gTc>gCc	p.V37A	0.533666	TTCGTCCTGGACTCTGTCCAG	SV2A_ENST00000369145.1_MISSENSE_p.V37A
chr1	150325028	C	T	0.584	0.424	0.523	0.506	0.506	PASS	PRPF3	hg38	chr1	150325028	150325028	MISSENSE		SNP	C	C	T	g.chr1:150325028C>T	ENST00000324862.7	+	2	194	c.86C>T	c.(85-87)aCg>aTg	p.T29M	0.421446	TCAGAGCCTACGGTGGTCACA		Ovarian(168_%3B_1070_%20_2670_%20_5178_%20_20729)
chr1	151815107	G	T	0.462	0.511	0.481	0.554	0.495	PASS	RORC	hg38	chr1	151815107	151815107	MISSENSE		SNP	G	G	T	g.chr1:151815107G>T	ENST00000318247.7	-	5	655	c.617C>A	c.(616-618)cCt>cAt	p.P206H	0.625935	GCCCCGCTCAGGGCTGTATTC	RORC_ENST00000356728.11_MISSENSE_p.P185H
chr1	152109247	C	A	0.505	0.523	0.469	0.517	0.449	PASS	TCHH	hg38	chr1	152109247	152109247	NONSENSE		SNP	C	C	A	g.chr1:152109247C>A	ENST00000368804.5	-	2	3970	c.3970G>T	c.(3970-3972)Gaa>Taa	p.E1324*	0.571072	TCTTCTCTTTCCTCTCTCAGC	TCHH_ENST00000614923.1_NONSENSE_p.E1324*
chr1	152215165	G	A	0.026	0.029	0.038	0.031	0.024	PASS	HRNR	hg38	chr1	152215165	152215165	MISSENSE		SNP	G	G	A	g.chr1:152215165G>A	ENST00000368801.4	-	3	6540	c.6464C>T	c.(6463-6465)tCg>tTg	p.S2155L	0.608479	GCGGGAAGACGAACCTGAGCT	FLG-AS1_ENST00000669830.1_RNA/FLG-AS1_ENST00000653548.1_RNA/FLG-AS1_ENST00000420707.5_RNA
chr1	152353320	C	A	0.476	0.48	0.494	0.467	0.481	PASS	FLG2	hg38	chr1	152353320	152353320	MISSENSE		SNP	C	C	A	g.chr1:152353320C>A	ENST00000388718.5	-	3	4539	c.4466G>T	c.(4465-4467)aGa>aTa	p.R1489I	0.498753	ACTGGACCCTCTCTGTGTGGA	FLG-AS1_ENST00000658099.1_RNA/FLG-AS1_ENST00000392688.7_RNA/FLG-AS1_ENST00000669830.1_RNA/FLG-AS1_ENST00000653548.1_RNA
chr1	152409905	G	A	0.445	0.479	0.48	0.507	0.487	PASS	CRNN	hg38	chr1	152409905	152409905	MISSENSE		SNP	G	G	A	g.chr1:152409905G>A	ENST00000271835.3	-	3	1240	c.1177C>T	c.(1177-1179)Cct>Tct	p.P393S	0.59601	CCTGCCTCAGGGTTGCTCACT
chr1	152827658	TG	T	0.537	0.538	0.5	0.483	0.535	PASS	LCE1A	hg38	chr1	152827659	152827659	FRAME_SHIFT_DEL		DEL	G	G	-	g.chr1:152827659delG	ENST00000335123.4	+	1	186	c.187delG	c.(187-189)gggfs	p.G64fs	0.650873	CTGCAGCTCTGGGGGAGGTGG
chr1	153631722	G	T	0.433	0.493	0.37	0.501	0.527	PASS	S100A1	hg38	chr1	153631722	153631722	MISSENSE		SNP	G	G	T	g.chr1:153631722G>T	ENST00000292169.6	+	3	242	c.166G>T	c.(166-168)Gac>Tac	p.D56Y	0.55611	GGATGCTGTGGACAAGGTGAT	S100A1_ENST00000368698.3_MISSENSE_p.D109Y/S100A1_ENST00000368696.3_THREE_PRIME_UTR/S100A13_ENST00000339556.8_FIVE_PRIME_FLANK/CHTOP_ENST00000368690.7_FIVE_PRIME_FLANK/CHTOP_ENST00000368694.8_FIVE_PRIME_FLANK/S100A13_ENST00000392622.3_FIVE_PRIME_FLANK/S100A13_ENST00000392623.5_FIVE_PRIME_FLANK/CHTOP_ENST00000403433.5_FIVE_PRIME_FLANK/S100A13_ENST00000440685.6_FIVE_PRIME_FLANK/CHTOP_ENST00000614256…	Ovarian(74_%3B_601_%20_1703_%20_10548_%20_31787)
chr1	153944070	AG	A	0.458	0.484	0.462	0.459	0.481	PASS	DENND4B	hg38	chr1	153944071	153944071	FRAME_SHIFT_DEL		DEL	G	G	-	g.chr1:153944071delG	ENST00000361217.9	-	2	746	c.304delC	c.(304-306)ctcfs	p.L102fs	0.618454	AGCTCAACGAGGGGGGGCTTG
chr1	154273348	CT	C	0.526	0.598	0.481	0.475	0.513	PASS	HAX1	hg38	chr1	154273349	154273349	FRAME_SHIFT_DEL		DEL	T	T	-	g.chr1:154273349delT	ENST00000328703.12	+	2	161	c.67delT	c.(67-69)tttfs	p.F24fs	0.473815	CAGAGATCCCTTTTTTGGAGG	HAX1_ENST00000483970.6_FRAME_SHIFT_DEL_p.F24fs/HAX1_ENST00000457918.6_INTRON/HAX1_ENST00000532105.1_INTRON
chr1	154869505	G	A	0.578	0.427	0.522	0.464	0.544	PASS	KCNN3	hg38	chr1	154869505	154869505	MISSENSE		SNP	G	G	A	g.chr1:154869505G>A	ENST00000271915.9	-	1	777	c.460C>T	c.(460-462)Cgg>Tgg	p.R154W	0.653367	TGTCGGTGCCGGCTGCCTCCG	KCNN3_ENST00000618040.4_MISSENSE_p.R154W/KCNN3_ENST00000358505.2_FIVE_PRIME_FLANK
chr1	155015532	C	T	0.526	0.563	0.524	0.507	0.542	PASS	ZBTB7B	hg38	chr1	155015532	155015532	MISSENSE		SNP	C	C	T	g.chr1:155015532C>T	ENST00000368426.3	+	3	1009	c.872C>T	c.(871-873)gCg>gTg	p.A291V	0.643392	TATGGGCTGGCGCAGGGTGGC	ZBTB7B_ENST00000292176.2_MISSENSE_p.A291V/ZBTB7B_ENST00000535420.5_MISSENSE_p.A291V/ZBTB7B_ENST00000417934.6_MISSENSE_p.A325V
chr1	155178035	C	T	0.485	0.519	0.438	0.433	0.435	PASS	TRIM46	hg38	chr1	155178035	155178035	NONSENSE		SNP	C	C	T	g.chr1:155178035C>T	ENST00000334634.9	+	6	1061	c.943C>T	c.(943-945)Cag>Tag	p.Q315*	0.59601	GGAGGTGTCGCAGCTGGTGCG	AL713999.1_ENST00000473363.3_INTRON/TRIM46_ENST00000368382.5_NONSENSE_p.Q292*/TRIM46_ENST00000368383.7_NONSENSE_p.Q315*/TRIM46_ENST00000368385.8_NONSENSE_p.Q315*/TRIM46_ENST00000611379.1_NONSENSE_p.Q302*/TRIM46_ENST00000545012.5_NONSENSE_p.Q189*/TRIM46_ENST00000543729.5_NONSENSE_p.Q315*/TRIM46_ENST00000392451.6_INTRON/KRTCAP2_ENST00000295682.5_FIVE_PRIME_FLANK/KRTCAP2_ENST00000482246.5_FIVE_PRIME…
chr1	156061431	T	G	0.529	0.499	0.382	0.604	0.579	PASS	RAB25	hg38	chr1	156061431	156061431	MISSENSE		SNP	T	T	G	g.chr1:156061431T>G	ENST00000361084.10	+	1	272	c.31T>G	c.(31-33)Ttt>Gtt	p.F11V	0.538653	AGATTATAACTTTGTCTTCAA
chr1	156200301	C	CG	0.557	0.48	0.536	0.542	0.563	PASS	SLC25A44	hg38	chr1	156200301	156200302	FRAME_SHIFT_INS		INS	-	-	G	g.chr1:156200301_156200302insG	ENST00000359511.4	+	2	626	c.454_455insG	c.(454-456)cggfs	p.N154fs	0.55	TTTCAGGTGCGGGGGAACCC	SLC25A44_ENST00000423538.6_FRAME_SHIFT_INS_p.N154fs
chr1	156538881	C	G	0.459	0.51	0.515	0.5	0.534	PASS	IQGAP3	hg38	chr1	156538881	156538881	MISSENSE		SNP	C	C	G	g.chr1:156538881C>G	ENST00000361170.7	-	26	3245	c.3209G>C	c.(3208-3210)aGc>aCc	p.S1070T	0.538653	TGTGTGGACGCTGAGCACTTT
chr1	156676705	C	T	0.574	0.488	0.635	0.485	0.482	PASS	NES	hg38	chr1	156676705	156676705	MISSENSE		SNP	C	C	T	g.chr1:156676705C>T	ENST00000368223.4	-	1	703	c.560G>A	c.(559-561)cGc>cAc	p.R187H	0.760599	CACTGCCCCGCGCCACGCCTC
chr1	156726995	AG	A	0.507	0.427	0.489	0.466	0.437	PASS	ISG20L2	hg38	chr1	156726996	156726996	FRAME_SHIFT_DEL		DEL	G	G	-	g.chr1:156726996delG	ENST00000313146.10	-	1	1441	c.657delC	c.(655-657)cccfs	p.C220fs	0.511222	CAATGTGGCAGGGGGGAAGAA	ISG20L2_ENST00000368219.2_FRAME_SHIFT_DEL_p.C220fs/RRNAD1_ENST00000368216.9_FIVE_PRIME_FLANK/RRNAD1_ENST00000368218.8_FIVE_PRIME_FLANK/RRNAD1_ENST00000524343.1_FIVE_PRIME_FLANK
chr1	156846698	T	C	0.479	0.503	0.451	0.467	0.452	PASS	INSRR	hg38	chr1	156846698	156846698	MISSENSE		SNP	T	T	C	g.chr1:156846698T>C	ENST00000368195.4	-	8	2127	c.1631A>G	c.(1630-1632)aAc>aGc	p.N544S	0.593516	ATCCAGCAGGTTCCAGCTCTG	NTRK1_ENST00000392302.6_INTRON
chr1	158084422	TC	T	0.495	0.56	0.395	0.546	0.513	PASS	KIRREL1	hg38	chr1	158084423	158084423	SPLICE_SITE	FRAME_SHIFT_DEL	DEL	C	C	-	g.chr1:158084423delC	ENST00000359209.11	+	4	385	c.354delC	c.(352-354)atcfs	p.P120fs	0.598504	CTCCCACAGTCCCCCCAGAGG	KIRREL1_ENST00000360089.8_INTRON/KIRREL1_ENST00000368173.7_SPLICE_SITE_p.P20fs/KIRREL1_ENST00000368172.1_FIVE_PRIME_FLANK
chr1	158087860	G	T	0.531	0.484	0.465	0.423	0.546	PASS	KIRREL1	hg38	chr1	158087860	158087860	SPLICE_SITE	MISSENSE	SNP	G	G	T	g.chr1:158087860G>T	ENST00000359209.11	+	6	799	c.767G>T	c.(766-768)aGg>aTg	p.R256M	0.568579	TTGGGCTACAGGTGAGGGGGT	KIRREL1_ENST00000368172.1_SPLICE_SITE_p.R54M/KIRREL1_ENST00000360089.8_SPLICE_SITE_p.R92M/KIRREL1_ENST00000368173.7_SPLICE_SITE_p.R156M
chr1	158620265	G	T	0.455	0.481	0.486	0.492	0.523	PASS	SPTA1	hg38	chr1	158620265	158620265	MISSENSE		SNP	G	G	T	g.chr1:158620265G>T	ENST00000643759.2	-	44	6520	c.6322C>A	c.(6322-6324)Cag>Aag	p.Q2108K	0.451372	GCCTTAATCTGCTGGTCTAGC
chr1	159014926	T	TA	0.5	0.463	0.53	0.42	0.491	PASS	IFI16	hg38	chr1	159014926	159014927	FRAME_SHIFT_INS		INS	-	-	A	g.chr1:159014926_159014927insA	ENST00000368131.8	+	2	536	c.246_247insA	c.(247-249)aaafs	p.E85fs	0.3975	TGAAACTCTTAAAAAAGAAA	IFI16_ENST00000295809.11_FRAME_SHIFT_INS_p.E85fs/IFI16_ENST00000368132.7_FRAME_SHIFT_INS_p.E85fs/IFI16_ENST00000359709.7_FRAME_SHIFT_INS_p.E85fs/IFI16_ENST00000448393.6_FRAME_SHIFT_INS_p.E85fs/IFI16_ENST00000340979.10_FIVE_PRIME_UTR
chr1	159051958	C	CT	0.127	NA	0.188	0.222	0.181	PASS	IFI16	hg38	chr1	159051958	159051959	FRAME_SHIFT_INS		INS	-	-	T	g.chr1:159051958_159051959insT	ENST00000368131.8	+	9	2067	c.1777_1778insT	c.(1777-1779)cttfs	p.V594fs	0.4025	CCTTTCACACTTGTGGCTGA	IFI16_ENST00000295809.11_FRAME_SHIFT_INS_p.V650fs/IFI16_ENST00000368132.7_FRAME_SHIFT_INS_p.V594fs/IFI16_ENST00000359709.7_FRAME_SHIFT_INS_p.V594fs/IFI16_ENST00000448393.6_FRAME_SHIFT_INS_p.V538fs/IFI16_ENST00000340979.10_FRAME_SHIFT_INS_p.V108fs
chr1	159197003	T	C	0.272	NA	0.185	0.181	0.131	PASS	CADM3	hg38	chr1	159197003	159197003	MISSENSE		SNP	T	T	C	g.chr1:159197003T>C	ENST00000368124.8	+	8	1154	c.997T>C	c.(997-999)Tgc>Cgc	p.C333R	0.513716	CACCTACGGCTGCACAGCCAC	CADM3_ENST00000368125.9_MISSENSE_p.C299R/CADM3-AS1_ENST00000415675.3_RNA
chr1	160684930	CT	C	0.46	NA	0.468	0.542	0.44	PASS	CD48	hg38	chr1	160684931	160684931	FRAME_SHIFT_DEL		DEL	T	T	-	g.chr1:160684931delT	ENST00000368046.8	-	2	401	c.341delA	c.(340-342)aagfs	p.K114fs	0.473815	ATTCCCAGTCTTTTTCAACAC	CD48_ENST00000613788.1_FRAME_SHIFT_DEL_p.K114fs/CD48_ENST00000368045.3_FRAME_SHIFT_DEL_p.K114fs/AL121985.1_ENST00000598917.6_RNA
chr1	160880630	C	T	0.595	NA	0.5	0.428	0.553	PASS	ITLN1	hg38	chr1	160880630	160880630	MISSENSE		SNP	C	C	T	g.chr1:160880630C>T	ENST00000326245.4	-	6	769	c.643G>A	c.(643-645)Gac>Aac	p.D215N	0.436409	TTCTGGGCGTCGCCAAAATCA
chr1	161098762	GC	G	0.068	NA	0.095	0.096	0.091	PASS	KLHDC9	hg38	chr1	161098763	161098763	FRAME_SHIFT_DEL		DEL	C	C	-	g.chr1:161098763delC	ENST00000368011.9	+	1	402	c.228delC	c.(226-228)agcfs	p.P78fs	0.683292	CCCGGGGCAGCCCCCCGCGCA	KLHDC9_ENST00000392192.6_FRAME_SHIFT_DEL_p.P78fs
chr1	161164175	TG	T	0.529	NA	0.51	0.53	0.415	PASS	USP21	hg38	chr1	161164176	161164176	FRAME_SHIFT_DEL		DEL	G	G	-	g.chr1:161164176delG	ENST00000368002.8	+	10	1571	c.1231delG	c.(1231-1233)gggfs	p.G412fs	0.508728	AGGATTTGCTGGGGGCAAGGT	USP21_ENST00000289865.12_FRAME_SHIFT_DEL_p.G412fs/USP21_ENST00000368001.1_FRAME_SHIFT_DEL_p.G412fs/PPOX_ENST00000352210.9_FIVE_PRIME_FLANK/PPOX_ENST00000367999.9_FIVE_PRIME_FLANK/PPOX_ENST00000462866.5_FIVE_PRIME_FLANK/PPOX_ENST00000535223.5_FIVE_PRIME_FLANK/PPOX_ENST00000544598.5_FIVE_PRIME_FLANK/AL590714.1_ENST00000420498.1_FIVE_PRIME_FLANK
chr1	161169064	C	T	0.522	NA	0.53	0.534	0.55	PASS	PPOX	hg38	chr1	161169064	161169064	MISSENSE		SNP	C	C	T	g.chr1:161169064C>T	ENST00000367999.9	+	7	943	c.688C>T	c.(688-690)Cgt>Tgt	p.R230C	0.57606	GTGGTCACTTCGTGGAGGTCT	PPOX_ENST00000352210.9_MISSENSE_p.R230C/PPOX_ENST00000544598.5_INTRON/PPOX_ENST00000535223.5_INTRON/PPOX_ENST00000462866.5_INTRON
chr1	162375322	C	T	0.556	NA	0.443	0.484	0.493	PASS	SPATA46	hg38	chr1	162375322	162375322	MISSENSE		SNP	C	C	T	g.chr1:162375322C>T	ENST00000367935.10	-	2	249	c.185G>A	c.(184-186)aGg>aAg	p.R62K	0.553616	TATCCCTTGCCTGACAATGAT	AL512785.2_ENST00000420220.1_INTRON/C1orf226_ENST00000426197.2_FIVE_PRIME_FLANK
chr1	162754789	G	A	0.505	NA	0.503	0.455	0.371	PASS	DDR2	hg38	chr1	162754789	162754789	MISSENSE		SNP	G	G	A	g.chr1:162754789G>A	ENST00000367922.7	+	6	789	c.351G>A	c.(349-351)atG>atA	p.M117I	0.528678	TTGCCCCCATGTACAAGATCA	DDR2_ENST00000367921.8_MISSENSE_p.M117I/DDR2_ENST00000446985.6_MISSENSE_p.M117I	NSCLC(161_%3B_314_%20_2006_%20_8283_%20_19651_%20_23192)
chr1	162799876	G	T	0.536	NA	0.52	0.388	0.492	PASS	HSD17B7	hg38	chr1	162799876	162799876	MISSENSE		SNP	G	G	T	g.chr1:162799876G>T	ENST00000254521.7	+	5	636	c.581G>T	c.(580-582)aGc>aTc	p.S194I	0.416459	GAACCCTACAGCTCTTCCAAA
chr1	166849888	C	T	0.501	NA	0.523	0.484	0.544	PASS	POGK	hg38	chr1	166849888	166849888	MISSENSE		SNP	C	C	T	g.chr1:166849888C>T	ENST00000367875.1	+	5	1669	c.1309C>T	c.(1309-1311)Cgg>Tgg	p.R437W	0.528678	TCGCTGCCACCGGTATGGGTG	POGK_ENST00000367876.8_MISSENSE_p.R437W	GBM(76_%3B_192_%20_1530_%20_30153_%20_48742)
chr1	167126530	C	T	0.475	NA	0.504	0.379	0.509	PASS	DUSP27	hg38	chr1	167126530	167126530	MISSENSE		SNP	C	C	T	g.chr1:167126530C>T	ENST00000361200.7	+	6	1535	c.1399C>T	c.(1399-1401)Cgc>Tgc	p.R467C	0.648379	CAGGAGGCGCCGCGCAGACTC	DUSP27_ENST00000443333.1_MISSENSE_p.R467C/DUSP27_ENST00000271385.9_MISSENSE_p.R467C
chr1	167836538	G	A	0.556	NA	0.557	0.382	0.455	PASS	ADCY10	hg38	chr1	167836538	167836538	MISSENSE		SNP	G	G	A	g.chr1:167836538G>A	ENST00000367851.9	-	23	3297	c.3080C>T	c.(3079-3081)cCt>cTt	p.P1027L	0.401496	TATTTCTTCAGGACTGTCCAT	ADCY10_ENST00000367848.1_MISSENSE_p.P935L/ADCY10_ENST00000545172.5_MISSENSE_p.P874L
chr1	169124924	CT	C	0.396	NA	0.526	0.456	0.464	PASS	ATP1B1	hg38	chr1	169124925	169124925	FRAME_SHIFT_DEL		DEL	T	T	-	g.chr1:169124925delT	ENST00000367816.5	+	4	796	c.268delT	c.(268-270)tttfs	p.R91fs	0.386534	TGAAATTTCCTTTCGTCCTAA	ATP1B1_ENST00000367815.9_FRAME_SHIFT_DEL_p.R91fs
chr1	169378432	A	G	0.547	NA	0.541	0.538	0.422	PASS	BLZF1	hg38	chr1	169378432	169378432	MISSENSE		SNP	A	A	G	g.chr1:169378432A>G	ENST00000367808.8	+	4	769	c.571A>G	c.(571-573)Aat>Gat	p.N191D	0.349127	TATTTTAGAAAATGAAGCCCT	BLZF1_ENST00000329281.6_MISSENSE_p.N191D
chr1	169514383	C	T	0.458	NA	0.452	0.464	0.446	PASS	F5	hg38	chr1	169514383	169514383	MISSENSE		SNP	C	C	T	g.chr1:169514383C>T	ENST00000367796.3	-	25	6822	c.6620G>A	c.(6619-6621)cGt>cAt	p.R2207H	0.356608	AGGAATGACACGGATAAACCT	F5_ENST00000367797.9_MISSENSE_p.R2202H
chr1	171280916	C	T	0.409	NA	0.475	0.496	0.55	PASS	FMO1	hg38	chr1	171280916	171280916	MISSENSE		SNP	C	C	T	g.chr1:171280916C>T	ENST00000354841.4	+	5	889	c.758C>T	c.(757-759)aCt>aTt	p.T253I	0.481297	CCAATTGTGACTTGGTTGATG	FMO1_ENST00000367750.7_MISSENSE_p.T253I/FMO1_ENST00000617670.6_MISSENSE_p.T253I/FMO1_ENST00000402921.6_MISSENSE_p.T190I
chr1	171591760	AC	A	0.554	NA	0.503	0.492	0.484	PASS	PRRC2C	hg38	chr1	171591761	171591761	FRAME_SHIFT_DEL		DEL	C	C	-	g.chr1:171591761delC	ENST00000338920.8	+	34	8604	c.8368delC	c.(8368-8370)cccfs	p.P2791fs	0.473815	AGAAAAGCCACCCCCTGCACC	PRRC2C_ENST00000367742.7_FRAME_SHIFT_DEL_p.P2793fs/PRRC2C_ENST00000426496.6_FRAME_SHIFT_DEL_p.P2791fs
chr1	172038458	T	C	0.448	NA	0.567	0.467	0.576	PASS	DNM3	hg38	chr1	172038458	172038458	MISSENSE		SNP	T	T	C	g.chr1:172038458T>C	ENST00000367733.6	+	7	1148	c.989T>C	c.(988-990)cTg>cCg	p.L330P	0.349127	AAAGCATTGCTGCAGTAGGTC	DNM3_ENST00000367731.5_MISSENSE_p.L330P/DNM3_ENST00000627582.3_MISSENSE_p.L330P/DNM3_ENST00000355305.9_MISSENSE_p.L330P/DNM3_ENST00000520906.5_MISSENSE_p.L330P
chr1	173583557	T	A	0.515	NA	0.501	0.464	0.482	PASS	SLC9C2	hg38	chr1	173583557	173583557	MISSENSE		SNP	T	T	A	g.chr1:173583557T>A	ENST00000367714.4	-	6	990	c.589A>T	c.(589-591)Att>Ttt	p.I197F	0.304239	CCAAAAAAAATTGATGCGATG	AL139142.1_ENST00000431459.1_RNA
chr1	175079377	A	G	0.412	NA	0.431	0.439	0.472	PASS	TNN	hg38	chr1	175079377	175079377	MISSENSE		SNP	A	A	G	g.chr1:175079377A>G	ENST00000239462.9	+	3	592	c.454A>G	c.(454-456)Acc>Gcc	p.T152A	0.648379	CTCCCTGGAGACCTGCAGCTG	TNN_ENST00000621086.1_MISSENSE_p.T152A/TNN_ENST00000622870.4_MISSENSE_p.T152A
chr1	176699375	A	G	0.448	NA	0.495	0.459	0.481	PASS	PAPPA2	hg38	chr1	176699375	176699375	MISSENSE		SNP	A	A	G	g.chr1:176699375A>G	ENST00000367662.5	+	8	4182	c.3022A>G	c.(3022-3024)Acc>Gcc	p.T1008A	0.561097	CATCCCACTCACCATCAAACT
chr1	179094167	C	T	0.496	NA	0.587	0.414	0.499	PASS	TOR3A	hg38	chr1	179094167	179094167	MISSENSE		SNP	C	C	T	g.chr1:179094167C>T	ENST00000367627.8	+	5	952	c.893C>T	c.(892-894)aCg>aTg	p.T298M	0.468828	GAAGAAATTACGATGGAACAC	TOR3A_ENST00000352445.10_MISSENSE_p.T298M
chr1	180031425	C	T	0.532	NA	0.437	0.488	0.614	PASS	CEP350	hg38	chr1	180031425	180031425	MISSENSE		SNP	C	C	T	g.chr1:180031425C>T	ENST00000367607.8	+	15	4002	c.3656C>T	c.(3655-3657)tCt>tTt	p.S1219F	0.316708	AGCAAACTTTCTGTTAAAGAT
chr1	180034065	A	G	0.617	NA	0.46	0.426	0.412	PASS	CEP350	hg38	chr1	180034065	180034065	MISSENSE		SNP	A	A	G	g.chr1:180034065A>G	ENST00000367607.8	+	16	4275	c.3929A>G	c.(3928-3930)aAc>aGc	p.N1310S	0.369077	ACGACAGAGAACATGGCTCCA
chr1	180916246	AC	A	0.495	NA	0.501	0.439	0.56	PASS	KIAA1614	hg38	chr1	180916247	180916247	FRAME_SHIFT_DEL		DEL	C	C	-	g.chr1:180916247delC	ENST00000367588.9	+	2	490	c.144delC	c.(142-144)cacfs	p.P50fs	0.593516	ATAACGGACACCCCCCAAGAC
chr1	181088912	A	G	0.401	NA	0.512	0.503	0.424	PASS	IER5	hg38	chr1	181088912	181088912	MISSENSE		SNP	A	A	G	g.chr1:181088912A>G	ENST00000367577.7	+	1	213	c.10A>G	c.(10-12)Aag>Gag	p.K4E	0.640898	GATGGAGTTCAAGCTGGAGGC
chr1	181763419	G	T	0.174	NA	0.197	0.18	0.263	PASS	CACNA1E	hg38	chr1	181763419	181763419	MISSENSE		SNP	G	G	T	g.chr1:181763419G>T	ENST00000367570.5	+	34	4868	c.4703G>T	c.(4702-4704)aGt>aTt	p.S1568I	0.468828	GTGAACACCAGTGGCTTCAAT	CACNA1E_ENST00000367573.7_MISSENSE_p.S1568I/CACNA1E_ENST00000621791.4_MISSENSE_p.S1549I/CACNA1E_ENST00000360108.7_MISSENSE_p.S1549I/CACNA1E_ENST00000621551.3_MISSENSE_p.S1568I/CACNA1E_ENST00000367567.8_MISSENSE_p.S1568I/CACNA1E_ENST00000358338.7_MISSENSE_p.S1549I/CACNA1E_ENST00000357570.9_MISSENSE_p.S1567I
chr1	184806020	G	A	0.497	NA	0.518	0.457	0.476	PASS	NIBAN1	hg38	chr1	184806020	184806020	MISSENSE		SNP	G	G	A	g.chr1:184806020G>A	ENST00000367511.4	-	11	1524	c.1372C>T	c.(1372-1374)Ctt>Ttt	p.L458F	0.498753	TGTGGGGAAAGCAACTGCTCA
chr1	185300097	A	G	0.525	NA	0.482	0.453	0.69	PASS	IVNS1ABP	hg38	chr1	185300097	185300097	MISSENSE		SNP	A	A	G	g.chr1:185300097A>G	ENST00000367498.8	-	13	1940	c.1403T>C	c.(1402-1404)gTt>gCt	p.V468A	0.334165	AGAGCCACCAACGATGTATAA
chr1	192366064	T	TA	0.451	NA	0.419	0.519	0.547	PASS	RGS21	hg38	chr1	192366064	192366065	FRAME_SHIFT_INS		INS	-	-	A	g.chr1:192366064_192366065insA	ENST00000417209.2	+	5	573	c.399_400insA	c.(400-402)aaafs	p.L136fs	0.3225	AGAGATTTATAAAAAACTGG	AL390957.1_ENST00000643151.1_RNA
chr1	197427597	A	T	0.496	NA	0.512	0.48	0.436	PASS	CRB1	hg38	chr1	197427597	197427597	MISSENSE		SNP	A	A	T	g.chr1:197427597A>T	ENST00000367399.6	+	5	1936	c.1936A>T	c.(1936-1938)Agc>Tgc	p.S646C	0.399002	TTTGGAAAACAGCACTTATCA	CRB1_ENST00000367400.8_MISSENSE_p.S758C/CRB1_ENST00000638467.1_MISSENSE_p.S758C/CRB1_ENST00000367397.1_MISSENSE_p.S139C/CRB1_ENST00000535699.5_MISSENSE_p.S689C/CRB1_ENST00000538660.5_INTRON
chr1	200408573	G	A	0.48	NA	0.487	0.478	0.518	PASS	ZNF281	hg38	chr1	200408573	200408573	MISSENSE		SNP	G	G	A	g.chr1:200408573G>A	ENST00000294740.3	-	2	1258	c.1133C>T	c.(1132-1134)gCa>gTa	p.A378V	0.394015	CCCAGGTTCTGCACTAGTGGC	ZNF281_ENST00000367353.2_MISSENSE_p.A378V/ZNF281_ENST00000367352.3_MISSENSE_p.A342V/AC104461.1_ENST00000637430.1_RNA/AC104461.1_ENST00000647823.1_FIVE_PRIME_FLANK/AC104461.1_ENST00000654000.1_FIVE_PRIME_FLANK
chr1	200909262	C	T	0.403	NA	0.499	0.528	0.537	PASS	INAVA	hg38	chr1	200909262	200909262	MISSENSE		SNP	C	C	T	g.chr1:200909262C>T	ENST00000413687.3	+	8	1106	c.824C>T	c.(823-825)tCc>tTc	p.S275F	0.605985	CCCAGTGCCTCCAGCCTGTGG	INAVA_ENST00000367342.8_MISSENSE_p.S360F
chr1	201848409	G	A	0.387	NA	0.536	0.502	0.564	PASS	IPO9	hg38	chr1	201848409	201848409	MISSENSE		SNP	G	G	A	g.chr1:201848409G>A	ENST00000361565.9	+	4	382	c.329G>A	c.(328-330)cGg>cAg	p.R110Q	0.471322	ATTGTTATCCGGGAGCTATTG
chr1	201989039	A	T	0.506	NA	0.542	0.477	0.427	PASS	RNPEP	hg38	chr1	201989039	201989039	MISSENSE		SNP	A	A	T	g.chr1:201989039A>T	ENST00000295640.9	+	2	602	c.583A>T	c.(583-585)Att>Ttt	p.I195F	0.451372	TTCAGCTCTTATTGAGGTAAG	RNPEP_ENST00000367286.7_MISSENSE_p.I195F	GBM(19_%3B_39_%20_479_%20_7473_%20_13131_%20_19462)
chr1	203051846	G	A	0.418	NA	0.466	0.5	0.515	PASS	PPFIA4	hg38	chr1	203051846	203051846	MISSENSE		SNP	G	G	A	g.chr1:203051846G>A	ENST00000367240.6	+	13	2053	c.1526G>A	c.(1525-1527)cGc>cAc	p.R509H	0.610973	GTGCATCGCCGCTACTCGGCA	PPFIA4_ENST00000447715.6_MISSENSE_p.R534H/PPFIA4_ENST00000272198.10_MISSENSE_p.R24H/PPFIA4_ENST00000599966.5_MISSENSE_p.R24H/PPFIA4_ENST00000295706.8_MISSENSE_p.R24H
chr1	203085506	GC	G	0.549	NA	0.549	0.485	0.415	PASS	MYOG	hg38	chr1	203085507	203085507	FRAME_SHIFT_DEL		DEL	C	C	-	g.chr1:203085507delC	ENST00000241651.5	-	1	507	c.455delG	c.(454-456)ggcfs	p.G152fs	0.660848	CTGGGGCCCGCCCCCGCCCCG
chr1	204259282	AC	A	0.553	NA	0.57	0.591	0.53	PASS	PLEKHA6	hg38	chr1	204259283	204259283	FRAME_SHIFT_DEL		DEL	C	C	-	g.chr1:204259283delC	ENST00000414478.1	-	8	1360	c.1042delG	c.(1042-1044)gtafs	p.V348fs	0.620948	GGCGGGGGTACCCCCCGGCGC	PLEKHA6_ENST00000272203.8_FRAME_SHIFT_DEL_p.V328fs/PLEKHA6_ENST00000637508.1_FRAME_SHIFT_DEL_p.V328fs
chr1	204546810	GA	G	0.503	NA	0.559	0.509	0.385	PASS	MDM4	hg38	chr1	204546811	204546811	FRAME_SHIFT_DEL		DEL	A	A	-	g.chr1:204546811delA	ENST00000367182.8	+	10	975	c.837delA	c.(835-837)ggafs	p.N281fs	0.394015	TTGAAGTGGGAAAAAATGATG	MDM4_ENST00000454264.6_FRAME_SHIFT_DEL_p.N231fs/MDM4_ENST00000614459.4_FRAME_SHIFT_DEL_p.N183fs/MDM4_ENST00000612738.4_FRAME_SHIFT_DEL_p.N58fs/MDM4_ENST00000391947.6_THREE_PRIME_UTR/MDM4_ENST00000616250.4_THREE_PRIME_UTR/MDM4_ENST00000621032.4_THREE_PRIME_UTR/MDM4_ENST00000507825.3_THREE_PRIME_UTR/MDM4_ENST00000367183.7_INTRON		Mdm4_%20_p53_%20_binding_%20_protein_%20_homolog	4194	1	1q32	yes		\GBM_%2C__%20_bladder_%2C__%20_retinoblastoma\""			M	Dom	A
chr1	204954904	AC	A	0.551	NA	0.506	0.571	0.528	PASS	NFASC	hg38	chr1	204954905	204954905	FRAME_SHIFT_DEL		DEL	C	C	-	g.chr1:204954905delC	ENST00000513543.5	+	4	535	c.471delC	c.(469-471)aacfs	p.P159fs	0.57606	TCCAGTGCAACCCCCCGCCTG	NFASC_ENST00000401399.5_FRAME_SHIFT_DEL_p.P165fs/NFASC_ENST00000404076.5_FRAME_SHIFT_DEL_p.P159fs/NFASC_ENST00000404907.5_FRAME_SHIFT_DEL_p.P159fs/NFASC_ENST00000403080.5_FRAME_SHIFT_DEL_p.P165fs/NFASC_ENST00000360049.8_FRAME_SHIFT_DEL_p.P159fs/NFASC_ENST00000339876.10_FRAME_SHIFT_DEL_p.P165fs/NFASC_ENST00000539706.5_FRAME_SHIFT_DEL_p.P159fs
chr1	205070531	G	A	0.513	NA	0.485	0.453	0.515	PASS	CNTN2	hg38	chr1	205070531	205070531	MISSENSE		SNP	G	G	A	g.chr1:205070531G>A	ENST00000331830.7	+	19	2806	c.2537G>A	c.(2536-2538)gGg>gAg	p.G846E	0.571072	ATCCTCCTGGGGTATGAGGTG	CNTN2_ENST00000638378.1_MISSENSE_p.G846E/CNTN2_ENST00000640428.1_MISSENSE_p.G846E	Melanoma(183_%3B_2548_%20_2817_%20_37099_%20_41192)
chr1	205160222	A	G	0.528	NA	0.458	0.515	0.579	PASS	DSTYK	hg38	chr1	205160222	205160222	MISSENSE		SNP	A	A	G	g.chr1:205160222A>G	ENST00000367162.8	-	8	2164	c.1997T>C	c.(1996-1998)gTa>gCa	p.V666A	0.473815	ACACAGGTATACCACACCATA	DSTYK_ENST00000367161.7_MISSENSE_p.V666A/DSTYK_ENST00000615388.1_MISSENSE_p.V127A
chr1	205160236	GC	G	0.53	NA	0.464	0.496	0.585	PASS	DSTYK	hg38	chr1	205160237	205160237	FRAME_SHIFT_DEL		DEL	C	C	-	g.chr1:205160237delC	ENST00000367162.8	-	8	2150	c.1982delG	c.(1981-1983)ggcfs	p.G661fs	0.473815	ACCATACTGGCCCCGGCCCAG	DSTYK_ENST00000367161.7_FRAME_SHIFT_DEL_p.G661fs/DSTYK_ENST00000615388.1_FRAME_SHIFT_DEL_p.G122fs
chr1	205921715	G	T	0.544	NA	0.508	0.478	0.539	PASS	SLC26A9	hg38	chr1	205921715	205921715	MISSENSE		SNP	G	G	T	g.chr1:205921715G>T	ENST00000340781.8	-	16	1908	c.1906C>A	c.(1906-1908)Cag>Aag	p.Q636K	0.630923	GGCTCACTCTGGGCAGGTGAG	SLC26A9_ENST00000367135.8_MISSENSE_p.Q636K/SLC26A9_ENST00000367134.2_MISSENSE_p.Q636K
chr1	206962345	C	T	0.514	NA	0.451	0.477	0.474	PASS	FCAMR	hg38	chr1	206962345	206962345	MISSENSE		SNP	C	C	T	g.chr1:206962345C>T	ENST00000450945.3	-	6	794	c.520G>A	c.(520-522)Gac>Aac	p.D174N	0.541147	TGTGGAAAGTCTGTGAGGGCC	FCAMR_ENST00000324852.9_MISSENSE_p.D174N/FCAMR_ENST00000400962.8_MISSENSE_p.D174N	Ovarian(199_%3B_1883_%20_2142_%20_16966_%20_44409_%20_45154)
chr1	207581971	G	T	0.542	NA	0.397	0.527	0.498	PASS	CR1	hg38	chr1	207581971	207581971	MISSENSE		SNP	G	G	T	g.chr1:207581971G>T	ENST00000367049.8	+	32	5270	c.5270G>T	c.(5269-5271)aGc>aTc	p.S1757I	0.396509	GGAATGAGAAGCCTTTGGAAT	CR1_ENST00000400960.7_MISSENSE_p.S1307I/CR1_ENST00000367051.6_MISSENSE_p.S1307I/CR1_ENST00000367052.6_MISSENSE_p.S1307I/CR1_ENST00000367053.6_MISSENSE_p.S1307I/AL137789.1_ENST00000623503.1_RNA
chr1	208039743	T	C	0.524	NA	0.536	0.49	0.532	PASS	PLXNA2	hg38	chr1	208039743	208039743	MISSENSE		SNP	T	T	C	g.chr1:208039743T>C	ENST00000367033.4	-	24	5200	c.4378A>G	c.(4378-4380)Atg>Gtg	p.M1460V	0.605985	CAGTATAGCATGAAGAGTGGC
chr1	209760175	G	A	0.56	NA	0.452	0.52	0.416	PASS	TRAF3IP3	hg38	chr1	209760175	209760175	MISSENSE		SNP	G	G	A	g.chr1:209760175G>A	ENST00000367024.5	+	3	652	c.136G>A	c.(136-138)Ggg>Agg	p.G46R	0.605985	CCGCCAGGTGGGGAAGACGCT	TRAF3IP3_ENST00000367025.8_MISSENSE_p.G46R/TRAF3IP3_ENST00000367026.7_MISSENSE_p.G46R/TRAF3IP3_ENST00000400959.7_MISSENSE_p.G46R
chr1	209788519	C	A	0.511	NA	0.519	0.505	0.511	PASS	IRF6	hg38	chr1	209788519	209788519	MISSENSE		SNP	C	C	A	g.chr1:209788519C>A	ENST00000367021.8	-	9	1576	c.1305G>T	c.(1303-1305)caG>caT	p.Q435H	0.451372	GCTGCTTCAGCTGAGCAACGA	IRF6_ENST00000542854.5_MISSENSE_p.Q340H/C1orf74_ENST00000294811.2_FIVE_PRIME_FLANK
chr1	210587933	G	A	0.548	NA	0.473	0.457	0.554	PASS	HHAT	hg38	chr1	210587933	210587933	MISSENSE		SNP	G	G	A	g.chr1:210587933G>A	ENST00000261458.8	+	10	1325	c.1079G>A	c.(1078-1080)gGc>gAc	p.G360D	0.551122	TCCCAGCATGGCCTGCTGGGG	HHAT_ENST00000367010.5_MISSENSE_p.G360D/HHAT_ENST00000367009.2_MISSENSE_p.G50D/HHAT_ENST00000413764.6_MISSENSE_p.G360D/HHAT_ENST00000545154.5_MISSENSE_p.G361D/HHAT_ENST00000537898.5_MISSENSE_p.G295D/HHAT_ENST00000541565.5_MISSENSE_p.G223D/HHAT_ENST00000545781.2_FIVE_PRIME_UTR
chr1	216677241	C	T	0.585	NA	0.497	0.439	0.474	PASS	ESRRG	hg38	chr1	216677241	216677241	MISSENSE		SNP	C	C	T	g.chr1:216677241C>T	ENST00000366937.5	-	3	589	c.322G>A	c.(322-324)Gac>Aac	p.D108N	0.533666	CTGGAGCAGTCATCATACAGT	ESRRG_ENST00000360012.7_MISSENSE_p.D80N/ESRRG_ENST00000366940.6_MISSENSE_p.D80N/ESRRG_ENST00000493603.5_MISSENSE_p.D80N/ESRRG_ENST00000366938.6_MISSENSE_p.D80N/ESRRG_ENST00000361395.6_MISSENSE_p.D80N/ESRRG_ENST00000359162.6_MISSENSE_p.D80N/ESRRG_ENST00000487276.5_MISSENSE_p.D80N/ESRRG_ENST00000493748.5_MISSENSE_p.D80N/ESRRG_ENST00000408911.8_MISSENSE_p.D103N/ESRRG_ENST00000673908.1_MISSENSE_p.D80…
chr1	219609885	A	T	0.27	NA	0.259	0.222	0.27	PASS	ZC3H11B	hg38	chr1	219609885	219609885	MISSENSE		SNP	A	A	T	g.chr1:219609885A>T	ENST00000651890.1	-	2	2894	c.2178T>A	c.(2176-2178)agT>agA	p.S726R	0.533666	GCAGCACAAGACTGTCTCTAG	ZC3H11B_ENST00000367211.6_MISSENSE_p.S726R
chr1	220141880	T	C	0.506	NA	0.564	0.517	0.476	PASS	IARS2	hg38	chr1	220141880	220141880	MISSENSE		SNP	T	T	C	g.chr1:220141880T>C	ENST00000366922.3	+	20	2577	c.2492T>C	c.(2491-2493)gTt>gCt	p.V831A	0.399002	GATGTAATAGTTCGTTCTTTT
chr1	223005017	A	C	0.503	NA	0.388	0.446	0.46	PASS	DISP1	hg38	chr1	223005017	223005017	MISSENSE		SNP	A	A	C	g.chr1:223005017A>C	ENST00000284476.7	+	8	3784	c.3620A>C	c.(3619-3621)aAg>aCg	p.K1207T	0.461347	GCCCCTGAGAAGACCACTTAT
chr1	224929533	CG	C	0.486	NA	0.426	0.448	0.58	PASS	DNAH14	hg38	chr1	224929534	224929534	FRAME_SHIFT_DEL		DEL	G	G	-	g.chr1:224929534delG	ENST00000445597.6	+	3	221	c.222delG	c.(220-222)tcgfs	p.A76fs	0.63591	GTGTCACATCGGGGGCCGCCG	DNAH14_ENST00000366849.5_FIVE_PRIME_FLANK/DNAH14_ENST00000366850.7_FIVE_PRIME_FLANK/DNAH14_ENST00000400952.7_FIVE_PRIME_FLANK/DNAH14_ENST00000430092.5_FIVE_PRIME_FLANK
chr1	225862492	C	T	0.487	NA	0.512	0.433	0.468	PASS	TMEM63A	hg38	chr1	225862492	225862492	MISSENSE		SNP	C	C	T	g.chr1:225862492C>T	ENST00000366835.8	-	12	1196	c.914G>A	c.(913-915)gGc>gAc	p.G305D	0.588529	GCAAAACTGGCCACAGGGCTT	TMEM63A_ENST00000537914.5_FIVE_PRIME_UTR
chr1	226250841	A	AT	0.446	NA	0.456	0.519	0.443	PASS	LIN9	hg38	chr1	226250841	226250842	FRAME_SHIFT_INS		INS	-	-	T	g.chr1:226250841_226250842insT	ENST00000328205.9	-	11	1711	c.1164_1165insA	c.(1165-1167)ttgfs	p.L389fs	0.295	TTCTTACCAATTTTTCTGCT	LIN9_ENST00000481685.1_FRAME_SHIFT_INS_p.L354fs	Ovarian(197_%3B_1696_%20_2974_%20_11248_%20_14117)
chr1	226736339	T	TC	0.421	NA	0.521	0.507	0.442	PASS	ITPKB	hg38	chr1	226736339	226736340	FRAME_SHIFT_INS		INS	-	-	C	g.chr1:226736339_226736340insC	ENST00000272117.7	-	1	1120	c.1119_1120insG	c.(1120-1122)aaafs	p.K374fs	0.665	GATATCCTTTCCCCATCTTC	ITPKB_ENST00000366784.1_FRAME_SHIFT_INS_p.K374fs/ITPKB_ENST00000429204.5_FRAME_SHIFT_INS_p.K374fs	Colon(84_%3B_110_%20_1851_%20_5306_%20_33547)
chr1	228368828	G	A	0.514	NA	0.492	0.499	0.424	PASS	OBSCN	hg38	chr1	228368828	228368828	MISSENSE		SNP	G	G	A	g.chr1:228368828G>A	ENST00000570156.6	+	100	22819	c.22745G>A	c.(22744-22746)gGc>gAc	p.G7582D	0.625935	AGCCAGTACGGCTCCCCTGAG	OBSCN_ENST00000366707.9_MISSENSE_p.G7582D/OBSCN_ENST00000662438.1_MISSENSE_p.G7140D/OBSCN_ENST00000636476.2_MISSENSE_p.G6626D/OBSCN_ENST00000636875.1_MISSENSE_p.G6625D/OBSCN_ENST00000422127.5_MISSENSE_p.G6625D/AL670729.3_ENST00000653257.1_FIVE_PRIME_FLANK
chr1	229530291	G	A	0.567	NA	0.493	0.486	0.489	PASS	ABCB10	hg38	chr1	229530291	229530291	MISSENSE		SNP	G	G	A	g.chr1:229530291G>A	ENST00000344517.5	-	8	1608	c.1553C>T	c.(1552-1554)cCg>cTg	p.P518L	0.466334	AGATCCTGACGGAATGGAAAG
chr1	230255314	T	C	0.528	NA	0.486	0.471	0.524	PASS	GALNT2	hg38	chr1	230255314	230255314	MISSENSE		SNP	T	T	C	g.chr1:230255314T>C	ENST00000366672.5	+	11	1149	c.1106T>C	c.(1105-1107)tTc>tCc	p.F369S	0.553616	CCCTACACGTTCCCGGGTGGC
chr1	230337149	C	T	0.392	NA	0.428	0.445	0.445	PASS	PGBD5	hg38	chr1	230337149	230337149	MISSENSE		SNP	C	C	T	g.chr1:230337149C>T	ENST00000525115.1	-	4	851	c.827G>A	c.(826-828)aGc>aAc	p.S276N	0.581047	GCTGGTGATGCTGGGCCCCGT	PGBD5_ENST00000391860.7_MISSENSE_p.S345N
chr1	231270893	A	G	0.507	NA	0.444	0.566	0.506	PASS	GNPAT	hg38	chr1	231270893	231270893	MISSENSE		SNP	A	A	G	g.chr1:231270893A>G	ENST00000366647.9	+	10	1582	c.1415A>G	c.(1414-1416)cAc>cGc	p.H472R	0.468828	ATGCTCCAGCACATCACTCTC
chr1	231335703	TA	T	0.126	NA	0.164	0.142	0.09	PASS	EXOC8	hg38	chr1	231335704	231335704	FRAME_SHIFT_DEL		DEL	A	A	-	g.chr1:231335704delA	ENST00000366645.1	-	1	2150	c.2042delT	c.(2041-2043)ttafs	p.L681fs	0.416459	TGTTTCATATAAAAAGGATGC	SPRTN_ENST00000008440.9_FIVE_PRIME_FLANK/SPRTN_ENST00000295050.12_FIVE_PRIME_FLANK/SPRTN_ENST00000391858.8_FIVE_PRIME_FLANK
chr1	232986133	C	T	0.486	NA	0.476	0.563	0.516	PASS	PCNX2	hg38	chr1	232986133	232986133	MISSENSE		SNP	C	C	T	g.chr1:232986133C>T	ENST00000258229.14	-	33	6446	c.6199G>A	c.(6199-6201)Gtg>Atg	p.V2067M	0.645885	GGGCCCATCACGATGTTGACG	PCNX2_ENST00000344698.6_MISSENSE_p.V719M
chr1	235715303	C	T	0.505	NA	0.481	0.518	0.569	PASS	LYST	hg38	chr1	235715303	235715303	MISSENSE		SNP	C	C	T	g.chr1:235715303C>T	ENST00000389793.7	-	42	9843	c.9682G>A	c.(9682-9684)Gtg>Atg	p.V3228M	0.451372	TAGGGCTGCACGGGAGGCATG	LYST_ENST00000389794.7_THREE_PRIME_UTR
chr1	237530460	A	G	0.446	NA	0.506	0.474	0.549	PASS	RYR2	hg38	chr1	237530460	237530460	MISSENSE		SNP	A	A	G	g.chr1:237530460A>G	ENST00000366574.7	+	25	3194	c.2856A>G	c.(2854-2856)atA>atG	p.I952M	0.411471	ATGTGGGTATATCAGATGAAC	RYR2_ENST00000360064.7_MISSENSE_p.I936M
chr1	241634073	C	T	0.519	NA	0.485	0.52	0.569	PASS	CHML	hg38	chr1	241634073	241634073	MISSENSE		SNP	C	C	T	g.chr1:241634073C>T	ENST00000366553.2	-	2	2374	c.1694G>A	c.(1693-1695)aGc>aAc	p.S565N	0.426434	ATTATACGAGCTTCTGCTGAT	OPN3_ENST00000366554.3_INTRON
chr1	244054357	C	T	0.531	NA	0.497	0.51	0.502	PASS	ZBTB18	hg38	chr1	244054357	244054357	NONSENSE		SNP	C	C	T	g.chr1:244054357C>T	ENST00000358704.4	+	2	732	c.583C>T	c.(583-585)Cga>Tga	p.R195*	0.548628	CATGTGGATGCGATTGCCCTC	ZBTB18_ENST00000622512.1_NONSENSE_p.R186*
chr1	245687232	G	A	0.456	NA	0.548	0.585	0.493	PASS	KIF26B	hg38	chr1	245687232	245687232	MISSENSE		SNP	G	G	A	g.chr1:245687232G>A	ENST00000407071.7	+	12	4689	c.4249G>A	c.(4249-4251)Ggc>Agc	p.G1417S	0.548628	CCCCAAAGCAGGCCCCACATT	KIF26B_ENST00000366518.4_MISSENSE_p.G1036S
chr1	247588415	G	A	0.383	NA	0.488	0.546	0.622	PASS	OR2G2	hg38	chr1	247588415	247588415	MISSENSE		SNP	G	G	A	g.chr1:247588415G>A	ENST00000320065.1	+	1	56	c.56G>A	c.(55-57)gGg>gAg	p.G19E	0.418953	ATCCTTTTAGGGTTTTCTGAT	AL606804.1_ENST00000435333.5_RNA/AL606804.1_ENST00000446347.1_RNA
chr1	247588934	G	T	0.109	NA	0.158	0.152	0.137	PASS	OR2G2	hg38	chr1	247588934	247588934	MISSENSE		SNP	G	G	T	g.chr1:247588934G>T	ENST00000320065.1	+	1	575	c.575G>T	c.(574-576)tGt>tTt	p.C192F	0.521197	AAGCTGGCTTGTGTGGGCACC	AL606804.1_ENST00000435333.5_RNA/AL606804.1_ENST00000446347.1_RNA
chr1	247672881	G	A	0.473	NA	0.469	0.488	0.483	PASS	OR13G1	hg38	chr1	247672881	247672881	MISSENSE		SNP	G	G	A	g.chr1:247672881G>A	ENST00000642119.1	-	2	499	c.161C>T	c.(160-162)aCg>aTg	p.T54M	0.446384	ATACATGGGCGTATGCAAGGT	OR13G1_ENST00000359688.4_MISSENSE_p.T54M/AL390860.1_ENST00000668726.1_RNA/AL390860.1_ENST00000662798.1_RNA
chr1	247875986	A	G	0.456	NA	0.461	0.411	0.528	PASS	TRIM58	hg38	chr1	247875986	247875986	MISSENSE		SNP	A	A	G	g.chr1:247875986A>G	ENST00000366481.4	+	6	1018	c.958A>G	c.(958-960)Agg>Ggg	p.R320G	0.543641	AGAACCATGGAGGGATGTCCC
chr1	247934732	G	A	0.452	NA	0.4	0.381	0.48	PASS	OR2AJ1	hg38	chr1	247934732	247934732	MISSENSE		SNP	G	G	A	g.chr1:247934732G>A	ENST00000318244.4	+	2	1266	c.964G>A	c.(964-966)Gtg>Atg	p.V322M	0.336658	TCCTGAATGTGTGTTCTGTCT	OR2X1P_ENST00000421144.2_FIVE_PRIME_FLANK
chr1	248060734	C	A	0.454	NA	0.467	0.462	0.433	PASS	OR2L3	hg38	chr1	248060734	248060734	MISSENSE		SNP	C	C	A	g.chr1:248060734C>A	ENST00000641649.1	+	3	173	c.53C>A	c.(52-54)cCa>cAa	p.P18Q	0.401496	GGATTCTTCCCACCATCAAGA	OR2L3_ENST00000641161.1_MISSENSE_p.P18Q/OR2L3_ENST00000359959.4_MISSENSE_p.P18Q
chr1	248349081	GT	G	0.445	NA	0.53	0.452	0.527	PASS	OR14C36	hg38	chr1	248349082	248349082	FRAME_SHIFT_DEL		DEL	T	T	-	g.chr1:248349082delT	ENST00000317861.1	+	1	307	c.308delT	c.(307-309)gttfs	p.F105fs	0.501247	TTCCTCGTGGTTTTTTTTGTA
chr1	248387646	C	T	0.486	NA	0.536	0.53	0.519	PASS	OR2T6	hg38	chr1	248387646	248387646	MISSENSE		SNP	C	C	T	g.chr1:248387646C>T	ENST00000641644.1	+	3	505	c.38C>T	c.(37-39)aCc>aTc	p.T13I	0.394015	AGAGGCTTTACCCTCATGGGG	OR2T6_ENST00000355728.2_MISSENSE_p.T13I
chr1	248406836	T	C	0.493	NA	0.505	0.419	0.498	PASS	OR2T1	hg38	chr1	248406836	248406836	MISSENSE		SNP	T	T	C	g.chr1:248406836T>C	ENST00000642005.1	+	2	920	c.689T>C	c.(688-690)gTg>gCg	p.V230A	0.506234	ATGAGCTCAGTGGAGGGCAGG	OR2T1_ENST00000366474.1_MISSENSE_p.V281A
chr1	248522275	C	T	0.574	NA	0.396	0.467	0.465	PASS	OR2G6	hg38	chr1	248522275	248522275	MISSENSE		SNP	C	C	T	g.chr1:248522275C>T	ENST00000641804.1	+	2	1022	c.629C>T	c.(628-630)cCg>cTg	p.P210L	0.493766	CTAATTGTCCCGGTGTTACTC	OR2G6_ENST00000641501.1_MISSENSE_p.P210L/OR2G6_ENST00000343414.6_MISSENSE_p.P210L
chr2	45734	A	G	0.538	NA	0.489	0.458	0.537	PASS	FAM110C	hg38	chr2	45734	45734	MISSENSE		SNP	A	A	G	g.chr2:45734A>G	ENST00000327669.5	-	1	772	c.652T>C	c.(652-654)Ttc>Ctc	p.F218L	0.725686	TACTGGAAGAAGGTGTCAGAC
chr2	1503975	AC	A	0.518	NA	0.51	0.63	0.573	PASS	TPO	hg38	chr2	1503976	1503976	FRAME_SHIFT_DEL		DEL	C	C	-	g.chr2:1503976delC	ENST00000329066.9	+	14	2498	c.2415delC	c.(2413-2415)cacfs	p.C808fs	0.59601	ACGGTGCCCACCCCCCCTGCC	TPO_ENST00000382201.7_FRAME_SHIFT_DEL_p.C751fs/TPO_ENST00000382198.5_FRAME_SHIFT_DEL_p.C635fs/TPO_ENST00000345913.8_FRAME_SHIFT_DEL_p.C808fs/TPO_ENST00000346956.7_INTRON/AC105450.1_ENST00000650512.1_RNA
chr2	1922844	C	T	0.47	NA	0.504	0.511	0.502	PASS	MYT1L	hg38	chr2	1922844	1922844	MISSENSE		SNP	C	C	T	g.chr2:1922844C>T	ENST00000648928.1	-	10	1964	c.925G>A	c.(925-927)Gga>Aga	p.G309R	0.498753	TCCATGAGTCCGTTGTTCATG	MYT1L_ENST00000399161.7_MISSENSE_p.G309R/MYT1L_ENST00000649207.1_MISSENSE_p.G309R/MYT1L_ENST00000648316.1_MISSENSE_p.G309R/MYT1L_ENST00000648339.1_MISSENSE_p.G309R/MYT1L_ENST00000648318.1_MISSENSE_p.G309R/MYT1L_ENST00000644820.1_MISSENSE_p.G309R/MYT1L_ENST00000649663.1_MISSENSE_p.G309R/MYT1L_ENST00000647738.2_MISSENSE_p.G309R/MYT1L_ENST00000650485.1_MISSENSE_p.G309R/MYT1L_ENST00000650560.1_MISSEN…
chr2	3401850	C	T	0.537	NA	0.456	0.517	0.462	PASS	TRAPPC12	hg38	chr2	3401850	3401850	MISSENSE		SNP	C	C	T	g.chr2:3401850C>T	ENST00000324266.10	+	3	1308	c.1121C>T	c.(1120-1122)gCc>gTc	p.A374V	0.369077	GTCCTAAATGCCGACTCAGTG	TRAPPC12_ENST00000382110.6_MISSENSE_p.A374V
chr2	3552167	C	T	0.521	NA	0.487	0.53	0.365	PASS	RNASEH1	hg38	chr2	3552167	3552167	MISSENSE		SNP	C	C	T	g.chr2:3552167C>T	ENST00000315212.4	-	3	459	c.386G>A	c.(385-387)aGc>aAc	p.S129N	0.441397	CGTGTCTCTGCTAACTGGAGG	AC108488.2_ENST00000658393.1_MISSENSE_p.S129N
chr2	8731267	G	A	0.531	NA	0.546	0.485	0.472	PASS	KIDINS220	hg38	chr2	8731267	8731267	MISSENSE		SNP	G	G	A	g.chr2:8731267G>A	ENST00000256707.8	-	30	4939	c.4769C>T	c.(4768-4770)tCc>tTc	p.S1590F	0.468828	ACTTTCACTGGATCTCACTCC	KIDINS220_ENST00000473731.5_MISSENSE_p.S1571F
chr2	10445023	A	C	0.444	NA	0.492	0.503	0.601	PASS	ODC1	hg38	chr2	10445023	10445023	MISSENSE		SNP	A	A	C	g.chr2:10445023A>C	ENST00000234111.9	-	3	344	c.10T>G	c.(10-12)Ttt>Gtt	p.F4V	0.386534	TCATTACCAAAGTTGTTCATG	ODC1_ENST00000405333.5_MISSENSE_p.F4V/ODC1-DT_ENST00000553181.6_FIVE_PRIME_FLANK
chr2	10600872	G	A	0.314	NA	0.411	0.571	0.467	PASS	NOL10	hg38	chr2	10600872	10600872	MISSENSE		SNP	G	G	A	g.chr2:10600872G>A	ENST00000381685.10	-	17	1517	c.1403C>T	c.(1402-1404)aCa>aTa	p.T468I	0.274314	CTTTTTCCATGTAGATTTCTG	NOL10_ENST00000345985.7_MISSENSE_p.T418I/NOL10_ENST00000538384.5_MISSENSE_p.T442I/AC007314.1_ENST00000414538.1_RNA
chr2	20000449	GT	G	0.483	NA	0.501	0.47	0.464	PASS	MATN3	hg38	chr2	20000450	20000450	FRAME_SHIFT_DEL		DEL	T	T	-	g.chr2:20000450delT	ENST00000407540.8	-	5	1197	c.1159delA	c.(1159-1161)acafs	p.T387fs	0.394015	CCTGAACATGTTTTTTTATCT	MATN3_ENST00000421259.2_FRAME_SHIFT_DEL_p.T345fs/AC079145.1_ENST00000658200.1_RNA
chr2	20667247	T	C	0.579	NA	0.58	0.363	0.476	PASS	GDF7	hg38	chr2	20667247	20667247	MISSENSE		SNP	T	T	C	g.chr2:20667247T>C	ENST00000272224.5	+	1	104	c.8T>C	c.(7-9)cTg>cCg	p.L3P	0.790524	CCCATGGACCTGAGCGCCGCC
chr2	20670746	GC	G	0.615	NA	0.614	0.562	0.439	PASS	GDF7	hg38	chr2	20670747	20670747	FRAME_SHIFT_DEL		DEL	C	C	-	g.chr2:20670747delC	ENST00000272224.5	+	2	770	c.675delC	c.(673-675)cgcfs	p.R228fs	0.738155	GTGAACCGCGCCCCCCCCGCG
chr2	21016587	T	C	0.52	NA	0.504	0.567	0.409	PASS	APOB	hg38	chr2	21016587	21016587	MISSENSE		SNP	T	T	C	g.chr2:21016587T>C	ENST00000233242.5	-	21	3312	c.3184A>G	c.(3184-3186)Agt>Ggt	p.S1062G	0.496259	TGGACTTCACTGGACAAGGTC
chr2	21139582	TA	T	0.543	NA	0.539	0.447	0.595	PASS	TDRD15	hg38	chr2	21139583	21139583	FRAME_SHIFT_DEL		DEL	A	A	-	g.chr2:21139583delA	ENST00000405799.3	+	4	2394	c.2116delA	c.(2116-2118)aaafs	p.K707fs	0.321696	ACCTAAATCTAAAAAGTACCA	TDRD15_ENST00000622654.1_FRAME_SHIFT_DEL_p.K707fs
chr2	23642479	C	A	0.476	NA	0.5	0.467	0.467	PASS	KLHL29	hg38	chr2	23642479	23642479	MISSENSE		SNP	C	C	A	g.chr2:23642479C>A	ENST00000486442.6	+	5	1324	c.569C>A	c.(568-570)cCt>cAt	p.P190H	0.660848	CCCTCACTGCCTCCCCACGTG
chr2	23703221	C	G	0.468	NA	0.407	0.429	0.495	PASS	KLHL29	hg38	chr2	23703221	23703221	MISSENSE		SNP	C	C	G	g.chr2:23703221C>G	ENST00000486442.6	+	12	2896	c.2141C>G	c.(2140-2142)gCc>gGc	p.A714G	0.603491	GAGGCGGTGGCCCCTCTGCCC
chr2	24115591	CT	C	0.515	NA	0.557	0.422	0.504	PASS	PFN4	hg38	chr2	24115592	24115592	FRAME_SHIFT_DEL		DEL	T	T	-	g.chr2:24115592delT	ENST00000313213.5	-	5	611	c.381delA	c.(379-381)aaafs	p.G128fs	0.354115	CTTAACTTCCTTTTTTTCTTA	FAM228B_ENST00000613899.4_INTRON
chr2	26185029	C	A	0.384	NA	0.427	0.562	0.391	PASS	GAREM2	hg38	chr2	26185029	26185029	MISSENSE		SNP	C	C	A	g.chr2:26185029C>A	ENST00000407684.1	+	3	2706	c.950C>A	c.(949-951)cCc>cAc	p.P317H	0.800499	GCCCGCGCCCCCGGCCCGCTA	GAREM2_ENST00000401533.7_MISSENSE_p.P394H
chr2	27569324	AC	A	0.484	NA	0.55	0.471	0.476	PASS	C2orf16	hg38	chr2	27569325	27569325	FRAME_SHIFT_DEL		DEL	C	C	-	g.chr2:27569325delC	ENST00000447166.2	+	5	3005	c.2965delC	c.(2965-2967)cccfs	p.M991fs	0.441397	GTCAGAGATACCCCCCATGTC
chr2	28025405	G	GA	0.522	NA	0.455	0.497	0.475	PASS	BABAM2	hg38	chr2	28025405	28025406	FRAME_SHIFT_INS		INS	-	-	A	g.chr2:28025405_28025406insA	ENST00000342045.6	+	6	621	c.480_481insA	c.(481-483)aaafs	p.N163fs	0.3725	TTATGCTGGGAAAAAAAACA	BABAM2_ENST00000379624.5_FRAME_SHIFT_INS_p.N163fs/BABAM2_ENST00000344773.6_FRAME_SHIFT_INS_p.N163fs/BABAM2_ENST00000379632.6_FRAME_SHIFT_INS_p.N163fs/BABAM2_ENST00000361704.6_FRAME_SHIFT_INS_p.N163fs
chr2	29133802	CA	TG	0.472	NA	0.474	0.463	0.49	PASS	CLIP4	hg38	chr2	29133802	29133803	MISSENSE		DNP	CA	CA	TG	g.chr2:29133802_29133803CA>TG	ENST00000320081.10	+	5	781_782	c.515_516CA>TG	c.(514-516)aCA>aTG	p.T172M	0.308458	ATTTTGAAAACATCGAAACCAA	CLIP4_ENST00000404424.5_MISSENSE_p.T172M/CLIP4_ENST00000401605.5_MISSENSE_p.T172M/CLIP4_ENST00000401617.6_MISSENSE_p.T65M
chr2	30158755	G	A	0.445	NA	0.521	0.473	0.573	PASS	YPEL5	hg38	chr2	30158755	30158755	MISSENSE		SNP	G	G	A	g.chr2:30158755G>A	ENST00000379520.7	+	5	782	c.278G>A	c.(277-279)cGa>cAa	p.R93Q	0.44389	GACAGCCAGCGATATAAGGAA	YPEL5_ENST00000379519.7_MISSENSE_p.R93Q/YPEL5_ENST00000402003.7_MISSENSE_p.R93Q/YPEL5_ENST00000261353.9_MISSENSE_p.R93Q/YPEL5_ENST00000402708.5_MISSENSE_p.R93Q
chr2	36578645	AT	A	0.511	NA	0.436	0.516	0.4	PASS	FEZ2	hg38	chr2	36578646	36578646	FRAME_SHIFT_DEL		DEL	T	T	-	g.chr2:36578646delT	ENST00000379245.8	-	5	904	c.854delA	c.(853-855)aatfs	p.N285fs	0.433915	AGAGCTGCCATTTTTTAGTTT	FEZ2_ENST00000405912.8_FRAME_SHIFT_DEL_p.N285fs/FEZ2_ENST00000305852.11_FRAME_SHIFT_DEL_p.N114fs
chr2	43804707	A	G	0.545	NA	0.462	0.521	0.451	PASS	DYNC2LI1	hg38	chr2	43804707	43804707	MISSENSE		SNP	A	A	G	g.chr2:43804707A>G	ENST00000260605.12	+	11	968	c.868A>G	c.(868-870)Aaa>Gaa	p.K290E	0.329177	GGAGTTGTGGAAAAAAGTGTA	DYNC2LI1_ENST00000605786.5_MISSENSE_p.K291E
chr2	43823979	C	T	0.483	NA	0.444	0.481	0.441	PASS	ABCG5	hg38	chr2	43823979	43823979	MISSENSE		SNP	C	C	T	g.chr2:43823979C>T	ENST00000405322.8	-	9	1418	c.1258G>A	c.(1258-1260)Gta>Ata	p.V420I	0.481297	AGGAGACCTACGCGGTCCTGG																			4e-05
chr2	44338369	A	C	0.553	NA	0.597	0.403	0.528	PASS	PREPL	hg38	chr2	44338369	44338369	MISSENSE		SNP	A	A	C	g.chr2:44338369A>C	ENST00000409411.6	-	7	1033	c.870T>G	c.(868-870)gaT>gaG	p.D290E	0.341646	ACCGAACTGAATCATCAGCCA	PREPL_ENST00000409957.5_MISSENSE_p.D290E/PREPL_ENST00000409936.5_MISSENSE_p.D379E/PREPL_ENST00000260648.10_MISSENSE_p.D379E/PREPL_ENST00000410081.5_MISSENSE_p.D379E/PREPL_ENST00000409272.5_MISSENSE_p.D379E/PREPL_ENST00000378520.7_MISSENSE_p.D379E/PREPL_ENST00000378511.7_INTRON/PREPL_ENST00000541738.5_MISSENSE_p.D290E
chr2	48688824	C	T	0.423	NA	0.544	0.377	0.488	PASS	LHCGR	hg38	chr2	48688824	48688824	MISSENSE		SNP	C	C	T	g.chr2:48688824C>T	ENST00000294954.12	-	11	1026	c.973G>A	c.(973-975)Gaa>Aaa	p.E325K	0.371571	CCACTCAGTTCACTCTCAGCA	LHCGR_ENST00000405626.5_MISSENSE_p.E298K/STON1-GTF2A1L_ENST00000402114.6_INTRON/LHCGR_ENST00000403273.5_INTRON/LHCGR_ENST00000401907.5_INTRON/AC073082.1_ENST00000602369.3_INTRON
chr2	54655089	C	T	0.572	NA	0.519	0.574	0.491	PASS	SPTBN1	hg38	chr2	54655089	54655089	MISSENSE		SNP	C	C	T	g.chr2:54655089C>T	ENST00000356805.9	+	28	6081	c.5842C>T	c.(5842-5844)Ctc>Ttc	p.L1948F	0.408978	ATCTGTTGAACTCTTAATGAA	SPTBN1_ENST00000333896.5_MISSENSE_p.L1935F/SPTBN1_ENST00000615901.4_MISSENSE_p.L1950F
chr2	54910992	CT	C	0.982	NA	0.986	0.987	0.984	PASS	EML6	hg38	chr2	54910993	54910993	FRAME_SHIFT_DEL		DEL	T	T	-	g.chr2:54910993delT	ENST00000356458.7	+	25	4240	c.3449delT	c.(3448-3450)cttfs	p.F1152fs	0.306733	AGAGAACAACTTTTTTTTGAA	EML6_ENST00000673695.1_FRAME_SHIFT_DEL_p.F1152fs
chr2	54948939	C	CA	0.551	NA	0.43	0.57	0.592	PASS	EML6	hg38	chr2	54948939	54948940	FRAME_SHIFT_INS		INS	-	-	A	g.chr2:54948939_54948940insA	ENST00000356458.7	+	29	4854	c.4062_4063insA	c.(4063-4065)aaafs	p.K1358fs	0.5375	CAATATCACCAAAAAAAAGA	EML6_ENST00000673695.1_FRAME_SHIFT_INS_p.K1358fs
chr2	55334656	T	C	0.452	NA	0.539	0.42	0.473	PASS	CCDC88A	hg38	chr2	55334656	55334656	MISSENSE		SNP	T	T	C	g.chr2:55334656T>C	ENST00000263630.13	-	15	2974	c.2165A>G	c.(2164-2166)cAg>cGg	p.Q722R	0.34414	TAGCTGTAGCTGAGCCATTTT	CCDC88A_ENST00000436346.7_MISSENSE_p.Q722R/CCDC88A_ENST00000642200.1_MISSENSE_p.Q722R/CCDC88A_ENST00000336838.10_MISSENSE_p.Q722R/CCDC88A_ENST00000643413.1_MISSENSE_p.Q722R/CCDC88A_ENST00000413716.7_MISSENSE_p.Q722R/CCDC88A_ENST00000647401.1_MISSENSE_p.Q510R/CCDC88A_ENST00000646796.1_MISSENSE_p.Q722R/CCDC88A_ENST00000645072.1_MISSENSE_p.Q722R/CCDC88A_ENST00000645477.1_MISSENSE_p.Q722R/CCDC88A_ENS…
chr2	55644652	GT	G	0.48	NA	0.406	0.449	0.578	PASS	PNPT1	hg38	chr2	55644653	55644653	FRAME_SHIFT_DEL		DEL	T	T	-	g.chr2:55644653delT	ENST00000447944.7	-	23	1912	c.1890delA	c.(1888-1890)aaafs	p.K630fs	0.306733	CAGCCTGAAGTTTTTTTAAGT
chr2	60460624	C	CT	0.49	NA	0.534	0.491	0.535	PASS	BCL11A	hg38	chr2	60460624	60460625	FRAME_SHIFT_INS		INS	-	-	T	g.chr2:60460624_60460625insT	ENST00000642384.2	-	4	2672	c.2287_2288insA	c.(2287-2289)agcfs	p.S763fs	0.5475	CCCGTGTGGCTTCTCCTGTG	BCL11A_ENST00000335712.11_FRAME_SHIFT_INS_p.S729fs/BCL11A_ENST00000358510.6_FRAME_SHIFT_INS_p.S729fs/BCL11A_ENST00000356842.9_INTRON/BCL11A_ENST00000646249.1_INTRON/BCL11A_ENST00000359629.10_INTRON/BCL11A_ENST00000489516.7_INTRON/BCL11A_ENST00000642439.1_INTRON		B-cell_%20_CLL/lymphoma_%20_11A	53335	2	2p13_%20_	yes		B-CLL			L	Dom	T	IGH@
chr2	60462140	G	A	0.536	NA	0.511	0.514	0.393	PASS	BCL11A	hg38	chr2	60462140	60462140	MISSENSE		SNP	G	G	A	g.chr2:60462140G>A	ENST00000642384.2	-	4	1156	c.772C>T	c.(772-774)Cgc>Tgc	p.R258C	0.561097	GGTGGAAAGCGCCCTTCTGCC	BCL11A_ENST00000335712.11_MISSENSE_p.R224C/BCL11A_ENST00000356842.9_MISSENSE_p.R258C/BCL11A_ENST00000358510.6_MISSENSE_p.R224C/BCL11A_ENST00000646249.1_INTRON/BCL11A_ENST00000359629.10_INTRON/BCL11A_ENST00000489516.7_INTRON/BCL11A_ENST00000642439.1_INTRON		B-cell_%20_CLL/lymphoma_%20_11A	53335	2	2p13_%20_	yes		B-CLL			L	Dom	T	IGH@
chr2	60918408	C	T	0.444	NA	0.453	0.388	0.437	PASS	REL	hg38	chr2	60918408	60918408	MISSENSE		SNP	C	C	T	g.chr2:60918408C>T	ENST00000295025.12	+	7	975	c.655C>T	c.(655-657)Cgt>Tgt	p.R219C	0.341646	CATAGAAGTTCGTTTTGTGTT	REL_ENST00000394479.4_MISSENSE_p.R219C		v-rel_%20_reticuloendotheliosis_%20_viral_%20_oncogene_%20_homolog_%20_(avian)	5966	2	_%20_2p13-p12	yes		Hodgkin_%20_Lymphoma			L	Dom	A
chr2	60960398	C	T	0.521	NA	0.451	0.583	0.532	PASS	PUS10	hg38	chr2	60960398	60960398	MISSENSE		SNP	C	C	T	g.chr2:60960398C>T	ENST00000316752.11	-	11	1257	c.994G>A	c.(994-996)Gca>Aca	p.A332T	0.40399	TTACTCTCTGCTTTAAATACT	PUS10_ENST00000407787.5_MISSENSE_p.A332T
chr2	62996748	C	T	0.607	NA	0.5	0.507	0.518	PASS	EHBP1	hg38	chr2	62996748	62996748	MISSENSE		SNP	C	C	T	g.chr2:62996748C>T	ENST00000263991.9	+	21	3780	c.3298C>T	c.(3298-3300)Cgc>Tgc	p.R1100C	0.431421	GAAGCGCCTTCGCTATCTCAT	EHBP1_ENST00000431489.5_MISSENSE_p.R1029C/EHBP1_ENST00000405015.7_MISSENSE_p.R1029C/EHBP1_ENST00000405289.5_MISSENSE_p.R1065C/AC007098.1_ENST00000650490.1_RNA
chr2	70258213	C	A	0.452	NA	0.511	0.405	0.48	PASS	PCYOX1	hg38	chr2	70258213	70258213	MISSENSE		SNP	C	C	A	g.chr2:70258213C>A	ENST00000264441.9	+	1	65	c.49C>A	c.(49-51)Ctg>Atg	p.L17M	0.755611	GGGGTTGTGGCTGTTGCTGTG	PCYOX1_ENST00000433351.7_MISSENSE_p.L17M/AC016700.1_ENST00000446011.1_FIVE_PRIME_FLANK
chr2	72916809	T	A	0.554	NA	0.462	0.595	0.494	PASS	EMX1	hg38	chr2	72916809	72916809	MISSENSE		SNP	T	T	A	g.chr2:72916809T>A	ENST00000394111.6	+	1	550	c.126T>A	c.(124-126)agT>agA	p.S42R	0.668329	GATCTCCCAGTGCCGAGGCCC	EMX1_ENST00000258106.11_FIVE_PRIME_FLANK
chr2	73424522	C	T	0.505	NA	0.491	0.55	0.483	PASS	ALMS1	hg38	chr2	73424522	73424522	MISSENSE		SNP	C	C	T	g.chr2:73424522C>T	ENST00000613296.5	+	5	890	c.857C>T	c.(856-858)tCa>tTa	p.S286L	0.351621	GAAGTAGCTTCAGACTTAGCA	ALMS1_ENST00000484298.5_MISSENSE_p.S244L/ALMS1_ENST00000614410.4_MISSENSE_p.S286L
chr2	73572768	C	T	0.5	NA	0.523	0.487	0.463	PASS	ALMS1	hg38	chr2	73572768	73572768	MISSENSE		SNP	C	C	T	g.chr2:73572768C>T	ENST00000613296.5	+	16	10924	c.10891C>T	c.(10891-10893)Cgt>Tgt	p.R3631C	0.431421	CCGACTTGATCGTTTGGCTAA	ALMS1_ENST00000484298.5_MISSENSE_p.R3589C/ALMS1_ENST00000614410.4_MISSENSE_p.R3631C
chr2	74102024	TG	T	0.528	NA	0.467	0.503	0.573	PASS	TET3	hg38	chr2	74102025	74102025	FRAME_SHIFT_DEL		DEL	G	G	-	g.chr2:74102025delG	ENST00000409262.7	+	11	5236	c.5237delG	c.(5236-5238)tggfs	p.G1748fs	0.665835	AAGCGCAAGTGGGGGGGCACT	TET3_ENST00000305799.8_FRAME_SHIFT_DEL_p.G1655fs
chr2	74369406	C	T	0.457	NA	0.464	0.499	0.446	PASS	DCTN1	hg38	chr2	74369406	74369406	MISSENSE		SNP	C	C	T	g.chr2:74369406C>T	ENST00000361874.7	-	14	1796	c.1478G>A	c.(1477-1479)gGc>gAc	p.G493D	0.57606	AACCCGCGCGCCTGCCATGTC	DCTN1_ENST00000409240.5_MISSENSE_p.G456D/DCTN1_ENST00000409567.7_MISSENSE_p.G473D/DCTN1_ENST00000409868.5_MISSENSE_p.G476D/DCTN1_ENST00000633691.1_MISSENSE_p.G359D/DCTN1_ENST00000409438.5_MISSENSE_p.G359D/DCTN1_ENST00000394003.7_MISSENSE_p.G486D/DCTN1_ENST00000628224.2_MISSENSE_p.G476D
chr2	74460282	AC	A	0.954	NA	0.97	0.973	0.98	PASS	WBP1	hg38	chr2	74460283	74460283	FRAME_SHIFT_DEL		DEL	C	C	-	g.chr2:74460283delC	ENST00000393972.7	+	5	716	c.514delC	c.(514-516)cccfs	p.P174fs	0.568579	AGGCACACCACCCCCCCCTTA	WBP1_ENST00000233615.7_FRAME_SHIFT_DEL_p.P140fs/WBP1_ENST00000409737.5_FRAME_SHIFT_DEL_p.P137fs/INO80B-WBP1_ENST00000452361.5_THREE_PRIME_UTR
chr2	74519572	G	A	0.466	NA	0.415	0.4	0.463	PASS	DQX1	hg38	chr2	74519572	74519572	MISSENSE		SNP	G	G	A	g.chr2:74519572G>A	ENST00000404568.4	-	10	1905	c.1790C>T	c.(1789-1791)tCa>tTa	p.S597L	0.481297	AAAGTATCCTGACACCAGTGC	DQX1_ENST00000393951.6_MISSENSE_p.S597L
chr2	75702390	G	A	0.456	NA	0.48	0.368	0.494	PASS	GCFC2	hg38	chr2	75702390	75702390	MISSENSE		SNP	G	G	A	g.chr2:75702390G>A	ENST00000409857.7	-	3	465	c.428C>T	c.(427-429)gCc>gTc	p.A143V	0.381546	TTTTCTGCGGGCTGCCTGAAT	GCFC2_ENST00000321027.8_MISSENSE_p.A143V/GCFC2_ENST00000470503.1_MISSENSE_p.A143V/GCFC2_ENST00000541687.5_MISSENSE_p.A143V
chr2	85401678	G	A	0.497	NA	0.47	0.467	0.488	PASS	CAPG	hg38	chr2	85401678	85401678	NONSENSE		SNP	G	G	A	g.chr2:85401678G>A	ENST00000409921.5	-	4	269	c.202C>T	c.(202-204)Cag>Tag	p.Q68*	0.630923	CGGGATGACTGCTGGCCTGGG	CAPG_ENST00000263867.9_NONSENSE_p.Q68*/CAPG_ENST00000409670.5_NONSENSE_p.Q68*/CAPG_ENST00000409724.5_NONSENSE_p.Q68*
chr2	88124536	G	GT	0.489	NA	0.482	0.519	0.522	PASS	FABP1	hg38	chr2	88124536	88124537	FRAME_SHIFT_INS		INS	-	-	T	g.chr2:88124536_88124537insT	ENST00000295834.8	-	3	336	c.290_291insA	c.(289-291)aacfs	p.N97fs	0.5225	AGACTTGATGTTTTTGAAAG	FABP1_ENST00000393750.3_FRAME_SHIFT_INS_p.N97fs
chr2	96132650	C	T	0.422	NA	0.416	0.506	0.473	PASS	ASTL	hg38	chr2	96132650	96132650	MISSENSE		SNP	C	C	T	g.chr2:96132650C>T	ENST00000342380.2	-	6	527	c.527G>A	c.(526-528)gGc>gAc	p.G176D	0.638404	AATGCCCCGGCCCTTCTGGAG
chr2	96145128	A	G	0.463	NA	0.501	0.388	0.428	PASS	DUSP2	hg38	chr2	96145128	96145128	MISSENSE		SNP	A	A	G	g.chr2:96145128A>G	ENST00000288943.5	-	1	313	c.227T>C	c.(226-228)cTg>cCg	p.L76P	0.775561	GCGCGTCCGCAGCGCGCGGTC
chr2	96550228	TG	T	0.609	NA	0.471	0.519	0.542	PASS	ARID5A	hg38	chr2	96550229	96550229	FRAME_SHIFT_DEL		DEL	G	G	-	g.chr2:96550229delG	ENST00000454558.2	+	5	1326	c.150delG	c.(148-150)ctgfs	p.G52fs	0.740648	ACGACGAGCTGGGGGGCAGCC	ARID5A_ENST00000357485.8_FRAME_SHIFT_DEL_p.G120fs/ARID5A_ENST00000673792.1_FRAME_SHIFT_DEL_p.G120fs
chr2	96707745	C	A	0.512	NA	0.429	0.444	0.5	PASS	LMAN2L	hg38	chr2	96707745	96707745	MISSENSE		SNP	C	C	A	g.chr2:96707745C>A	ENST00000264963.8	-	7	896	c.873G>T	c.(871-873)ttG>ttT	p.L291F	0.491272	CCACTGAGGGCAAGAACACAT	LMAN2L_ENST00000377079.8_MISSENSE_p.L302F
chr2	96799188	C	T	0.473	NA	0.5	0.488	0.517	PASS	CNNM4	hg38	chr2	96799188	96799188	NONSENSE		SNP	C	C	T	g.chr2:96799188C>T	ENST00000377075.3	+	4	1911	c.1813C>T	c.(1813-1815)Cga>Tga	p.R605*	0.608479	CCTGTACACCCGAAATAAGCC
chr2	96972126	CG	C	0.505	NA	0.455	0.38	0.546	PASS	FAM178B	hg38	chr2	96972127	96972127	FRAME_SHIFT_DEL		DEL	G	G	-	g.chr2:96972127delG	ENST00000490605.3	-	3	606	c.338delC	c.(337-339)ccgfs	p.P113fs	0.67581	TTCCACGGGCGGGGGGCTCCA
chr2	97144676	G	T	0.419	NA	0.554	0.333	0.407	PASS	ANKRD36	hg38	chr2	97144676	97144676	MISSENSE		SNP	G	G	T	g.chr2:97144676G>T	ENST00000652721.1	+	10	1489	c.967G>T	c.(967-969)Gcc>Tcc	p.A323S	0.369077	TTCGAACACAGCCACAGAAAT	ANKRD36_ENST00000420699.9_MISSENSE_p.A323S/ANKRD36_ENST00000461153.7_MISSENSE_p.A323S/ANKRD36_ENST00000620383.1_INTRON/ANKRD36_ENST00000639293.1_INTRON
chr2	98093146	A	C	0.076	NA	0.087	0.086	0.141	PASS	VWA3B	hg38	chr2	98093146	98093146	MISSENSE		SNP	A	A	C	g.chr2:98093146A>C	ENST00000477737.6	+	2	283	c.54A>C	c.(52-54)caA>caC	p.Q18H	0.433915	TGCAGAGGCAAGAGGGATGGA
chr2	98396042	C	T	0.472	NA	0.455	0.5	0.477	PASS	CNGA3	hg38	chr2	98396042	98396042	MISSENSE		SNP	C	C	T	g.chr2:98396042C>T	ENST00000272602.7	+	8	988	c.872C>T	c.(871-873)aCa>aTa	p.T291I	0.488778	TTTGACCGCACAGAGACAAGG	CNGA3_ENST00000436404.6_MISSENSE_p.T273I
chr2	99593688	A	T	0.466	NA	0.484	0.517	0.535	PASS	AFF3	hg38	chr2	99593688	99593688	MISSENSE		SNP	A	A	T	g.chr2:99593688A>T	ENST00000409579.5	-	15	2281	c.2048T>A	c.(2047-2049)aTc>aAc	p.I683N	0.668329	TTTGGGGACGATCCTGCTTAG	AFF3_ENST00000409236.6_MISSENSE_p.I658N/AFF3_ENST00000672756.1_MISSENSE_p.I658N/AFF3_ENST00000317233.8_MISSENSE_p.I658N
chr2	100286990	G	A	0.427	NA	0.493	0.512	0.492	PASS	LONRF2	hg38	chr2	100286990	100286990	MISSENSE		SNP	G	G	A	g.chr2:100286990G>A	ENST00000393437.8	-	11	2402	c.1994C>T	c.(1993-1995)gCg>gTg	p.A665V	0.466334	CTGGAGAGACGCGAACCAGGA	LONRF2_ENST00000409647.1_MISSENSE_p.A422V
chr2	100993391	C	A	0.532	NA	0.438	0.422	0.504	PASS	NPAS2	hg38	chr2	100993391	100993391	MISSENSE		SNP	C	C	A	g.chr2:100993391C>A	ENST00000335681.10	+	20	2454	c.2156C>A	c.(2155-2157)cCc>cAc	p.P719H	0.605985	GACGCACACCCCGCCAACAGC
chr2	101387387	G	A	0.56	NA	0.432	0.532	0.393	PASS	CREG2	hg38	chr2	101387387	101387387	MISSENSE		SNP	G	G	A	g.chr2:101387387G>A	ENST00000324768.6	-	1	117	c.71C>T	c.(70-72)gCc>gTc	p.A24V	0.750623	GGACAGCAGGGCGCTGCAGCA
chr2	101870393	A	T	0.454	NA	0.457	0.478	0.422	PASS	MAP4K4	hg38	chr2	101870393	101870393	MISSENSE		SNP	A	A	T	g.chr2:101870393A>T	ENST00000347699.8	+	21	2495	c.2495A>T	c.(2494-2496)gAg>gTg	p.E832V	0.481297	CCATCCAAGGAGGGCACTCTA	MAP4K4_ENST00000425019.5_MISSENSE_p.E801V/MAP4K4_ENST00000634702.1_MISSENSE_p.E750V/MAP4K4_ENST00000413150.6_MISSENSE_p.E747V/MAP4K4_ENST00000456652.5_MISSENSE_p.E631V/MAP4K4_ENST00000350878.8_MISSENSE_p.E802V/MAP4K4_ENST00000324219.8_MISSENSE_p.E828V/MAP4K4_ENST00000625522.2_MISSENSE_p.E913V/MAP4K4_ENST00000350198.8_MISSENSE_p.E750V/MAP4K4_ENST00000302217.9_MISSENSE_p.E580V/MAP4K4_ENST0000062772…
chr2	102009679	GC	G	0.484	NA	0.528	0.423	0.514	PASS	IL1R2	hg38	chr2	102009680	102009680	FRAME_SHIFT_DEL		DEL	C	C	-	g.chr2:102009680delC	ENST00000332549.8	+	3	298	c.186delC	c.(184-186)agcfs	p.R64fs	0.59601	CCTCTGTCAGCCCCCGCATCA	IL1R2_ENST00000393414.6_FRAME_SHIFT_DEL_p.R64fs/IL1R2_ENST00000441002.1_FRAME_SHIFT_DEL_p.R64fs	Pancreas(106_%3B_189_%20_1628_%20_2302_%20_5133_%20_12295)
chr2	102176671	A	G	0.498	NA	0.431	0.418	0.427	PASS	IL1R1	hg38	chr2	102176671	102176671	MISSENSE		SNP	A	A	G	g.chr2:102176671A>G	ENST00000410023.6	+	12	1980	c.1622A>G	c.(1621-1623)cAg>cGg	p.Q541R	0.468828	ATGCCAGTCCAGCGACGGTCA	IL1R1_ENST00000409929.5_MISSENSE_p.Q510R/IL1R1_ENST00000424272.5_THREE_PRIME_UTR/IL1R1_ENST00000409589.5_INTRON/IL1R1-AS1_ENST00000428188.1_RNA
chr2	102479276	G	T	0.37	NA	0.424	0.45	0.517	PASS	SLC9A4	hg38	chr2	102479276	102479276	MISSENSE		SNP	G	G	T	g.chr2:102479276G>T	ENST00000295269.5	+	2	1228	c.694G>T	c.(694-696)Gcc>Tcc	p.A232S	0.620948	CTTTGGGGAGGCCCTGCTCAA
chr2	102797919	G	A	0.083	NA	0.099	0.128	0.165	PASS	TMEM182	hg38	chr2	102797919	102797919	MISSENSE		SNP	G	G	A	g.chr2:102797919G>A	ENST00000412401.3	+	4	575	c.388G>A	c.(388-390)Gca>Aca	p.A130T	0.433915	TGTAGTCATCGCAAGCTTTTT	TMEM182_ENST00000409173.5_MISSENSE_p.A87T/TMEM182_ENST00000409528.5_MISSENSE_p.A34T/TMEM182_ENST00000640575.2_MISSENSE_p.A130T/TMEM182_ENST00000639249.1_MISSENSE_p.A34T/TMEM182_ENST00000488134.5_INTRON
chr2	105280545	C	T	0.493	NA	0.462	0.532	0.478	PASS	TGFBRAP1	hg38	chr2	105280545	105280545	MISSENSE		SNP	C	C	T	g.chr2:105280545C>T	ENST00000393359.7	-	6	1428	c.1300G>A	c.(1300-1302)Gag>Aag	p.E434K	0.553616	CTGCGGACCTCGTTCAGGTAG	TGFBRAP1_ENST00000595531.5_MISSENSE_p.E434K/TGFBRAP1_ENST00000258449.2_MISSENSE_p.E434K	Esophageal_%20_Squamous(183_%3B_794_%20_2019_%20_9730_%20_21801_%20_48859)
chr2	107872649	AT	A	0.575	NA	0.457	0.462	0.42	PASS	RGPD4	hg38	chr2	107872650	107872650	FRAME_SHIFT_DEL		DEL	T	T	-	g.chr2:107872650delT	ENST00000408999.4	+	20	4767	c.4646delT	c.(4645-4647)attfs	p.F1550fs	0.386534	GTTAAAAGAATTTTTAGTAGT
chr2	110125284	AT	A	0.984	NA	0.981	0.978	0.987	PASS	NPHP1	hg38	chr2	110125285	110125285	FRAME_SHIFT_DEL		DEL	T	T	-	g.chr2:110125285delT	ENST00000417665.5	-	20	1825	c.1797delA	c.(1795-1797)aaafs	p.K599fs	0.38404	GCTCAGGCCATTTTTTTTTCC	NPHP1_ENST00000316534.8_INTRON/NPHP1_ENST00000393272.7_INTRON/NPHP1_ENST00000445609.7_INTRON/NPHP1_ENST00000355301.8_INTRON
chr2	119245515	A	G	0.472	NA	0.551	0.448	0.412	PASS	STEAP3	hg38	chr2	119245515	119245515	MISSENSE		SNP	A	A	G	g.chr2:119245515A>G	ENST00000393106.6	+	3	153	c.19A>G	c.(19-21)Aag>Gag	p.K7E	0.600998	AGAGATGGACAAGCCACTGAT	STEAP3_ENST00000393107.2_MISSENSE_p.K7E/STEAP3_ENST00000393110.7_MISSENSE_p.K17E/STEAP3_ENST00000409811.5_MISSENSE_p.K7E/STEAP3-AS1_ENST00000654197.1_RNA
chr2	127308624	A	G	0.535	NA	0.443	0.469	0.402	PASS	MAP3K2	hg38	chr2	127308624	127308624	MISSENSE		SNP	A	A	G	g.chr2:127308624A>G	ENST00000409947.5	-	16	1878	c.1595T>C	c.(1594-1596)gTc>gCc	p.V532A	0.416459	TCCACTGATGACTTCAGGGCT	MAP3K2_ENST00000344908.9_MISSENSE_p.V532A/AC068282.1_ENST00000651019.1_RNA/AC068282.1_ENST00000655875.1_RNA
chr2	127423111	G	T	0.472	NA	0.456	0.518	0.512	PASS	PROC	hg38	chr2	127423111	127423111	MISSENSE		SNP	G	G	T	g.chr2:127423111G>T	ENST00000234071.8	+	5	427	c.340G>T	c.(340-342)Ggc>Tgc	p.G114C	0.720698	GTGCATCGACGGCATCGGCAG	PROC_ENST00000409048.1_MISSENSE_p.G114C
chr2	127592857	A	G	0.556	NA	0.504	0.634	0.458	PASS	MYO7B	hg38	chr2	127592857	127592857	MISSENSE		SNP	A	A	G	g.chr2:127592857A>G	ENST00000409816.6	+	16	2088	c.2056A>G	c.(2056-2058)Atc>Gtc	p.I686V	0.708229	GACCGTGCACATCCGCAAGTC	MYO7B_ENST00000428314.5_MISSENSE_p.I686V
chr2	127636911	C	A	0.522	NA	0.562	0.436	0.52	PASS	MYO7B	hg38	chr2	127636911	127636911	MISSENSE		SNP	C	C	A	g.chr2:127636911C>A	ENST00000409816.6	+	45	6279	c.6247C>A	c.(6247-6249)Ctg>Atg	p.L2083M	0.648379	CGAGACCTCCCTGGTGAGCTC	MYO7B_ENST00000409090.1_MISSENSE_p.L936M/MYO7B_ENST00000428314.5_MISSENSE_p.L2083M
chr2	130192103	T	TG	0.431	NA	0.437	0.473	0.444	PASS	TUBA3E	hg38	chr2	130192103	130192104	FRAME_SHIFT_INS		INS	-	-	G	g.chr2:130192103_130192104insG	ENST00000312988.9	-	5	1160	c.1080_1081insC	c.(1081-1083)acafs	p.T361fs	0.5725	GGACCACTGTGGGGGGCTGG
chr2	130656698	GA	G	0.244	NA	0.286	0.309	0.273	PASS	POTEJ	hg38	chr2	130656699	130656699	FRAME_SHIFT_DEL		DEL	A	A	-	g.chr2:130656699delA	ENST00000409602.1	+	15	1990	c.1939delA	c.(1939-1941)aaafs	p.K649fs	0.44389	TGAAAGTGTGAAAAAAAAGAA
chr2	131252993	A	G	0.284	NA	0.318	0.275	0.269	PASS	POTEE	hg38	chr2	131252993	131252993	MISSENSE		SNP	A	A	G	g.chr2:131252993A>G	ENST00000356920.9	+	13	2008	c.1672A>G	c.(1672-1674)Aat>Gat	p.N558D	0.369077	AAACCTGACTAATGGTGCCAC	PLEKHB2_ENST00000404460.5_INTRON/POTEE_ENST00000613282.3_MISSENSE_p.N435D/POTEE_ENST00000626191.1_THREE_PRIME_UTR
chr2	132784758	G	A	0.424	NA	0.454	0.557	0.512	PASS	NCKAP5	hg38	chr2	132784758	132784758	NONSENSE		SNP	G	G	A	g.chr2:132784758G>A	ENST00000409261.6	-	14	2430	c.2053C>T	c.(2053-2055)Cag>Tag	p.Q685*	0.421446	ACCCCAGTCTGGTGAGAGCTG	NCKAP5_ENST00000409213.5_INTRON/NCKAP5_ENST00000317721.10_NONSENSE_p.Q685*/NCKAP5_ENST00000405974.7_INTRON/AC010974.2_ENST00000651100.1_RNA
chr2	136115701	T	C	0.451	NA	0.513	0.454	0.461	PASS	CXCR4	hg38	chr2	136115701	136115701	MISSENSE		SNP	T	T	C	g.chr2:136115701T>C	ENST00000409817.1	-	1	543	c.239A>G	c.(238-240)tAc>tGc	p.Y80C	0.503741	GTGCAGCCTGTACTTGTCCGT	CXCR4_ENST00000241393.4_MISSENSE_p.Y76C
chr2	140378196	G	A	0.499	NA	0.437	0.552	0.496	PASS	LRP1B	hg38	chr2	140378196	140378196	MISSENSE		SNP	G	G	A	g.chr2:140378196G>A	ENST00000389484.8	-	68	10909	c.10622C>T	c.(10621-10623)gCa>gTa	p.A3541V	0.38404	AGAGCCATCTGCACAGTCAAA		Colon(99_%3B_50_%20_2074_%20_2507_%20_20106)
chr2	143436998	A	G	0.541	NA	0.62	0.564	0.506	PASS	ARHGAP15	hg38	chr2	143436998	143436998	MISSENSE		SNP	A	A	G	g.chr2:143436998A>G	ENST00000295095.11	+	8	721	c.659A>G	c.(658-660)gAc>gGc	p.D220G	0.349127	AGTCACTACGACAGTGATATA	AC079793.1_ENST00000651074.1_RNA/AC079793.1_ENST00000550516.1_RNA/AC079793.1_ENST00000442794.1_RNA/AC079793.1_ENST00000546678.1_RNA
chr2	147926116	TA	T	0.986	NA	0.988	0.987	0.989	PASS	ACVR2A	hg38	chr2	147926117	147926117	FRAME_SHIFT_DEL		DEL	A	A	-	g.chr2:147926117delA	ENST00000241416.12	+	10	1426	c.1303delA	c.(1303-1305)aaafs	p.K437fs	0.351621	TGTTGTGCATAAAAAAAAGAG	ACVR2A_ENST00000404590.1_FRAME_SHIFT_DEL_p.K437fs/ACVR2A_ENST00000535787.5_FRAME_SHIFT_DEL_p.K329fs
chr2	151250937	A	G	0.423	NA	0.399	0.492	0.395	PASS	RBM43	hg38	chr2	151250937	151250937	MISSENSE		SNP	A	A	G	g.chr2:151250937A>G	ENST00000331426.6	-	4	1179	c.1043T>C	c.(1042-1044)gTc>gCc	p.V348A	0.371571	TAATTTCATGACCCCTTTTTT
chr2	151357697	C	G	0.479	NA	0.424	0.428	0.425	PASS	TNFAIP6	hg38	chr2	151357697	151357697	MISSENSE		SNP	C	C	G	g.chr2:151357697C>G	ENST00000243347.5	+	1	106	c.31C>G	c.(31-33)Cta>Gta	p.L11V	0.381546	ATTTCTCTTGCTATGGGAAGA
chr2	151463835	C	CA	0.496	NA	0.387	0.533	0.454	PASS	RIF1	hg38	chr2	151463835	151463836	FRAME_SHIFT_INS		INS	-	-	A	g.chr2:151463835_151463836insA	ENST00000243326.9	+	29	4798	c.4315_4316insA	c.(4315-4317)caafs	p.E1442fs	0.3575	AATAGTCATCAAAAAAAGGA	RIF1_ENST00000444746.7_FRAME_SHIFT_INS_p.E1442fs/RIF1_ENST00000453091.6_FRAME_SHIFT_INS_p.E1442fs/RIF1_ENST00000430328.6_FRAME_SHIFT_INS_p.E1442fs/RIF1_ENST00000428287.6_FRAME_SHIFT_INS_p.E1442fs
chr2	151567290	C	T	0.126	NA	0.183	0.169	0.2	PASS	NEB	hg38	chr2	151567290	151567290	MISSENSE		SNP	C	C	T	g.chr2:151567290C>T	ENST00000603639.5	-	112	18034	c.18034G>A	c.(18034-18036)Gcc>Acc	p.A6012T	0.431421	CCCTGCTTGGCGGCCAAGACT	NEB_ENST00000604864.5_MISSENSE_p.A6012T/NEB_ENST00000409198.5_MISSENSE_p.A4311T/NEB_ENST00000397345.7_MISSENSE_p.A6012T/NEB_ENST00000618972.4_MISSENSE_p.A6012T/NEB_ENST00000427231.6_MISSENSE_p.A6012T/NEB_ENST00000172853.14_MISSENSE_p.A4311T
chr2	151691930	T	A	0.447	NA	0.433	0.58	0.508	PASS	NEB	hg38	chr2	151691930	151691930	MISSENSE		SNP	T	T	A	g.chr2:151691930T>A	ENST00000603639.5	-	21	2145	c.2145A>T	c.(2143-2145)aaA>aaT	p.K715N	0.361596	GGAAATAGCATTTTCCTTTAT	NEB_ENST00000604864.5_MISSENSE_p.K715N/NEB_ENST00000409198.5_MISSENSE_p.K715N/NEB_ENST00000397345.7_MISSENSE_p.K715N/NEB_ENST00000618972.4_MISSENSE_p.K715N/NEB_ENST00000427231.6_MISSENSE_p.K715N/NEB_ENST00000172853.14_MISSENSE_p.K715N
chr2	153478279	C	A	0.438	NA	0.465	0.526	0.551	PASS	RPRM	hg38	chr2	153478279	153478279	MISSENSE		SNP	C	C	A	g.chr2:153478279C>A	ENST00000325926.4	-	1	484	c.287G>T	c.(286-288)aGg>aTg	p.R96M	0.623441	CTTAGACGGCCTCCGGTCCTT	AC012501.2_ENST00000424322.1_RNA
chr2	157415895	TG	T	0.43	NA	0.496	0.509	0.488	PASS	CYTIP	hg38	chr2	157415896	157415896	FRAME_SHIFT_DEL		DEL	G	G	-	g.chr2:157415896delG	ENST00000264192.8	-	8	931	c.861delC	c.(859-861)cccfs	p.K288fs	0.541147	CCCCCTCCTTGGGGATAAAGC
chr2	161371201	G	A	0.489	NA	0.542	0.449	0.488	PASS	PSMD14	hg38	chr2	161371201	161371201	MISSENSE		SNP	G	G	A	g.chr2:161371201G>A	ENST00000409682.8	+	7	658	c.341G>A	c.(340-342)aGt>aAt	p.S114N	0.394015	TGGTATCACAGTCACCCTGGC
chr2	162218134	A	G	0.495	NA	0.486	0.424	0.533	PASS	FAP	hg38	chr2	162218134	162218134	MISSENSE		SNP	A	A	G	g.chr2:162218134A>G	ENST00000188790.9	-	9	732	c.614T>C	c.(613-615)aTg>aCg	p.M205T	0.301746	TGTAGCAAGCATTTCCTCTGA	FAP_ENST00000443424.5_MISSENSE_p.M180T/FAP_ENST00000627638.2_MISSENSE_p.M204T
chr2	164522005	T	C	0.528	NA	0.528	0.429	0.564	PASS	GRB14	hg38	chr2	164522005	164522005	MISSENSE		SNP	T	T	C	g.chr2:164522005T>C	ENST00000263915.8	-	6	964	c.791A>G	c.(790-792)tAt>tGt	p.Y264C	0.281796	AGTAGAAAAATATAAACCAGA
chr2	166199744	G	A	0.465	NA	0.458	0.472	0.509	PASS	SCN9A	hg38	chr2	166199744	166199744	MISSENSE		SNP	G	G	A	g.chr2:166199744G>A	ENST00000409672.5	-	27	5209	c.4862C>T	c.(4861-4863)aCg>aTg	p.T1621M	0.413965	AAAGAGCAGCGTGCGGATCCC	SCN9A_ENST00000642356.2_MISSENSE_p.T1632M/SCN9A_ENST00000303354.11_MISSENSE_p.T1632M/SCN9A_ENST00000645907.1_MISSENSE_p.T1621M/SCN9A_ENST00000644316.1_MISSENSE_p.T1580M/SCN9A_ENST00000409435.6_MISSENSE_p.T1632M/SCN1A-AS1_ENST00000651782.1_RNA/SCN1A-AS1_ENST00000668610.1_RNA/SCN1A-AS1_ENST00000668514.1_RNA/SCN1A-AS1_ENST00000651013.1_RNA/SCN1A-AS1_ENST00000657189.1_RNA/SCN1A-AS1_ENST00000447809.2_…
chr2	166443525	G	A	0.407	NA	0.49	0.412	0.588	PASS	SCN7A	hg38	chr2	166443525	166443525	MISSENSE		SNP	G	G	A	g.chr2:166443525G>A	ENST00000643258.1	-	14	2187	c.1778C>T	c.(1777-1779)gCt>gTt	p.A593V	0.336658	TCGAAGAAGAGCCATTCCTGC	SCN7A_ENST00000441411.2_MISSENSE_p.A593V/SCN7A_ENST00000419992.6_MISSENSE_p.A593V/SCN7A_ENST00000619410.4_MISSENSE_p.A593V/SCN7A_ENST00000621965.4_MISSENSE_p.A593V
chr2	169081585	C	T	0.493	NA	0.524	0.507	0.414	PASS	DHRS9	hg38	chr2	169081585	169081585	MISSENSE		SNP	C	C	T	g.chr2:169081585C>T	ENST00000602501.5	+	5	1507	c.4C>T	c.(4-6)Ctc>Ttc	p.L2F	0.374065	GGGAAAAATGCTCTTTTGGGT	DHRS9_ENST00000357546.6_MISSENSE_p.L2F/DHRS9_ENST00000436483.6_MISSENSE_p.L2F/DHRS9_ENST00000428522.5_MISSENSE_p.L2F/DHRS9_ENST00000421653.5_INTRON/DHRS9_ENST00000412271.1_MISSENSE_p.L2F/DHRS9_ENST00000432060.6_MISSENSE_p.L62F
chr2	169083529	G	A	0.418	NA	0.462	0.486	0.392	PASS	DHRS9	hg38	chr2	169083529	169083529	MISSENSE		SNP	G	G	A	g.chr2:169083529G>A	ENST00000602501.5	+	6	2017	c.514G>A	c.(514-516)Gtt>Att	p.V172I	0.411471	CCTTGCAATCGTTGGAGGGGG	DHRS9_ENST00000357546.6_MISSENSE_p.V172I/DHRS9_ENST00000436483.6_MISSENSE_p.V172I/DHRS9_ENST00000428522.5_MISSENSE_p.V172I/DHRS9_ENST00000421653.5_MISSENSE_p.V25I/DHRS9_ENST00000412271.1_MISSENSE_p.V172I/DHRS9_ENST00000432060.6_MISSENSE_p.V232I
chr2	169139284	C	T	0.496	NA	0.378	0.507	0.498	PASS	LRP2	hg38	chr2	169139284	169139284	MISSENSE		SNP	C	C	T	g.chr2:169139284C>T	ENST00000649046.1	-	74	13490	c.13355G>A	c.(13354-13356)gGc>gAc	p.G4452D	0.451372	CAAAAGGGAGCCGGTCCTTCT
chr2	169246909	G	A	0.478	NA	0.433	0.5	0.531	PASS	LRP2	hg38	chr2	169246909	169246909	NONSENSE		SNP	G	G	A	g.chr2:169246909G>A	ENST00000443831.1	-	19	2710	c.2575C>T	c.(2575-2577)Cga>Tga	p.R859*	0.473815	CCACACACTCGCTGGAAATTT	LRP2_ENST00000649046.1_NONSENSE_p.R996*
chr2	169808497	CA	C	0.435	NA	0.517	0.541	0.564	PASS	SSB	hg38	chr2	169808498	169808498	FRAME_SHIFT_DEL		DEL	A	A	-	g.chr2:169808498delA	ENST00000409333.1	+	7	817	c.571delA	c.(571-573)aaafs	p.N193fs	0.34414	TTACTTTGCCAAAAAAAATGA	SSB_ENST00000260956.9_FRAME_SHIFT_DEL_p.N193fs
chr2	172088236	G	A	0.387	NA	0.427	0.518	0.462	PASS	DLX1	hg38	chr2	172088236	172088236	MISSENSE		SNP	G	G	A	g.chr2:172088236G>A	ENST00000361725.5	+	3	918	c.747G>A	c.(745-747)atG>atA	p.M249I	0.640898	AAGAAGCTATGCAGCAACCCC	DLX1_ENST00000341900.6_THREE_PRIME_UTR
chr2	172469179	C	T	0.407	NA	0.458	0.505	0.474	PASS	ITGA6	hg38	chr2	172469179	172469179	NONSENSE		SNP	C	C	T	g.chr2:172469179C>T	ENST00000264107.11	+	4	676	c.442C>T	c.(442-444)Cga>Tga	p.R148*	0.418953	GCAGGAATCCCGAGACATCTT	ITGA6_ENST00000409080.6_NONSENSE_p.R148*/ITGA6_ENST00000409532.5_NONSENSE_p.R34*/ITGA6_ENST00000442250.5_NONSENSE_p.R148*/ITGA6_ENST00000458358.5_NONSENSE_p.R148*/ITGA6-AS1_ENST00000417539.1_FIVE_PRIME_FLANK/ITGA6-AS1_ENST00000458314.1_FIVE_PRIME_FLANK
chr2	173016394	C	A	0.554	NA	0.506	0.443	0.533	PASS	RAPGEF4	hg38	chr2	173016394	173016394	MISSENSE		SNP	C	C	A	g.chr2:173016394C>A	ENST00000397081.8	+	19	1994	c.1855C>A	c.(1855-1857)Ctc>Atc	p.L619I	0.451372	GATTGCTGCCCTCAAGGAGCA	RAPGEF4_ENST00000397087.7_MISSENSE_p.L475I/RAPGEF4_ENST00000409036.5_MISSENSE_p.L619I/RAPGEF4_ENST00000540783.5_MISSENSE_p.L466I/RAPGEF4_ENST00000538974.5_MISSENSE_p.L448I/RAPGEF4_ENST00000535187.5_MISSENSE_p.L399I
chr2	173266642	AG	A	0.491	NA	0.426	0.503	0.445	PASS	MAP3K20	hg38	chr2	173266643	173266643	FRAME_SHIFT_DEL		DEL	G	G	-	g.chr2:173266643delG	ENST00000375213.8	+	20	2486	c.2296delG	c.(2296-2298)gggfs	p.G767fs	0.46384	AGTCAGCGAAGGGGGCTGGAC	MAP3K20_ENST00000409176.6_FRAME_SHIFT_DEL_p.G767fs/MAP3K20-AS1_ENST00000423106.2_RNA
chr2	174398291	CT	C	0.487	NA	0.491	0.538	0.508	PASS	SCRN3	hg38	chr2	174398292	174398292	FRAME_SHIFT_DEL		DEL	T	T	-	g.chr2:174398292delT	ENST00000272732.11	+	2	105	c.9delT	c.(7-9)cctfs	p.S5fs	0.306733	AAATGGAACCTTTTTCCTGTG	SCRN3_ENST00000409673.7_INTRON/CIR1_ENST00000342016.8_FIVE_PRIME_FLANK
chr2	176124006	C	T	0.525	NA	0.444	0.518	0.521	PASS	HOXD9	hg38	chr2	176124006	176124006	MISSENSE		SNP	C	C	T	g.chr2:176124006C>T	ENST00000249499.8	+	2	940	c.890C>T	c.(889-891)aCg>aTg	p.T297M	0.548628	AAATACCAGACGCTTGAGCTG	HOXD-AS2_ENST00000440016.6_RNA	GBM(47_%3B_924_%20_952_%20_7959_%20_9248_%20_12176)
chr2	176169584	G	A	0.56	NA	0.482	0.553	0.443	PASS	HOXD3	hg38	chr2	176169584	176169584	MISSENSE		SNP	G	G	A	g.chr2:176169584G>A	ENST00000410016.5	+	2	744	c.470G>A	c.(469-471)aGc>aAc	p.S157N	0.583541	GCCACCATCAGCAAGCAGATC	HOXD3_ENST00000249440.4_MISSENSE_p.S157N/AC009336.1_ENST00000608941.1_FIVE_PRIME_FLANK
chr2	178545503	CT	C	0.471	NA	0.552	0.414	0.487	PASS	TTN	hg38	chr2	178545504	178545504	FRAME_SHIFT_DEL		DEL	T	T	-	g.chr2:178545504delT	ENST00000342992.10	-	293	88126	c.87902delA	c.(87901-87903)aagfs	p.K29301fs	0.448878	GCTGGTCACCTTCAGCCTGGT	TTN_ENST00000589042.5_FRAME_SHIFT_DEL_p.K31869fs/TTN_ENST00000591111.5_FRAME_SHIFT_DEL_p.K30228fs/TTN_ENST00000460472.6_FRAME_SHIFT_DEL_p.K22804fs/TTN_ENST00000342175.11_FRAME_SHIFT_DEL_p.K22996fs/TTN_ENST00000359218.10_FRAME_SHIFT_DEL_p.K22929fs/TTN-AS1_ENST00000659121.1_RNA/TTN-AS1_ENST00000419746.5_RNA/TTN-AS1_ENST00000657023.1_RNA/TTN-AS1_ENST00000590773.6_RNA/TTN-AS1_ENST00000456053.5_RNA/TT…
chr2	178547875	G	T	0.378	NA	0.447	0.444	0.516	PASS	TTN	hg38	chr2	178547875	178547875	MISSENSE		SNP	G	G	T	g.chr2:178547875G>T	ENST00000342992.10	-	288	86270	c.86047C>A	c.(86047-86049)Ctg>Atg	p.L28683M	0.46384	ATTTCTTCCAGTTTCCATGTT	TTN_ENST00000589042.5_MISSENSE_p.L31251M/TTN_ENST00000591111.5_MISSENSE_p.L29610M/TTN_ENST00000460472.6_MISSENSE_p.L22186M/TTN_ENST00000342175.11_MISSENSE_p.L22378M/TTN_ENST00000359218.10_MISSENSE_p.L22311M/TTN-AS1_ENST00000659121.1_RNA/TTN-AS1_ENST00000419746.5_RNA/TTN-AS1_ENST00000657023.1_RNA/TTN-AS1_ENST00000590773.6_RNA/TTN-AS1_ENST00000456053.5_RNA/TTN-AS1_ENST00000592600.6_RNA/TTN-AS1_ENST…
chr2	178564686	G	A	0.443	NA	0.441	0.577	0.61	PASS	TTN	hg38	chr2	178564686	178564686	MISSENSE		SNP	G	G	A	g.chr2:178564686G>A	ENST00000342992.10	-	275	73965	c.73742C>T	c.(73741-73743)gCt>gTt	p.A24581V	0.411471	AATATTTTCAGCAGAAACTTT	TTN_ENST00000589042.5_MISSENSE_p.A27149V/TTN_ENST00000591111.5_MISSENSE_p.A25508V/TTN_ENST00000460472.6_MISSENSE_p.A18084V/TTN_ENST00000342175.11_MISSENSE_p.A18276V/TTN_ENST00000359218.10_MISSENSE_p.A18209V/TTN-AS1_ENST00000659121.1_RNA/TTN-AS1_ENST00000419746.5_RNA/TTN-AS1_ENST00000657023.1_RNA/TTN-AS1_ENST00000590773.6_RNA/TTN-AS1_ENST00000456053.5_RNA/TTN-AS1_ENST00000592600.6_RNA/TTN-AS1_ENST…
chr2	178576408	C	T	0.453	NA	0.498	0.504	0.468	PASS	TTN	hg38	chr2	178576408	178576408	MISSENSE		SNP	C	C	T	g.chr2:178576408C>T	ENST00000342992.10	-	275	62243	c.62020G>A	c.(62020-62022)Gga>Aga	p.G20674R	0.433915	GAAGGTGGTCCTGGAGGATCT	TTN_ENST00000589042.5_MISSENSE_p.G23242R/TTN_ENST00000591111.5_MISSENSE_p.G21601R/TTN_ENST00000460472.6_MISSENSE_p.G14177R/TTN_ENST00000342175.11_MISSENSE_p.G14369R/TTN_ENST00000359218.10_MISSENSE_p.G14302R/TTN-AS1_ENST00000659121.1_RNA/TTN-AS1_ENST00000419746.5_RNA/TTN-AS1_ENST00000657023.1_RNA/TTN-AS1_ENST00000590773.6_RNA/TTN-AS1_ENST00000456053.5_RNA/TTN-AS1_ENST00000592600.6_RNA/TTN-AS1_ENST…
chr2	178594352	T	C	0.382	NA	0.479	0.509	0.466	PASS	TTN	hg38	chr2	178594352	178594352	MISSENSE		SNP	T	T	C	g.chr2:178594352T>C	ENST00000342992.10	-	245	50661	c.50438A>G	c.(50437-50439)gAt>gGt	p.D16813G	0.394015	ACCCAGCTCATCCTTGCAAGT	TTN_ENST00000589042.5_MISSENSE_p.D19381G/TTN_ENST00000591111.5_MISSENSE_p.D17740G/TTN_ENST00000460472.6_MISSENSE_p.D10316G/TTN_ENST00000342175.11_MISSENSE_p.D10508G/TTN_ENST00000359218.10_MISSENSE_p.D10441G/TTN-AS1_ENST00000659121.1_RNA/TTN-AS1_ENST00000419746.5_RNA/TTN-AS1_ENST00000657023.1_RNA/TTN-AS1_ENST00000590773.6_RNA/TTN-AS1_ENST00000456053.5_RNA/TTN-AS1_ENST00000592600.6_RNA/TTN-AS1_ENST…
chr2	178608025	G	C	0.407	NA	0.452	0.493	0.556	PASS	TTN	hg38	chr2	178608025	178608025	MISSENSE		SNP	G	G	C	g.chr2:178608025G>C	ENST00000342992.10	-	225	45281	c.45058C>G	c.(45058-45060)Cta>Gta	p.L15020V	0.453865	TCCCATTCTAGTTCAATAGTT	TTN_ENST00000589042.5_MISSENSE_p.L17588V/TTN_ENST00000591111.5_MISSENSE_p.L15947V/TTN_ENST00000460472.6_MISSENSE_p.L8523V/TTN_ENST00000342175.11_MISSENSE_p.L8715V/TTN_ENST00000359218.10_MISSENSE_p.L8648V/TTN-AS1_ENST00000659121.1_RNA/TTN-AS1_ENST00000657023.1_RNA/TTN-AS1_ENST00000590773.6_RNA/TTN-AS1_ENST00000456053.5_RNA/TTN-AS1_ENST00000592600.6_RNA/TTN-AS1_ENST00000589487.5_RNA/TTN-AS1_ENST000…
chr2	178621973	CT	C	0.48	NA	0.466	0.455	0.496	PASS	TTN	hg38	chr2	178621974	178621974	FRAME_SHIFT_DEL		DEL	T	T	-	g.chr2:178621974delT	ENST00000342992.10	-	193	37468	c.37244delA	c.(37243-37245)aagfs	p.K12415fs	0.36409	TTTTTTGCCCTTTTTAATTTC	TTN_ENST00000589042.5_FRAME_SHIFT_DEL_p.K14983fs/TTN_ENST00000591111.5_FRAME_SHIFT_DEL_p.K13342fs/TTN_ENST00000460472.6_FRAME_SHIFT_DEL_p.K5918fs/TTN_ENST00000342175.11_FRAME_SHIFT_DEL_p.K6110fs/TTN_ENST00000359218.10_FRAME_SHIFT_DEL_p.K6043fs/TTN-AS1_ENST00000659121.1_RNA/TTN-AS1_ENST00000657023.1_RNA/TTN-AS1_ENST00000590773.6_RNA/TTN-AS1_ENST00000592600.6_RNA/TTN-AS1_ENST00000589487.5_RNA/TTN-A…
chr2	181457803	C	T	0.522	NA	0.519	0.451	0.476	PASS	ITGA4	hg38	chr2	181457803	181457803	MISSENSE		SNP	C	C	T	g.chr2:181457803C>T	ENST00000339307.8	+	1	597	c.149C>T	c.(148-150)aCg>aTg	p.T50M	0.640898	CCCCACAACACGCTGTTCGGC	ITGA4_ENST00000397033.7_MISSENSE_p.T50M
chr2	181892128	G	A	0.54	NA	0.389	0.483	0.386	PASS	ITPRID2	hg38	chr2	181892128	181892128	MISSENSE		SNP	G	G	A	g.chr2:181892128G>A	ENST00000320370.11	+	1	174	c.62G>A	c.(61-63)aGt>aAt	p.S21N	0.740648	CAAGTGGCGAGTCGCAGGAGG	ITPRID2_ENST00000431877.7_MISSENSE_p.S21N/ITPRID2_ENST00000409001.5_MISSENSE_p.S21N/AC009962.1_ENST00000567327.1_FIVE_PRIME_FLANK
chr2	188999308	A	C	0.471	NA	0.355	0.421	0.535	PASS	COL3A1	hg38	chr2	188999308	188999308	MISSENSE		SNP	A	A	C	g.chr2:188999308A>C	ENST00000304636.9	+	30	2163	c.2046A>C	c.(2044-2046)gaA>gaC	p.E682D	0.438903	CCCCTGGTGAACGTGGACCTC	COL3A1_ENST00000317840.9_MISSENSE_p.E682D
chr2	189666639	G	C	0.519	NA	0.452	0.448	0.522	PASS	ASNSD1	hg38	chr2	189666639	189666639	MISSENSE		SNP	G	G	C	g.chr2:189666639G>C	ENST00000260952.9	+	4	881	c.507G>C	c.(505-507)caG>caC	p.Q169H	0.374065	TGGCAAATCAGTGGCAAGAAG	AC012488.2_ENST00000606910.5_INTRON/ASNSD1_ENST00000607062.5_INTRON
chr2	191008974	G	A	0.529	NA	0.47	0.441	0.559	PASS	STAT1	hg38	chr2	191008974	191008974	MISSENSE		SNP	G	G	A	g.chr2:191008974G>A	ENST00000392323.6	-	5	680	c.268C>T	c.(268-270)Cgt>Tgt	p.R90C	0.336658	TGAAGATTACGCTTGCTTTTC	STAT1_ENST00000361099.8_MISSENSE_p.R88C/STAT1_ENST00000540176.6_MISSENSE_p.R88C/STAT1_ENST00000409465.5_MISSENSE_p.R88C/STAT1_ENST00000673942.1_MISSENSE_p.R88C/STAT1_ENST00000673777.1_MISSENSE_p.R88C/STAT1_ENST00000673816.1_MISSENSE_p.R88C/STAT1_ENST00000673847.1_MISSENSE_p.R88C/STAT1_ENST00000673952.1_MISSENSE_p.R88C/STAT1_ENST00000392322.7_MISSENSE_p.R88C/STAT1_ENST00000673841.1_MISSENSE_p.R88C
chr2	191684270	T	C	0.48	NA	0.406	0.437	0.434	PASS	NABP1	hg38	chr2	191684270	191684270	MISSENSE		SNP	T	T	C	g.chr2:191684270T>C	ENST00000425611.8	+	5	898	c.419T>C	c.(418-420)aTg>aCg	p.M140T	0.299252	AATAGTAATATGGGTACAGGT	NABP1_ENST00000410026.7_MISSENSE_p.M60T/NABP1_ENST00000409510.5_MISSENSE_p.M60T
chr2	195969990	CT	C	0.534	NA	0.451	0.451	0.459	PASS	DNAH7	hg38	chr2	195969991	195969991	FRAME_SHIFT_DEL		DEL	T	T	-	g.chr2:195969991delT	ENST00000312428.11	-	17	2289	c.2162delA	c.(2161-2163)aagfs	p.K721fs	0.289277	TATTTGAGCCTTTTTTAGGTA
chr2	196001810	CT	C	0.587	NA	0.56	0.531	0.481	PASS	DNAH7	hg38	chr2	196001811	196001811	FRAME_SHIFT_DEL		DEL	T	T	-	g.chr2:196001811delT	ENST00000312428.11	-	11	1164	c.1037delA	c.(1036-1038)aagfs	p.K346fs	0.341646	TGGCAATTGCTTTTTTTTATT	DNAH7_ENST00000410072.5_FRAME_SHIFT_DEL_p.K346fs
chr2	197453589	T	C	0.494	NA	0.472	0.522	0.465	PASS	COQ10B	hg38	chr2	197453589	197453589	MISSENSE		SNP	T	T	C	g.chr2:197453589T>C	ENST00000409398.5	+	1	97	c.29T>C	c.(28-30)tTg>tCg	p.L10S	0.648379	CATACGGCCTTGAGAAGGGTA	COQ10B_ENST00000263960.6_MISSENSE_p.L10S/COQ10B_ENST00000409010.1_FIVE_PRIME_FLANK
chr2	200490544	CA	C	0.493	NA	0.506	0.509	0.476	PASS	KCTD18	hg38	chr2	200490545	200490545	FRAME_SHIFT_DEL		DEL	A	A	-	g.chr2:200490545delA	ENST00000359878.8	-	7	1353	c.836delT	c.(835-837)ttgfs	p.L279fs	0.493766	GGAAGGGCCCAAAAATCTAAC	KCTD18_ENST00000409157.5_FRAME_SHIFT_DEL_p.L279fs
chr2	201744347	C	T	0.395	NA	0.486	0.427	0.435	PASS	ALS2	hg38	chr2	201744347	201744347	MISSENSE		SNP	C	C	T	g.chr2:201744347C>T	ENST00000264276.11	-	10	2198	c.2081G>A	c.(2080-2082)aGt>aAt	p.S694N	0.351621	CTCGTGGAGACTGGCAATATA
chr2	202035074	C	T	0.5	NA	0.511	0.472	0.456	PASS	FZD7	hg38	chr2	202035074	202035074	MISSENSE		SNP	C	C	T	g.chr2:202035074C>T	ENST00000286201.2	+	1	488	c.427C>T	c.(427-429)Ccc>Tcc	p.P143S	0.685786	CTTCCAGTGGCCCGAGCGGCT	AC069148.1_ENST00000608741.1_FIVE_PRIME_FLANK
chr2	203145149	C	A	0.45	NA	0.544	0.544	0.41	PASS	NBEAL1	hg38	chr2	203145149	203145149	MISSENSE		SNP	C	C	A	g.chr2:203145149C>A	ENST00000449802.5	+	32	5539	c.5206C>A	c.(5206-5208)Ctc>Atc	p.L1736I	0.281796	GGAAAGCAAGCTCAAATTTCA
chr2	203193881	C	A	0.515	NA	0.559	0.348	0.384	PASS	NBEAL1	hg38	chr2	203193881	203193881	MISSENSE		SNP	C	C	A	g.chr2:203193881C>A	ENST00000449802.5	+	46	7254	c.6921C>A	c.(6919-6921)caC>caA	p.H2307Q	0.299252	TGTTTCAACACCTTCCTGAAC
chr2	203285656	CA	C	0.418	NA	0.642	0.44	0.458	PASS	CYP20A1	hg38	chr2	203285657	203285657	FRAME_SHIFT_DEL		DEL	A	A	-	g.chr2:203285657delA	ENST00000429815.6	+	9	1000	c.920delA	c.(919-921)caafs	p.K309fs	0.294264	GAAGAAGTTCAAAAAAAATTA	CYP20A1_ENST00000356079.9_FRAME_SHIFT_DEL_p.K301fs/CYP20A1_ENST00000613925.4_FRAME_SHIFT_DEL_p.K31fs
chr2	205301573	CA	C	0.471	NA	0.528	0.502	0.521	PASS	PARD3B	hg38	chr2	205301574	205301574	FRAME_SHIFT_DEL		DEL	A	A	-	g.chr2:205301574delA	ENST00000406610.7	+	18	3027	c.2503delA	c.(2503-2505)aaafs	p.T837fs	0.431421	CAGGAAAGTCAAAAAAACGAA	PARD3B_ENST00000358768.6_FRAME_SHIFT_DEL_p.T775fs/PARD3B_ENST00000351153.5_FRAME_SHIFT_DEL_p.T768fs/PARD3B_ENST00000349953.7_FRAME_SHIFT_DEL_p.T837fs/PARD3B_ENST00000462231.5_FRAME_SHIFT_DEL_p.T837fs/PARD3B_ENST00000613457.4_FRAME_SHIFT_DEL_p.T701fs/PARD3B_ENST00000614500.3_FRAME_SHIFT_DEL_p.T694fs/PARD3B_ENST00000622699.2_FRAME_SHIFT_DEL_p.T763fs
chr2	206306198	T	C	0.574	NA	0.505	0.477	0.417	PASS	ZDBF2	hg38	chr2	206306198	206306198	MISSENSE		SNP	T	T	C	g.chr2:206306198T>C	ENST00000649650.1	+	6	2074	c.1670T>C	c.(1669-1671)gTc>gCc	p.V557A	0.42394	CCAGTGGCTGTCACAGAAACA	ZDBF2_ENST00000374423.9_MISSENSE_p.V557A/ZDBF2_ENST00000650097.1_MISSENSE_p.V557A/ZDBF2_ENST00000649998.1_MISSENSE_p.V528A/ZDBF2_ENST00000611847.1_MISSENSE_p.V555A
chr2	206310144	GA	G	0.513	NA	0.514	0.47	0.403	PASS	ZDBF2	hg38	chr2	206310145	206310145	FRAME_SHIFT_DEL		DEL	A	A	-	g.chr2:206310145delA	ENST00000649650.1	+	6	6020	c.5617delA	c.(5617-5619)aaafs	p.K1875fs	0.441397	TTCGAAGGGGAAAAAAAAGGT	ZDBF2_ENST00000374423.9_FRAME_SHIFT_DEL_p.K1875fs/ZDBF2_ENST00000649998.1_THREE_PRIME_UTR/ZDBF2_ENST00000611847.1_FRAME_SHIFT_DEL_p.K1873fs
chr2	206710595	G	A	0.533	NA	0.45	0.418	0.48	PASS	DYTN	hg38	chr2	206710595	206710595	MISSENSE		SNP	G	G	A	g.chr2:206710595G>A	ENST00000452335.2	-	2	140	c.23C>T	c.(22-24)gCt>gTt	p.A8V	0.346633	ACTATTAAGAGCATCTGTAAA
chr2	208242062	G	A	0.578	NA	0.452	0.5	0.383	PASS	IDH1	hg38	chr2	208242062	208242062	MISSENSE		SNP	G	G	A	g.chr2:208242062G>A	ENST00000415913.5	-	7	1164	c.782C>T	c.(781-783)tCa>tTa	p.S261L	0.448878	GCCTCCCTCTGATTTCATAGC	IDH1_ENST00000345146.6_MISSENSE_p.S261L/IDH1_ENST00000446179.5_MISSENSE_p.S261L	Pancreas(158_%3B_264_%20_1958_%20_3300_%20_35450_%20_36047)	\isocitrate_%20_dehydrogenase_%20_1_%20_(NADP+)_%2C__%20_soluble\""	3417	2	2q33.3	yes		gliobastoma_%20_			O	Dom	Mis
chr2	208437841	A	T	0.511	NA	0.533	0.473	0.429	PASS	PTH2R	hg38	chr2	208437841	208437841	MISSENSE		SNP	A	A	T	g.chr2:208437841A>T	ENST00000272847.6	+	4	584	c.371A>T	c.(370-372)gAc>gTc	p.D124V	0.34414	AATTATTCAGACTGCCTTCGC	PTH2R_ENST00000617735.4_MISSENSE_p.D13V
chr2	209710069	G	A	0.518	NA	0.492	0.525	0.385	PASS	MAP2	hg38	chr2	209710069	209710069	MISSENSE		SNP	G	G	A	g.chr2:209710069G>A	ENST00000360351.8	+	12	5394	c.4888G>A	c.(4888-4890)Gga>Aga	p.G1630R	0.513716	TCACACACCAGGAACCCCCAA	MAP2_ENST00000447185.5_MISSENSE_p.G1626R/MAP2_ENST00000392194.5_MISSENSE_p.G274R/MAP2_ENST00000199940.10_MISSENSE_p.G331R/MAP2_ENST00000361559.8_MISSENSE_p.G274R	Pancreas(27_%3B_423_%20_979_%20_28787_%20_29963)
chr2	209969832	C	T	0.431	NA	0.491	0.385	0.471	PASS	UNC80	hg38	chr2	209969832	209969832	NONSENSE		SNP	C	C	T	g.chr2:209969832C>T	ENST00000272845.10	+	52	7892	c.7858C>T	c.(7858-7860)Cag>Tag	p.Q2620*	0.451372	ACTTCAGAGGCAGCCAATCAT	UNC80_ENST00000673951.1_NONSENSE_p.Q2623*/UNC80_ENST00000673920.1_NONSENSE_p.Q2691*/UNC80_ENST00000439458.5_NONSENSE_p.Q2625*
chr2	210472069	G	A	0.462	NA	0.49	0.525	0.551	PASS	LANCL1	hg38	chr2	210472069	210472069	MISSENSE		SNP	G	G	A	g.chr2:210472069G>A	ENST00000443314.5	-	2	432	c.89C>T	c.(88-90)cCt>cTt	p.P30L	0.413965	TGAGAACTCAGGAGTCAGCTA	LANCL1_ENST00000450366.7_MISSENSE_p.P30L/LANCL1_ENST00000441020.7_MISSENSE_p.P30L/LANCL1_ENST00000233714.8_MISSENSE_p.P30L/LANCL1_ENST00000431941.6_MISSENSE_p.P30L
chr2	215349171	G	A	0.481	NA	0.484	0.479	0.427	PASS	ATIC	hg38	chr2	215349171	215349171	NONSENSE		SNP	G	G	A	g.chr2:215349171G>A	ENST00000236959.14	+	15	1665	c.1581G>A	c.(1579-1581)tgG>tgA	p.W527*	0.401496	AGAAGGAATGGGTTGAGAAAC	ATIC_ENST00000435675.5_NONSENSE_p.W526*		5-aminoimidazole-4-carboxamide_%20_ribonucleotide_%20_formyltransferase/IMP_%20_cyclohydrolase	471	2	2q35	yes		ALCL			L	Dom	T	ALK
chr2	215384165	C	A	0.459	NA	0.533	0.554	0.448	PASS	FN1	hg38	chr2	215384165	215384165	MISSENSE		SNP	C	C	A	g.chr2:215384165C>A	ENST00000357867.8	-	29	4742	c.4476G>T	c.(4474-4476)caG>caT	p.Q1492H	0.431421	CAGTGAACTCCTGGACAGGGC	FN1_ENST00000354785.10_MISSENSE_p.Q1583H/FN1_ENST00000323926.10_MISSENSE_p.Q1583H/FN1_ENST00000356005.8_MISSENSE_p.Q1492H/FN1_ENST00000432072.6_MISSENSE_p.Q1583H/FN1_ENST00000336916.8_MISSENSE_p.Q1492H/FN1_ENST00000421182.5_MISSENSE_p.Q1492H/FN1_ENST00000446046.5_MISSENSE_p.Q1492H/FN1_ENST00000443816.5_MISSENSE_p.Q1492H/FN1_ENST00000359671.5_MISSENSE_p.Q1492H
chr2	215386799	C	T	0.487	NA	0.475	0.516	0.459	PASS	FN1	hg38	chr2	215386799	215386799	MISSENSE		SNP	C	C	T	g.chr2:215386799C>T	ENST00000357867.8	-	27	4495	c.4229G>A	c.(4228-4230)cGg>cAg	p.R1410Q	0.481297	GATGGAATTCCGAGAGTGGGG	FN1_ENST00000354785.10_MISSENSE_p.R1501Q/FN1_ENST00000323926.10_MISSENSE_p.R1501Q/FN1_ENST00000356005.8_MISSENSE_p.R1410Q/FN1_ENST00000432072.6_MISSENSE_p.R1501Q/FN1_ENST00000336916.8_MISSENSE_p.R1410Q/FN1_ENST00000421182.5_MISSENSE_p.R1410Q/FN1_ENST00000446046.5_MISSENSE_p.R1410Q/FN1_ENST00000443816.5_MISSENSE_p.R1410Q/FN1_ENST00000359671.5_MISSENSE_p.R1410Q
chr2	218643598	G	A	0.472	NA	0.545	0.522	0.519	PASS	ZNF142	hg38	chr2	218643598	218643598	MISSENSE		SNP	G	G	A	g.chr2:218643598G>A	ENST00000449707.5	-	8	3340	c.2918C>T	c.(2917-2919)aCa>aTa	p.T973I	0.578554	AGGGGCCTCTGTGGGCAAGGA	ZNF142_ENST00000411696.6_MISSENSE_p.T973I	Colon(170_%3B_867_%20_1942_%20_8995_%20_15834_%20_18053)
chr2	218699275	AC	A	0.056	NA	0.081	0.067	0.087	PASS	STK36	hg38	chr2	218699276	218699276	FRAME_SHIFT_DEL		DEL	C	C	-	g.chr2:218699276delC	ENST00000295709.8	+	26	3950	c.3732delC	c.(3730-3732)gacfs	p.Q1246fs	0.551122	CATGTGGAGACCCCCAGCCAA	STK36_ENST00000440309.5_FRAME_SHIFT_DEL_p.Q1246fs/STK36_ENST00000392105.7_FRAME_SHIFT_DEL_p.Q1225fs
chr2	219547583	C	T	0.586	NA	0.481	0.514	0.51	PASS	TMEM198	hg38	chr2	219547583	219547583	NONSENSE		SNP	C	C	T	g.chr2:219547583C>T	ENST00000344458.6	+	4	829	c.244C>T	c.(244-246)Cga>Tga	p.R82*	0.638404	CCTCTGCTACCGAGAGCGGGT	TMEM198_ENST00000373883.3_NONSENSE_p.R82*/CHPF_ENST00000243776.11_FIVE_PRIME_FLANK/CHPF_ENST00000373891.2_FIVE_PRIME_FLANK/CHPF_ENST00000535926.2_FIVE_PRIME_FLANK/AC009955.3_ENST00000596829.1_RNA
chr2	219606267	C	T	0.445	NA	0.47	0.409	0.491	PASS	STK11IP	hg38	chr2	219606267	219606267	MISSENSE		SNP	C	C	T	g.chr2:219606267C>T	ENST00000456909.6	+	10	1015	c.922C>T	c.(922-924)Cgg>Tgg	p.R308W	0.613466	CTTGTCACCCCGGGCCAGGGA
chr2	223895529	G	A	0.484	NA	0.407	0.461	0.511	PASS	WDFY1	hg38	chr2	223895529	223895529	MISSENSE		SNP	G	G	A	g.chr2:223895529G>A	ENST00000233055.9	-	7	751	c.700C>T	c.(700-702)Cgg>Tgg	p.R234W	0.486284	AACAGCGTCCGGCCTTTCCTT	AC093884.1_ENST00000650969.1_THREE_PRIME_UTR
chr2	224401387	C	G	0.475	NA	0.477	0.556	0.431	PASS	FAM124B	hg38	chr2	224401387	224401387	MISSENSE		SNP	C	C	G	g.chr2:224401387C>G	ENST00000389874.3	-	1	608	c.382G>C	c.(382-384)Gtg>Ctg	p.V128L	0.558603	ACCTGCCTCACCCCCCAGATG	FAM124B_ENST00000243806.2_MISSENSE_p.V128L/FAM124B_ENST00000409685.4_MISSENSE_p.V128L
chr2	224852939	T	C	0.523	NA	0.576	0.329	0.51	PASS	DOCK10	hg38	chr2	224852939	224852939	MISSENSE		SNP	T	T	C	g.chr2:224852939T>C	ENST00000409592.7	-	17	2168	c.2054A>G	c.(2053-2055)aAc>aGc	p.N685S	0.354115	TCATACCTTGTTGAAGCATTT	DOCK10_ENST00000645028.1_MISSENSE_p.N704S/DOCK10_ENST00000258390.11_MISSENSE_p.N691S
chr2	227534953	C	T	0.475	NA	0.512	0.506	0.543	PASS	AGFG1	hg38	chr2	227534953	227534953	MISSENSE		SNP	C	C	T	g.chr2:227534953C>T	ENST00000409315.5	+	8	1123	c.1070C>T	c.(1069-1071)gCa>gTa	p.A357V	0.386534	GCAGCTCTGGCAGAACTAGAC	AGFG1_ENST00000310078.12_MISSENSE_p.A378V/AGFG1_ENST00000409171.5_MISSENSE_p.A378V/AGFG1_ENST00000373671.7_MISSENSE_p.A338V/AGFG1_ENST00000409979.6_MISSENSE_p.A402V
chr2	230046038	T	C	0.515	NA	0.515	0.48	0.517	PASS	SLC16A14	hg38	chr2	230046038	230046038	MISSENSE		SNP	T	T	C	g.chr2:230046038T>C	ENST00000295190.9	-	4	1472	c.1088A>G	c.(1087-1089)cAc>cGc	p.H363R	0.456359	TCCAAAGATGTGAACTATTGC
chr2	230046575	G	A	0.468	NA	0.462	0.505	0.488	PASS	SLC16A14	hg38	chr2	230046575	230046575	MISSENSE		SNP	G	G	A	g.chr2:230046575G>A	ENST00000295190.9	-	4	935	c.551C>T	c.(550-552)gCa>gTa	p.A184V	0.578554	GCCGTACTCTGCGCACAGGTA
chr2	231459029	C	G	0.432	NA	0.453	0.487	0.453	PASS	NCL	hg38	chr2	231459029	231459029	MISSENSE		SNP	C	C	G	g.chr2:231459029C>G	ENST00000322723.9	-	7	1268	c.1137G>C	c.(1135-1137)gaG>gaC	p.E379D	0.361596	CTTTTGGTTTCTCTAGTTTAA	SNORA75_ENST00000384158.1_FIVE_PRIME_FLANK/SNORD20_ENST00000384550.1_FIVE_PRIME_FLANK
chr2	232380733	C	T	0.301	NA	0.233	0.182	0.237	PASS	ALPP	hg38	chr2	232380733	232380733	MISSENSE		SNP	C	C	T	g.chr2:232380733C>T	ENST00000392027.3	+	8	1028	c.976C>T	c.(976-978)Cgc>Tgc	p.R326C	0.630923	CAGGAACCCCCGCGGCTTCTT	AC068134.1_ENST00000441266.5_RNA/AC068134.1_ENST00000439072.1_RNA
chr2	232484802	TG	T	0.615	NA	0.433	0.474	0.564	PASS	ECEL1	hg38	chr2	232484803	232484803	FRAME_SHIFT_DEL		DEL	G	G	-	g.chr2:232484803delG	ENST00000304546.6	-	5	1275	c.1057delC	c.(1057-1059)cacfs	p.H353fs	0.61596	ACACTCACGTGGGGGGTGATC	ECEL1_ENST00000409941.1_FRAME_SHIFT_DEL_p.H353fs
chr2	233034978	A	G	0.418	NA	0.486	0.459	0.385	PASS	NEU2	hg38	chr2	233034978	233034978	MISSENSE		SNP	A	A	G	g.chr2:233034978A>G	ENST00000233840.3	+	2	1064	c.1064A>G	c.(1063-1065)gAa>gGa	p.E355G	0.640898	TGTCTGTACGAAGCCAATGAT
chr2	233618064	A	AT	0.438	NA	0.438	0.452	0.422	PASS	UGT1A8	hg38	chr2	233618064	233618065	FRAME_SHIFT_INS		INS	-	-	T	g.chr2:233618064_233618065insT	ENST00000373450.4	+	1	420	c.357_358insT	c.(358-360)tttfs	p.S122fs	0.43	TTTTAACTTATTTTTTTCGC
chr2	237336224	G	A	0.497	NA	0.514	0.447	0.493	PASS	COL6A3	hg38	chr2	237336224	237336224	MISSENSE		SNP	G	G	A	g.chr2:237336224G>A	ENST00000295550.9	-	40	9118	c.8876C>T	c.(8875-8877)gCt>gTt	p.A2959V	0.571072	TGGTTTTGCAGCAGCAGCAGC	COL6A3_ENST00000409809.5_MISSENSE_p.A2753V/COL6A3_ENST00000472056.5_MISSENSE_p.A2352V/COL6A3_ENST00000353578.8_MISSENSE_p.A2753V/COL6A3_ENST00000347401.7_MISSENSE_p.A2351V
chr2	237994782	C	T	0.501	NA	0.533	0.543	0.549	PASS	UBE2F	hg38	chr2	237994782	237994782	MISSENSE		SNP	C	C	T	g.chr2:237994782C>T	ENST00000272930.8	+	4	381	c.187C>T	c.(187-189)Cat>Tat	p.H63Y	0.36409	AAACAAGCTTCATTGTTTTCA	UBE2F_ENST00000409953.5_MISSENSE_p.H39Y/UBE2F_ENST00000409633.5_MISSENSE_p.H63Y/UBE2F_ENST00000409332.5_INTRON/UBE2F_ENST00000612130.4_MISSENSE_p.H63Y/UBE2F_ENST00000414443.5_INTRON/UBE2F-SCLY_ENST00000449191.1_MISSENSE_p.H63Y
chr2	239087588	AG	A	0.507	NA	0.519	0.406	0.53	PASS	HDAC4	hg38	chr2	239087589	239087589	FRAME_SHIFT_DEL		DEL	G	G	-	g.chr2:239087589delG	ENST00000345617.7	-	19	3192	c.2399delC	c.(2398-2400)cctfs	p.P800fs	0.608479	ATGGTGTCCAGGGGGGCGGAC	HDAC4_ENST00000543185.5_FRAME_SHIFT_DEL_p.P688fs/MIR4441_ENST00000582623.1_FIVE_PRIME_FLANK
chr2	240568737	C	T	0.682	NA	0.611	0.668	0.588	PASS	RNPEPL1	hg38	chr2	240568737	240568737	MISSENSE		SNP	C	C	T	g.chr2:240568737C>T	ENST00000270357.10	+	1	254	c.151C>T	c.(151-153)Cgg>Tgg	p.R51W	0.820449	CCTGGAGCTGCGGCCCGAGGC
chr2	240682632	G	A	0.525	NA	0.414	0.399	0.441	PASS	AQP12B	hg38	chr2	240682632	240682632	MISSENSE		SNP	G	G	A	g.chr2:240682632G>A	ENST00000407834.4	-	1	254	c.206C>T	c.(205-207)cCt>cTt	p.P69L	0.683292	CAGCAGGTCAGGCCCAAAGTC	AQP12B_ENST00000621682.4_MISSENSE_p.P57L/AC011298.1_ENST00000407635.2_FIVE_PRIME_FLANK
chr2	241256293	C	T	0.443	NA	0.529	0.531	0.462	PASS	HDLBP	hg38	chr2	241256293	241256293	MISSENSE		SNP	C	C	T	g.chr2:241256293C>T	ENST00000391975.5	-	7	992	c.764G>A	c.(763-765)cGc>cAc	p.R255H	0.516209	GATGTTGATGCGCGTGCCTGT	HDLBP_ENST00000310931.9_MISSENSE_p.R255H/HDLBP_ENST00000391976.6_MISSENSE_p.R255H/HDLBP_ENST00000427183.6_MISSENSE_p.R291H
chr2	241499364	C	A	0.457	NA	0.426	0.457	0.482	PASS	STK25	hg38	chr2	241499364	241499364	MISSENSE		SNP	C	C	A	g.chr2:241499364C>A	ENST00000316586.9	-	6	720	c.478G>T	c.(478-480)Ggg>Tgg	p.G160W	0.630923	CCTGCTACCCCAAAGTCCGCC	STK25_ENST00000401869.5_MISSENSE_p.G160W/STK25_ENST00000403346.7_MISSENSE_p.G160W/STK25_ENST00000405883.7_MISSENSE_p.G83W/STK25_ENST00000405585.5_MISSENSE_p.G83W/STK25_ENST00000543554.5_MISSENSE_p.G66W/STK25_ENST00000535007.5_MISSENSE_p.G66W	NSCLC(99_%3B_1100_%20_1566_%20_7679_%20_28647_%20_48345)
chr2	241814574	G	GC	0.442	NA	0.502	0.471	0.542	PASS	NEU4	hg38	chr2	241814574	241814575	FRAME_SHIFT_INS		INS	-	-	C	g.chr2:241814574_241814575insC	ENST00000404257.5	+	2	623	c.126_127insC	c.(127-129)cccfs	p.G45fs	0.7125	GCTCCCCGTGCCCCCCGGGC	NEU4_ENST00000391969.6_FRAME_SHIFT_INS_p.G33fs/NEU4_ENST00000325935.10_FRAME_SHIFT_INS_p.G46fs/NEU4_ENST00000407683.5_FRAME_SHIFT_INS_p.G33fs/NEU4_ENST00000405370.5_FRAME_SHIFT_INS_p.G33fs/AC131097.2_ENST00000413820.1_FIVE_PRIME_FLANK/AC131097.2_ENST00000420272.2_FIVE_PRIME_FLANK/AC131097.2_ENST00000439270.1_FIVE_PRIME_FLANK
chr3	8565600	C	T	0.531	NA	0.532	0.446	0.469	PASS	LMCD1	hg38	chr3	8565600	8565600	MISSENSE		SNP	C	C	T	g.chr3:8565600C>T	ENST00000157600.8	+	5	1008	c.892C>T	c.(892-894)Cgc>Tgc	p.R298C	0.593516	CTGGTGCGGCCGCCATTACTG	LMCD1_ENST00000454244.4_MISSENSE_p.R225C/LMCD1_ENST00000397386.7_MISSENSE_p.R186C/LMCD1-AS1_ENST00000439407.1_RNA
chr3	9806209	GT	G	0.56	NA	0.511	0.645	0.412	PASS	ARPC4	hg38	chr3	9806210	9806210	SPLICE_SITE	INTRON	DEL	T	T	-	g.chr3:9806210delT	ENST00000397261.7	+			c.e6-1GT>G	c.e6-0		0.581047	CTCTTGACAGTTTTAAACCAT	ARPC4-TTLL3_ENST00000397256.5_INTRON/ARPC4_ENST00000498623.6_SPLICE_SITE/ARPC4_ENST00000433034.1_SPLICE_SITE/TTLL3_ENST00000426895.9_FIVE_PRIME_FLANK
chr3	11426850	T	C	0.535	NA	0.493	0.574	0.54	PASS	ATG7	hg38	chr3	11426850	11426850	MISSENSE		SNP	T	T	C	g.chr3:11426850T>C	ENST00000354449.7	+	18	2028	c.2003T>C	c.(2002-2004)gTg>gCg	p.V668A	0.319202	CTAGCCAAGGTGTTTAATTCT	ATG7_ENST00000354956.9_MISSENSE_p.V641A/ATG7_ENST00000446450.6_INTRON
chr3	12157413	AT	A	0.497	NA	0.494	0.43	0.5	PASS	TIMP4	hg38	chr3	12157414	12157414	FRAME_SHIFT_DEL		DEL	T	T	-	g.chr3:12157414delT	ENST00000287814.5	-	2	281	c.208delA	c.(208-210)atgfs	p.M70fs	0.516209	TACCGGAGCATTTTTTCAGTG	SYN2_ENST00000621198.5_INTRON/SYN2_ENST00000620175.4_INTRON	Melanoma(199_%3B_1446_%20_2144_%20_30617_%20_38794_%20_51714)
chr3	12817186	G	A	0.991	NA	0.988	0.991	0.993	PASS	CAND2	hg38	chr3	12817186	12817186	MISSENSE		SNP	G	G	A	g.chr3:12817186G>A	ENST00000456430.6	+	10	2295	c.2254G>A	c.(2254-2256)Ggg>Agg	p.G752R	0.645885	GTTGCCAGCCGGGGTTCTGGC	CAND2_ENST00000295989.9_MISSENSE_p.G659R	GBM(43_%3B_676_%20_868_%20_1633_%20_6395_%20_37496)
chr3	14864138	G	A	0.989	NA	0.991	0.981	0.989	PASS	FGD5	hg38	chr3	14864138	14864138	MISSENSE		SNP	G	G	A	g.chr3:14864138G>A	ENST00000285046.10	+	2	2646	c.2536G>A	c.(2536-2538)Gag>Aag	p.E846K	0.551122	CGCCTACACAGAGCCCTACAA	FGD5_ENST00000543601.5_MISSENSE_p.E605K
chr3	16596880	T	C	0.443	NA	0.541	0.528	0.506	PASS	DAZL	hg38	chr3	16596880	16596880	MISSENSE		SNP	T	T	C	g.chr3:16596880T>C	ENST00000399444.7	-	6	586	c.368A>G	c.(367-369)cAt>cGt	p.H123R	0.351621	TGGCTGCACATGATAAGCACC	DAZL_ENST00000250863.12_MISSENSE_p.H143R
chr3	19533566	C	T	0.521	NA	0.425	0.505	0.517	PASS	KCNH8	hg38	chr3	19533566	19533566	MISSENSE		SNP	C	C	T	g.chr3:19533566C>T	ENST00000328405.7	+	16	3001	c.2791C>T	c.(2791-2793)Cac>Tac	p.H931Y	0.488778	CTGGAGTGCACACCAGCCTTG	AC061958.1_ENST00000670571.1_RNA	NSCLC(124_%3B_1625_%20_1765_%20_8018_%20_24930_%20_42026)
chr3	20148479	T	TC	0.468	NA	0.497	0.416	0.606	PASS	KAT2B	hg38	chr3	20148479	20148480	FRAME_SHIFT_INS		INS	-	-	C	g.chr3:20148479_20148480insC	ENST00000263754.5	+	17	2329	c.2297_2298insC	c.(2296-2298)ttcfs	p.M768fs	0.445	TTATAAGGTTCCCCATGGGT
chr3	25593587	C	T	0.499	NA	0.447	0.45	0.426	PASS	RARB	hg38	chr3	25593587	25593587	MISSENSE		SNP	C	C	T	g.chr3:25593587C>T	ENST00000330688.9	+	6	1340	c.871C>T	c.(871-873)Cac>Tac	p.H291Y	0.42394	AACTCAGATGCACAATGCTGG	RARB_ENST00000437042.6_MISSENSE_p.H179Y/RARB_ENST00000458646.1_MISSENSE_p.H179Y
chr3	25627236	C	T	0.472	NA	0.399	0.443	0.363	PASS	TOP2B	hg38	chr3	25627236	25627236	MISSENSE		SNP	C	C	T	g.chr3:25627236C>T	ENST00000435706.6	-	16	2154	c.1952G>A	c.(1951-1953)cGc>cAc	p.R651H	0.361596	AAACAAGATGCGATGCCTTTC	TOP2B_ENST00000264331.8_MISSENSE_p.R656H
chr3	27310972	C	T	0.522	NA	0.512	0.493	0.521	PASS	NEK10	hg38	chr3	27310972	27310972	MISSENSE		SNP	C	C	T	g.chr3:27310972C>T	ENST00000429845.6	-	10	976	c.613G>A	c.(613-615)Gtc>Atc	p.V205I	0.446384	CTTGTGGTGACCCATTCTCTT	NEK10_ENST00000341435.9_MISSENSE_p.V205I
chr3	27721715	CG	C	0.456	NA	0.552	0.517	0.506	PASS	EOMES	hg38	chr3	27721716	27721716	FRAME_SHIFT_DEL		DEL	G	G	-	g.chr3:27721716delG	ENST00000295743.8	-	1	784	c.579delC	c.(577-579)cccfs	p.G194fs	0.74813	GGAAGCCGCCGGGGGGCAGCA	EOMES_ENST00000449599.4_FRAME_SHIFT_DEL_p.G194fs/EOMES_ENST00000461503.2_INTRON
chr3	32818555	C	T	0.417	NA	0.584	0.513	0.403	PASS	TRIM71	hg38	chr3	32818555	32818555	MISSENSE		SNP	C	C	T	g.chr3:32818555C>T	ENST00000383763.6	+	1	559	c.475C>T	c.(475-477)Cgc>Tgc	p.R159C	0.740648	CGCGCACCCGCGCGCGTCCGC
chr3	33560868	AT	A	0.545	NA	0.52	0.561	0.519	PASS	CLASP2	hg38	chr3	33560869	33560869	FRAME_SHIFT_DEL		DEL	T	T	-	g.chr3:33560869delT	ENST00000399362.8	-	28	3245	c.2890delA	c.(2890-2892)atgfs	p.M964fs	0.361596	TCAGCACCCATTTTTTTTAGT	CLASP2_ENST00000468888.6_FRAME_SHIFT_DEL_p.M965fs/CLASP2_ENST00000480013.6_FRAME_SHIFT_DEL_p.M745fs/CLASP2_ENST00000461133.8_FRAME_SHIFT_DEL_p.M724fs/CLASP2_ENST00000635664.1_FRAME_SHIFT_DEL_p.M755fs/CLASP2_ENST00000359576.9_FRAME_SHIFT_DEL_p.M966fs/CLASP2_ENST00000650653.1_FRAME_SHIFT_DEL_p.M744fs
chr3	35739425	C	A	0.544	NA	0.515	0.55	0.446	PASS	ARPP21	hg38	chr3	35739425	35739425	MISSENSE		SNP	C	C	A	g.chr3:35739425C>A	ENST00000187397.8	+	17	2209	c.1753C>A	c.(1753-1755)Cag>Aag	p.Q585K	0.563591	CCTTATGCCACAGCCGGCCCA	ARPP21_ENST00000444190.5_MISSENSE_p.Q566K/ARPP21_ENST00000417925.5_MISSENSE_p.Q586K
chr3	36832895	C	T	0.451	NA	0.488	0.495	0.497	PASS	TRANK1	hg38	chr3	36832895	36832895	MISSENSE		SNP	C	C	T	g.chr3:36832895C>T	ENST00000645898.1	-	22	6977	c.6688G>A	c.(6688-6690)Gca>Aca	p.A2230T	0.418953	CCGTTGATTGCCACCAAGTTC	TRANK1_ENST00000429976.5_MISSENSE_p.A2186T
chr3	37014509	C	A	0.95	NA	0.989	0.969	0.986	PASS	MLH1	hg38	chr3	37014509	37014509	NONSENSE		SNP	C	C	A	g.chr3:37014509C>A	ENST00000458205.6	+	10	899	c.32C>A	c.(31-33)tCa>tAa	p.S11*	0.356608	GCAAACTACTCAGTGAAGAAG	MLH1_ENST00000231790.8_NONSENSE_p.S252*/MLH1_ENST00000674019.1_NONSENSE_p.S11*/MLH1_ENST00000435176.5_NONSENSE_p.S154*/MLH1_ENST00000455445.6_NONSENSE_p.S11*/MLH1_ENST00000539477.6_NONSENSE_p.S11*/MLH1_ENST00000441265.6_NONSENSE_p.S11*/MLH1_ENST00000673715.1_NONSENSE_p.S252*/MLH1_ENST00000673899.1_INTRON/MLH1_ENST00000536378.5_NONSENSE_p.S11*		E.coli_%20_MutL_%20_homolog_%20_gene	4292	3	3p21.3_%20_	yes	yes	\colorectal_%2C__%20_endometrial_%2C__%20_ovarian_%2C__%20_CNS\""	\colorectal_%2C__%20_endometrial_%2C__%20_ovarian_%2C__%20_CNS\""	\Hereditary_%20_non-polyposis_%20_colorectal_%20_cancer_%2C__%20_Turcot_%20_syndrome\""	\E_%2C__%20_O\""	Rec	\D_%2C__%20_Mis_%2C__%20_N_%2C__%20_F_%2C__%20_S\""
chr3	37629209	G	T	0.484	NA	0.511	0.538	0.521	PASS	ITGA9	hg38	chr3	37629209	37629209	MISSENSE		SNP	G	G	T	g.chr3:37629209G>T	ENST00000264741.10	+	16	1946	c.1712G>T	c.(1711-1713)aGc>aTc	p.S571I	0.466334	GACGTCATCAGCCCGATCGTG	ITGA9_ENST00000422441.5_MISSENSE_p.S571I
chr3	38122294	G	A	0.99	NA	0.977	0.984	0.985	PASS	DLEC1	hg38	chr3	38122294	38122294	MISSENSE		SNP	G	G	A	g.chr3:38122294G>A	ENST00000308059.11	+	37	5168	c.5150G>A	c.(5149-5151)aGt>aAt	p.S1717N	0.610973	CACAGGAGTAGTGAGCTGTAC	DLEC1_ENST00000346219.7_MISSENSE_p.V1676M
chr3	39391919	C	T	0.479	NA	0.415	0.519	0.533	PASS	SLC25A38	hg38	chr3	39391919	39391919	MISSENSE		SNP	C	C	T	g.chr3:39391919C>T	ENST00000650617.1	+	5	878	c.523C>T	c.(523-525)Cgg>Tgg	p.R175W	0.488778	TGAGGGGCACCGGGGCCTCTT	SLC25A38_ENST00000643672.1_MISSENSE_p.R158W/SLC25A38_ENST00000645280.1_MISSENSE_p.R157W
chr3	40170056	C	T	0.416	NA	0.46	0.529	0.556	PASS	MYRIP	hg38	chr3	40170056	40170056	MISSENSE		SNP	C	C	T	g.chr3:40170056C>T	ENST00000302541.11	+	8	1174	c.836C>T	c.(835-837)gCa>gTa	p.A279V	0.533666	GGGACCTCAGCATCCCCTGGA	MYRIP_ENST00000444716.5_MISSENSE_p.A279V/MYRIP_ENST00000425621.5_MISSENSE_p.A279V/MYRIP_ENST00000396217.7_MISSENSE_p.A190V/MYRIP_ENST00000539167.2_MISSENSE_p.A92V/EIF1B-AS1_ENST00000655651.1_RNA/EIF1B-AS1_ENST00000657703.1_RNA
chr3	41754410	A	G	0.989	NA	0.991	0.978	0.98	PASS	ULK4	hg38	chr3	41754410	41754410	MISSENSE		SNP	A	A	G	g.chr3:41754410A>G	ENST00000301831.9	-	22	2408	c.2272T>C	c.(2272-2274)Tat>Cat	p.Y758H	0.361596	ATCAAAATATATAGAAGAACC
chr3	42875589	G	T	0.525	NA	0.492	0.485	0.47	PASS	CYP8B1	hg38	chr3	42875589	42875589	NONSENSE		SNP	G	G	T	g.chr3:42875589G>T	ENST00000437102.1	-	1	310	c.228C>A	c.(226-228)taC>taA	p.Y76*	0.533666	CGAAGGTGAAGTACTGGCCCC	CYP8B1_ENST00000316161.6_NONSENSE_p.Y76*/KRBOX1_ENST00000426937.5_INTRON/AC099329.2_ENST00000471537.3_RNA/AC099329.2_ENST00000496604.5_RNA
chr3	43080959	C	T	0.513	NA	0.527	0.46	0.5	PASS	POMGNT2	hg38	chr3	43080959	43080959	MISSENSE		SNP	C	C	T	g.chr3:43080959C>T	ENST00000344697.3	-	2	822	c.473G>A	c.(472-474)cGc>cAc	p.R158H	0.623441	GGGGTTGAAGCGGTTGGCGAT	POMGNT2_ENST00000441964.1_MISSENSE_p.R158H																		1e-05
chr3	44392935	T	TA	0.478	NA	0.423	0.338	0.627	PASS	TCAIM	hg38	chr3	44392935	44392936	FRAME_SHIFT_INS		INS	-	-	A	g.chr3:44392935_44392936insA	ENST00000342649.9	+	6	766	c.653_654insA	c.(652-654)ttafs	p.D220fs	0.3075	TAGATCGTTTAAAAGATGAA	TCAIM_ENST00000417237.5_FRAME_SHIFT_INS_p.D220fs
chr3	45007514	C	T	0.5	NA	0.484	0.475	0.497	PASS	EXOSC7	hg38	chr3	45007514	45007514	MISSENSE		SNP	C	C	T	g.chr3:45007514C>T	ENST00000265564.8	+	7	744	c.710C>T	c.(709-711)aCg>aTg	p.T237M	0.588529	GGAGTTGTGACGTGCATGAGG
chr3	46204113	GT	G	0.465	NA	0.558	0.54	0.468	PASS	CCR1	hg38	chr3	46204114	46204114	FRAME_SHIFT_DEL		DEL	T	T	-	g.chr3:46204114delT	ENST00000296140.4	-	2	244	c.200delA	c.(199-201)aacfs	p.N67fs	0.498753	GCTGGTCATGTTTTTTAGCCT	CCR3_ENST00000357422.2_INTRON
chr3	47017134	C	T	0.386	NA	0.427	0.483	0.538	PASS	SETD2	hg38	chr3	47017134	47017134	MISSENSE		SNP	C	C	T	g.chr3:47017134C>T	ENST00000409792.3	-	21	7697	c.7654G>A	c.(7654-7656)Ggg>Agg	p.G2552R	0.493766	TAAACAGCCCCAAACTTCTGC			SET_%20_domain_%20_containing_%20_2	29072	3	3p21.31	yes		clear_%20_cell_%20_renal_%20_carcinoma			E	Rec	\N_%2C__%20_F_%2C__%20_S_%2C__%20_Mis\""
chr3	48225387	AT	A	0.449	NA	0.629	0.566	0.386	PASS	CAMP	hg38	chr3	48225388	48225388	FRAME_SHIFT_DEL		DEL	T	T	-	g.chr3:48225388delT	ENST00000652295.2	+	4	493	c.477delT	c.(475-477)gatfs	p.L161fs	0.508728	GAATCAAGGATTTTTTGCGGA	CAMP_ENST00000296435.2_FRAME_SHIFT_DEL_p.L164fs
chr3	48584507	C	T	0.481	NA	0.427	0.504	0.51	PASS	COL7A1	hg38	chr3	48584507	48584507	MISSENSE		SNP	C	C	T	g.chr3:48584507C>T	ENST00000328333.12	-	35	4205	c.4097G>A	c.(4096-4098)cGg>cAg	p.R1366Q	0.625935	GTCCCCTTTCCGCCCAGGAAG
chr3	48651631	TG	T	0.509	NA	0.441	0.517	0.475	PASS	CELSR3	hg38	chr3	48651632	48651632	FRAME_SHIFT_DEL		DEL	G	G	-	g.chr3:48651632delG	ENST00000164024.5	-	13	6263	c.6010delC	c.(6010-6012)catfs	p.H2004fs	0.628429	GTATAGCCATGGGGGGCTCCT
chr3	48659152	G	C	0.489	NA	0.475	0.477	0.465	PASS	CELSR3	hg38	chr3	48659152	48659152	MISSENSE		SNP	G	G	C	g.chr3:48659152G>C	ENST00000164024.5	-	1	3735	c.3483C>G	c.(3481-3483)gaC>gaG	p.D1161E	0.538653	TGTCATTCTGGTCAACCAGGC	LINC02585_ENST00000421275.1_FIVE_PRIME_FLANK
chr3	48964930	A	G	0.481	NA	0.498	0.407	0.642	PASS	ARIH2	hg38	chr3	48964930	48964930	MISSENSE		SNP	A	A	G	g.chr3:48964930A>G	ENST00000356401.8	+	5	674	c.335A>G	c.(334-336)aAt>aGt	p.N112S	0.411471	TACAAGTCCAATTCTGCTCAA	ARIH2_ENST00000449376.5_MISSENSE_p.N112S
chr3	48973811	A	G	0.515	NA	0.439	0.501	0.466	PASS	ARIH2	hg38	chr3	48973811	48973811	MISSENSE		SNP	A	A	G	g.chr3:48973811A>G	ENST00000356401.8	+	9	1222	c.883A>G	c.(883-885)Aaa>Gaa	p.K295E	0.461347	TGCTCACACTAAAGACGTAAG	ARIH2_ENST00000449376.5_MISSENSE_p.K295E
chr3	49121294	C	T	0.092	NA	0.059	0.119	0.088	PASS	LAMB2	hg38	chr3	49121294	49121294	MISSENSE		SNP	C	C	T	g.chr3:49121294C>T	ENST00000305544.9	-	32	5512	c.5329G>A	c.(5329-5331)Gag>Aag	p.E1777K	0.583541	ATCCTGGCCTCCAACCCGTCC	LAMB2_ENST00000418109.5_MISSENSE_p.E1777K/USP19_ENST00000398888.6_FIVE_PRIME_FLANK/USP19_ENST00000417901.5_FIVE_PRIME_FLANK/USP19_ENST00000434032.6_FIVE_PRIME_FLANK/USP19_ENST00000453664.5_FIVE_PRIME_FLANK
chr3	49132541	T	C	0.587	NA	0.527	0.438	0.486	PASS	LAMB2	hg38	chr3	49132541	49132541	MISSENSE		SNP	T	T	C	g.chr3:49132541T>C	ENST00000305544.9	-	2	382	c.199A>G	c.(199-201)Act>Gct	p.T67A	0.623441	AGGCCACAAGTGGATGAGGCA	LAMB2_ENST00000418109.5_MISSENSE_p.T67A
chr3	49712539	G	A	0.471	NA	0.497	0.544	0.515	PASS	RNF123	hg38	chr3	49712539	49712539	MISSENSE		SNP	G	G	A	g.chr3:49712539G>A	ENST00000327697.11	+	27	2643	c.2557G>A	c.(2557-2559)Gat>Aat	p.D853N	0.583541	TGAGCACGGTGATCGCACAGG	RNF123_ENST00000432042.5_MISSENSE_p.D707N/RNF123_ENST00000433785.1_FIVE_PRIME_FLANK
chr3	49728264	C	CA	0.477	NA	0.478	0.49	0.528	PASS	IP6K1	hg38	chr3	49728264	49728265	FRAME_SHIFT_INS		INS	-	-	A	g.chr3:49728264_49728265insA	ENST00000468463.5	-	5	946	c.630_631insT	c.(631-633)gagfs	p.E211fs	0.5225	CCACGTTCTCAAGCAGGAGG	IP6K1_ENST00000321599.9_FRAME_SHIFT_INS_p.E211fs/IP6K1_ENST00000460540.1_FRAME_SHIFT_INS_p.E46fs/IP6K1_ENST00000613416.4_FRAME_SHIFT_INS_p.E211fs/IP6K1_ENST00000395238.5_FRAME_SHIFT_INS_p.E46fs/GMPPB_ENST00000308375.10_FIVE_PRIME_FLANK/GMPPB_ENST00000308388.7_FIVE_PRIME_FLANK/GMPPB_ENST00000480687.5_FIVE_PRIME_FLANK
chr3	50274470	TG	T	0.513	NA	0.46	0.472	0.525	PASS	SEMA3B	hg38	chr3	50274471	50274471	FRAME_SHIFT_DEL		DEL	G	G	-	g.chr3:50274471delG	ENST00000616701.5	+	11	1339	c.1246delG	c.(1246-1248)gggfs	p.R418fs	0.600998	CCTGCCCACTGGGGGGCGCCC	SEMA3B_ENST00000433753.4_FRAME_SHIFT_DEL_p.R417fs/SEMA3B_ENST00000611067.4_FRAME_SHIFT_DEL_p.R423fs/SEMA3B_ENST00000456560.6_FRAME_SHIFT_DEL_p.R75fs/SEMA3B_ENST00000418576.3_FRAME_SHIFT_DEL_p.R75fs/SEMA3B_ENST00000618865.4_FRAME_SHIFT_DEL_p.R418fs/LSMEM2_ENST00000316436.4_FIVE_PRIME_FLANK
chr3	51380172	AC	A	0.987	NA	0.988	0.984	0.974	PASS	DOCK3	hg38	chr3	51380173	51380173	FRAME_SHIFT_DEL		DEL	C	C	-	g.chr3:51380173delC	ENST00000266037.10	+	52	5885	c.5549delC	c.(5548-5550)accfs	p.P1852fs	0.603491	CTGGGTGATACCCCCCCAGCC
chr3	51391601	C	T	0.563	NA	0.458	0.614	0.454	PASS	RBM15B	hg38	chr3	51391601	51391601	MISSENSE		SNP	C	C	T	g.chr3:51391601C>T	ENST00000563281.2	+	1	317	c.202C>T	c.(202-204)Cgc>Tgc	p.R68C	0.798005	GGGCGGGCATCGCGACGGCCG
chr3	51393921	TG	T	0.435	NA	0.505	0.522	0.523	PASS	RBM15B	hg38	chr3	51393922	51393922	FRAME_SHIFT_DEL		DEL	G	G	-	g.chr3:51393922delG	ENST00000563281.2	+	1	2637	c.2523delG	c.(2521-2523)gtgfs	p.S844fs	0.57606	GCTTGCCAGTGGGGGGGTCCA
chr3	51433179	C	T	0.416	NA	0.527	0.456	0.427	PASS	DCAF1	hg38	chr3	51433179	51433179	MISSENSE		SNP	C	C	T	g.chr3:51433179C>T	ENST00000423656.5	-	9	1344	c.1214G>A	c.(1213-1215)cGt>cAt	p.R405H	0.369077	CATAGAAGGACGAGGTATTTC	DCAF1_ENST00000504652.5_MISSENSE_p.R404H/DCAF1_ENST00000335891.5_INTRON
chr3	51630902	C	T	0.4	NA	0.475	0.463	0.421	PASS	RAD54L2	hg38	chr3	51630902	51630902	NONSENSE		SNP	C	C	T	g.chr3:51630902C>T	ENST00000409535.6	+	6	921	c.796C>T	c.(796-798)Cag>Tag	p.Q266*	0.486284	CCTTGCCCCACAGTTGGCACG
chr3	52204710	T	C	0.52	NA	0.493	0.48	0.57	PASS	ALAS1	hg38	chr3	52204710	52204710	MISSENSE		SNP	T	T	C	g.chr3:52204710T>C	ENST00000394965.6	+	6	955	c.595T>C	c.(595-597)Tat>Cat	p.Y199H	0.433915	CACTTTTCAGTATGATCGTTT	ALAS1_ENST00000484952.6_MISSENSE_p.Y199H/ALAS1_ENST00000310271.6_MISSENSE_p.Y199H/ALAS1_ENST00000469224.5_MISSENSE_p.Y199H
chr3	52453993	G	A	0.428	NA	0.483	0.43	0.349	PASS	TNNC1	hg38	chr3	52453993	52453993	SPLICE_SITE	MISSENSE	SNP	G	G	A	g.chr3:52453993G>A	ENST00000232975.8	-	1	49	c.23C>T	c.(22-24)gCg>gTg	p.A8V	0.640898	GTCCCTCACCGCAGCCTTGTA	NISCH_ENST00000345716.9_FIVE_PRIME_FLANK/NISCH_ENST00000420808.2_FIVE_PRIME_FLANK/NISCH_ENST00000479054.5_FIVE_PRIME_FLANK/NISCH_ENST00000488380.5_FIVE_PRIME_FLANK
chr3	52491403	C	T	0.519	NA	0.459	0.536	0.531	PASS	NISCH	hg38	chr3	52491403	52491403	MISSENSE		SNP	C	C	T	g.chr3:52491403C>T	ENST00000479054.5	+	21	3866	c.3794C>T	c.(3793-3795)aCg>aTg	p.T1265M	0.645885	AGCTACCTGACGCACTGCTTC	NISCH_ENST00000345716.9_MISSENSE_p.T1265M/STAB1_ENST00000321725.10_FIVE_PRIME_FLANK
chr3	52509913	TG	T	0.564	NA	0.477	0.493	0.437	PASS	STAB1	hg38	chr3	52509914	52509914	FRAME_SHIFT_DEL		DEL	G	G	-	g.chr3:52509914delG	ENST00000321725.10	+	23	2467	c.2392delG	c.(2392-2394)gggfs	p.V800fs	0.608479	CCCAGGCAGTGGGGGGGTGTG
chr3	52512384	GC	G	0.56	NA	0.46	0.565	0.505	PASS	STAB1	hg38	chr3	52512385	52512385	FRAME_SHIFT_DEL		DEL	C	C	-	g.chr3:52512385delC	ENST00000321725.10	+	27	3003	c.2928delC	c.(2926-2928)tgcfs	p.P978fs	0.630923	TCTGCACGTGCCCCCCTGGCT
chr3	52520035	C	T	0.548	NA	0.471	0.509	0.434	PASS	STAB1	hg38	chr3	52520035	52520035	MISSENSE		SNP	C	C	T	g.chr3:52520035C>T	ENST00000321725.10	+	51	5403	c.5327C>T	c.(5326-5328)cCg>cTg	p.P1776L	0.623441	GCTCTGCCTCCGGATCGCCAG
chr3	52796572	A	G	0.466	NA	0.504	0.478	0.514	PASS	ITIH3	hg38	chr3	52796572	52796572	MISSENSE		SNP	A	A	G	g.chr3:52796572A>G	ENST00000449956.2	+	3	212	c.206A>G	c.(205-207)aAc>aGc	p.N69S	0.581047	AGAGCCGTCAACCGTGCAGAC	ITIH3_ENST00000416872.6_MISSENSE_p.N69S/ITIH3_ENST00000621946.4_MISSENSE_p.N69S
chr3	53666430	G	T	0.486	NA	0.478	0.484	0.457	PASS	CACNA1D	hg38	chr3	53666430	53666430	MISSENSE		SNP	G	G	T	g.chr3:53666430G>T	ENST00000422281.7	+	7	1011	c.1011G>T	c.(1009-1011)tgG>tgT	p.W337C	0.531172	GGAGTGGCTGGGTTGGCCCGA	CACNA1D_ENST00000288139.11_MISSENSE_p.W337C/CACNA1D_ENST00000350061.11_MISSENSE_p.W337C/CACNA1D_ENST00000637424.1_MISSENSE_p.W361C/CACNA1D_ENST00000636570.1_MISSENSE_p.W337C/CACNA1D_ENST00000636938.1_MISSENSE_p.W337C
chr3	53726937	GC	G	0.51	NA	0.426	0.544	0.473	PASS	CACNA1D	hg38	chr3	53726938	53726938	FRAME_SHIFT_DEL		DEL	C	C	-	g.chr3:53726938delC	ENST00000422281.7	+	15	2159	c.2160delC	c.(2158-2160)ggcfs	p.P721fs	0.478803	CTTACGGGGGCCCATCCTCTT	CACNA1D_ENST00000288139.11_FRAME_SHIFT_DEL_p.P741fs/CACNA1D_ENST00000350061.11_FRAME_SHIFT_DEL_p.P721fs/CACNA1D_ENST00000637424.1_FRAME_SHIFT_DEL_p.P745fs/CACNA1D_ENST00000636570.1_FRAME_SHIFT_DEL_p.P721fs/CACNA1D_ENST00000636938.1_FRAME_SHIFT_DEL_p.P721fs
chr3	53822531	G	A	0.465	NA	0.45	0.463	0.46	PASS	CHDH	hg38	chr3	53822531	53822531	MISSENSE		SNP	G	G	A	g.chr3:53822531G>A	ENST00000315251.11	-	4	1282	c.815C>T	c.(814-816)gCa>gTa	p.A272V	0.645885	CACGCCCACTGCACGGGTGCC
chr3	56571232	A	G	0.525	NA	0.465	0.357	0.459	PASS	CCDC66	hg38	chr3	56571232	56571232	MISSENSE		SNP	A	A	G	g.chr3:56571232A>G	ENST00000326595.11	+	7	902	c.764A>G	c.(763-765)aAt>aGt	p.N255S	0.286783	GAAAAATGGAATGATCCTTGG	CCDC66_ENST00000394672.8_MISSENSE_p.N289S
chr3	57380367	T	C	0.561	NA	0.446	0.504	0.474	PASS	DNAH12	hg38	chr3	57380367	57380367	SPLICE_SITE	MISSENSE	SNP	T	T	C	g.chr3:57380367T>C	ENST00000495027.5	-	51	8174	c.7993A>G	c.(7993-7995)Ata>Gta	p.I2665V	0.341646	TAATCTAATATCTACAAATAA	DNAH12_ENST00000351747.6_INTRON
chr3	57633266	A	G	0.449	NA	0.508	0.484	0.5	PASS	DENND6A	hg38	chr3	57633266	57633266	SPLICE_SITE	MISSENSE	SNP	A	A	G	g.chr3:57633266A>G	ENST00000311128.10	-	15	1411	c.1352T>C	c.(1351-1353)tTa>tCa	p.L451S	0.319202	TTAACTTACTAATGGAATGAT	DENND6A-AS1_ENST00000470427.1_RNA
chr3	57666158	C	T	0.485	NA	0.528	0.498	0.443	PASS	DENND6A	hg38	chr3	57666158	57666158	MISSENSE		SNP	C	C	T	g.chr3:57666158C>T	ENST00000311128.10	-	4	456	c.397G>A	c.(397-399)Gat>Aat	p.D133N	0.334165	TCAAATTGATCCAGGAGACAA
chr3	57757710	G	A	0.547	NA	0.506	0.566	0.458	PASS	SLMAP	hg38	chr3	57757710	57757710	MISSENSE		SNP	G	G	A	g.chr3:57757710G>A	ENST00000295951.7	+	2	1276	c.59G>A	c.(58-60)cGt>cAt	p.R20H	0.516209	TTTCAGGAGCGTCATGTCTAC	SLMAP_ENST00000671191.1_MISSENSE_p.R20H/SLMAP_ENST00000659705.1_MISSENSE_p.R20H/SLMAP_ENST00000449503.6_MISSENSE_p.R20H/SLMAP_ENST00000383718.7_MISSENSE_p.R20H/SLMAP_ENST00000428312.6_MISSENSE_p.R20H/SLMAP_ENST00000295952.7_MISSENSE_p.R20H
chr3	62372721	G	C	0.456	NA	0.451	0.462	0.542	PASS	FEZF2	hg38	chr3	62372721	62372721	MISSENSE		SNP	G	G	C	g.chr3:62372721G>C	ENST00000283268.8	-	2	478	c.148C>G	c.(148-150)Cct>Gct	p.P50A	0.710723	AGCGCTCCAGGCCGGGGCTCA	FEZF2_ENST00000486811.5_MISSENSE_p.P50A/FEZF2_ENST00000475839.1_MISSENSE_p.P50A/PTPRG-AS1_ENST00000664757.1_FIVE_PRIME_FLANK	NSCLC(170_%3B_1772_%20_2053_%20_12525_%20_15604_%20_23984)
chr3	64616010	AT	A	0.513	NA	0.402	0.552	0.553	PASS	ADAMTS9	hg38	chr3	64616011	64616011	FRAME_SHIFT_DEL		DEL	T	T	-	g.chr3:64616011delT	ENST00000498707.5	-	20	3317	c.2973delA	c.(2971-2973)aaafs	p.K991fs	0.481297	CCCCTGAGCATTTTTCACGGT	ADAMTS9_ENST00000295903.8_FRAME_SHIFT_DEL_p.K963fs
chr3	64633718	C	T	0.393	NA	0.546	0.525	0.501	PASS	ADAMTS9	hg38	chr3	64633718	64633718	NONSENSE		SNP	C	C	T	g.chr3:64633718C>T	ENST00000498707.5	-	13	2361	c.2018G>A	c.(2017-2019)tGg>tAg	p.W673*	0.468828	TTTAGGGACCCAGCGCACATT	ADAMTS9_ENST00000295903.8_NONSENSE_p.W645*
chr3	64658604	TA	T	0.483	NA	0.458	0.451	0.463	PASS	ADAMTS9	hg38	chr3	64658605	64658605	FRAME_SHIFT_DEL		DEL	A	A	-	g.chr3:64658605delA	ENST00000498707.5	-	4	1210	c.866delT	c.(865-867)ttafs	p.L289fs	0.408978	TGGATAGGATAAAAAACGTTT	ADAMTS9_ENST00000295903.8_FRAME_SHIFT_DEL_p.L289fs/ADAMTS9_ENST00000459780.1_FRAME_SHIFT_DEL_p.L289fs
chr3	65363567	C	A	0.488	NA	0.54	0.465	0.431	PASS	MAGI1	hg38	chr3	65363567	65363567	MISSENSE		SNP	C	C	A	g.chr3:65363567C>A	ENST00000497477.6	-	20	3192	c.3192G>T	c.(3190-3192)aaG>aaT	p.K1064N	0.416459	AGCCAAATCCCTTGGCTCCTC	MAGI1_ENST00000483466.5_MISSENSE_p.K1160N/MAGI1_ENST00000330909.12_MISSENSE_p.K1159N/MAGI1_ENST00000402939.6_MISSENSE_p.K1131N/MAGI1_ENST00000611645.4_MISSENSE_p.K852N/MAGI1_ENST00000621418.4_MISSENSE_p.K824N/AC121493.1_ENST00000602316.1_FIVE_PRIME_FLANK
chr3	69181223	C	A	0.414	NA	0.504	0.48	0.513	PASS	FRMD4B	hg38	chr3	69181223	69181223	MISSENSE		SNP	C	C	A	g.chr3:69181223C>A	ENST00000398540.8	-	21	2626	c.2527G>T	c.(2527-2529)Gcc>Tcc	p.A843S	0.521197	CCATAGTGGGCTGAGGACCGG	FRMD4B_ENST00000478263.5_MISSENSE_p.A495S
chr3	74424898	AC	A	0.305	NA	0.301	0.224	0.196	PASS	CNTN3	hg38	chr3	74424899	74424899	FRAME_SHIFT_DEL		DEL	C	C	-	g.chr3:74424899delC	ENST00000263665.6	-	4	429	c.400delG	c.(400-402)gtgfs	p.V134fs	0.351621	CCTTCACGCACAGACACTGTA
chr3	85961505	A	T	0.548	NA	0.63	0.518	0.403	PASS	CADM2	hg38	chr3	85961505	85961505	MISSENSE		SNP	A	A	T	g.chr3:85961505A>T	ENST00000407528.6	+	7	863	c.801A>T	c.(799-801)gaA>gaT	p.E267D	0.351621	ATGGCGGAGAATTACCAGATC	CADM2_ENST00000383699.7_MISSENSE_p.E276D/CADM2_ENST00000405615.2_MISSENSE_p.E269D
chr3	94036602	TA	T	0.539	NA	0.527	0.591	0.48	PASS	ARL13B	hg38	chr3	94036603	94036603	FRAME_SHIFT_DEL		DEL	A	A	-	g.chr3:94036603delA	ENST00000394222.8	+	5	806	c.538delA	c.(538-540)aaafs	p.G182fs	0.339152	CAAGTCCATTAAAAAAGGCCT	ARL13B_ENST00000471138.5_FRAME_SHIFT_DEL_p.G182fs/ARL13B_ENST00000303097.11_FRAME_SHIFT_DEL_p.G75fs/ARL13B_ENST00000535334.5_FRAME_SHIFT_DEL_p.G79fs
chr3	97874517	C	T	0.482	NA	0.499	0.56	0.481	PASS	CRYBG3	hg38	chr3	97874517	97874517	MISSENSE		SNP	C	C	T	g.chr3:97874517C>T	ENST00000389622.7	+	4	3519	c.3323C>T	c.(3322-3324)tCt>tTt	p.S1108F	0.408978	CCTACTACCTCTTATTTGGAA	AC110491.2_ENST00000624061.1_RNA
chr3	98087822	T	C	0.408	NA	0.443	0.508	0.43	PASS	OR5AC2	hg38	chr3	98087822	98087822	MISSENSE		SNP	T	T	C	g.chr3:98087822T>C	ENST00000358642.2	+	1	650	c.650T>C	c.(649-651)aTa>aCa	p.I217T	0.36409	ATGACTATCATAATCTCTTAT
chr3	98283082	C	CT	0.49	NA	0.554	0.466	0.477	PASS	OR5H2	hg38	chr3	98283082	98283083	FRAME_SHIFT_INS		INS	-	-	T	g.chr3:98283082_98283083insT	ENST00000356526.3	+	1	180	c.180_181insT	c.(181-183)tttfs	p.L63fs	0.4075	CCCCATGTACTTTTTTCTTG	OR5H2_ENST00000355273.2_FRAME_SHIFT_INS_p.L68fs/AC117473.1_ENST00000508616.1_RNA
chr3	98768478	T	C	0.288	NA	0.358	0.31	0.289	PASS	ST3GAL6	hg38	chr3	98768478	98768478	MISSENSE		SNP	T	T	C	g.chr3:98768478T>C	ENST00000483910.5	+	2	327	c.38T>C	c.(37-39)gTc>gCc	p.V13A	0.346633	CTGAGTGCTGTCTTCCTCTAT	ST3GAL6_ENST00000468553.5_MISSENSE_p.V13A/ST3GAL6_ENST00000394162.5_MISSENSE_p.V13A/ST3GAL6_ENST00000613264.4_MISSENSE_p.V66A/ST3GAL6_ENST00000265261.10_FIVE_PRIME_UTR
chr3	100778328	T	C	0.577	NA	0.452	0.562	0.482	PASS	ABI3BP	hg38	chr3	100778328	100778328	MISSENSE		SNP	T	T	C	g.chr3:100778328T>C	ENST00000284322.9	-	26	2266	c.2156A>G	c.(2155-2157)aAa>aGa	p.K719R	0.411471	TGGTAAAGGTTTTCTTCGTGG	ABI3BP_ENST00000471714.5_MISSENSE_p.K1421R/ABI3BP_ENST00000486770.6_MISSENSE_p.K873R
chr3	101855180	C	T	0.472	NA	0.492	0.475	0.483	PASS	NFKBIZ	hg38	chr3	101855180	101855180	MISSENSE		SNP	C	C	T	g.chr3:101855180C>T	ENST00000326172.9	+	7	1677	c.1562C>T	c.(1561-1563)gCt>gTt	p.A521V	0.438903	CATGTGTGTGCTGAGAAGGGC	NFKBIZ_ENST00000394054.6_MISSENSE_p.A421V/NFKBIZ_ENST00000326151.9_MISSENSE_p.A399V
chr3	108969690	CT	C	0.443	NA	0.467	0.453	0.483	PASS	MORC1	hg38	chr3	108969691	108969691	FRAME_SHIFT_DEL		DEL	T	T	-	g.chr3:108969691delT	ENST00000483760.1	-	25	2564	c.2519delA	c.(2518-2520)aagfs	p.K840fs	0.334165	CATTTTCAGCTTTTTGTTCAT	MORC1_ENST00000232603.10_FRAME_SHIFT_DEL_p.K861fs
chr3	112127025	AT	A	0.431	NA	0.549	0.478	0.528	PASS	GCSAM	hg38	chr3	112127026	112127026	FRAME_SHIFT_DEL		DEL	T	T	-	g.chr3:112127026delT	ENST00000484193.5	-	4	292	c.157delA	c.(157-159)atafs	p.I53fs	0.306733	AAAATGAGTATTTTTTTCCTG	GCSAM_ENST00000308910.9_FRAME_SHIFT_DEL_p.I51fs/GCSAM_ENST00000460387.6_FRAME_SHIFT_DEL_p.I36fs/C3orf52_ENST00000480282.5_INTRON
chr3	112639263	C	T	0.475	NA	0.456	0.453	0.486	PASS	CCDC80	hg38	chr3	112639263	112639263	MISSENSE		SNP	C	C	T	g.chr3:112639263C>T	ENST00000206423.7	-	2	1597	c.643G>A	c.(643-645)Gac>Aac	p.D215N	0.563591	AGGCTAGGGTCCAGGGGCTGC	CCDC80_ENST00000439685.6_MISSENSE_p.D215N
chr3	121432364	T	A	0.56	NA	0.446	0.49	0.484	PASS	POLQ	hg38	chr3	121432364	121432364	MISSENSE		SNP	T	T	A	g.chr3:121432364T>A	ENST00000264233.6	-	30	7824	c.7713A>T	c.(7711-7713)aaA>aaT	p.K2571N	0.386534	TCACTTTCAATTTCACAGACA	POLQ_ENST00000621776.4_MISSENSE_p.K2706N/AC079841.2_ENST00000666486.1_FIVE_PRIME_FLANK	Pancreas(152_%3B_907_%20_1925_%20_26081_%20_31236_%20_36904)
chr3	121807396	G	A	0.321	NA	0.526	0.607	0.523	PASS	IQCB1	hg38	chr3	121807396	121807396	NONSENSE		SNP	G	G	A	g.chr3:121807396G>A	ENST00000310864.11	-	7	731	c.535C>T	c.(535-537)Caa>Taa	p.Q179*	0.289277	GATCCTATTTGGACATTGTCA	IQCB1_ENST00000349820.10_NONSENSE_p.Q179*
chr3	121896407	CA	TT	0.474	NA	0.471	0.427	0.473	PASS	SLC15A2	hg38	chr3	121896407	121896408	SPLICE_SITE	MISSENSE	DNP	CA	CA	TT	g.chr3:121896407_121896408CA>TT	ENST00000489711.6	+	2	183_184	c.107_108CA>TT	c.(106-108)aCA>aTT	p.T36I	0.393035	GTTGAATAGACAATCTGTGGCT	SLC15A2_ENST00000295605.6_SPLICE_SITE_p.T36I
chr3	123708882	A	AG	0.517	NA	0.458	0.623	0.601	PASS	MYLK	hg38	chr3	123708882	123708883	FRAME_SHIFT_INS		INS	-	-	G	g.chr3:123708882_123708883insG	ENST00000360772.7	-	16	2335	c.1955_1956insC	c.(1954-1956)cctfs	p.E653fs	0.5375	GATGACTTCAGGGGGTGGAT	MYLK_ENST00000346322.9_FRAME_SHIFT_INS_p.E584fs/MYLK_ENST00000475616.5_FRAME_SHIFT_INS_p.E653fs/MYLK_ENST00000359169.5_FRAME_SHIFT_INS_p.E653fs/MYLK_ENST00000360304.7_FRAME_SHIFT_INS_p.E653fs/MYLK_ENST00000354792.9_FRAME_SHIFT_INS_p.E584fs
chr3	124268929	C	T	0.468	NA	0.502	0.547	0.509	PASS	KALRN	hg38	chr3	124268929	124268929	MISSENSE		SNP	C	C	T	g.chr3:124268929C>T	ENST00000240874.7	+	5	794	c.637C>T	c.(637-639)Cgg>Tgg	p.R213W	0.620948	GATGCTAGCCCGGAAGGAGTT	KALRN_ENST00000460856.5_MISSENSE_p.R213W/KALRN_ENST00000360013.7_MISSENSE_p.R213W
chr3	124395147	A	G	0.456	NA	0.427	0.52	0.551	PASS	KALRN	hg38	chr3	124395147	124395147	MISSENSE		SNP	A	A	G	g.chr3:124395147A>G	ENST00000240874.7	+	12	2126	c.1969A>G	c.(1969-1971)Atg>Gtg	p.M657V	0.516209	GTGGACATGGATGGAAGACCT	KALRN_ENST00000460856.5_MISSENSE_p.M657V/KALRN_ENST00000360013.7_MISSENSE_p.M657V
chr3	124927829	TG	T	0.493	NA	0.461	0.594	0.471	PASS	MUC13	hg38	chr3	124927830	124927830	FRAME_SHIFT_DEL		DEL	G	G	-	g.chr3:124927830delG	ENST00000616727.4	-	2	256	c.216delC	c.(214-216)cccfs	p.I73fs	0.44389	TACTAATTATGGGGGGAGCAG
chr3	125088326	A	C	0.573	NA	0.467	0.465	0.471	PASS	SLC12A8	hg38	chr3	125088326	125088326	MISSENSE		SNP	A	A	C	g.chr3:125088326A>C	ENST00000393469.8	-	12	2016	c.1966T>G	c.(1966-1968)Ttg>Gtg	p.L656V	0.491272	GAGGGGAGCAAGAGAGACCTC	SLC12A8_ENST00000469902.5_MISSENSE_p.L656V/SLC12A8_ENST00000430155.6_MISSENSE_p.L457V
chr3	125233189	T	C	0.413	NA	0.495	0.452	0.479	PASS	ZNF148	hg38	chr3	125233189	125233189	MISSENSE		SNP	T	T	C	g.chr3:125233189T>C	ENST00000360647.8	-	9	2023	c.1537A>G	c.(1537-1539)Acc>Gcc	p.T513A	0.416459	GATGCCGTGGTACTTTCATCA	ZNF148_ENST00000485866.5_MISSENSE_p.T513A/ZNF148_ENST00000484491.5_MISSENSE_p.T513A/ZNF148_ENST00000492394.5_MISSENSE_p.T513A/ZNF148_ENST00000468369.5_INTRON
chr3	128485998	AC	A	0.521	NA	0.484	0.44	0.496	PASS	GATA2	hg38	chr3	128485999	128485999	FRAME_SHIFT_DEL		DEL	C	C	-	g.chr3:128485999delC	ENST00000341105.7	-	3	948	c.599delG	c.(598-600)ggtfs	p.G200fs	0.65586	GGCTGCACTACCCCCCGCGGA	GATA2_ENST00000487848.5_FRAME_SHIFT_DEL_p.G200fs/GATA2_ENST00000430265.6_FRAME_SHIFT_DEL_p.G200fs/GATA2-AS1_ENST00000464242.1_FIVE_PRIME_FLANK/GATA2-AS1_ENST00000669945.1_FIVE_PRIME_FLANK		GATA_%20_binding_%20_protein_%20_2	2624	3	3q21.3_%20_	yes		AML(CML_%20_blast_%20_transformation)			L	Dom	Mis
chr3	129571258	CG	C	0.505	NA	0.541	0.523	0.528	PASS	PLXND1	hg38	chr3	129571259	129571259	FRAME_SHIFT_DEL		DEL	G	G	-	g.chr3:129571259delG	ENST00000324093.8	-	18	3561	c.3381delC	c.(3379-3381)cccfs	p.A1129fs	0.643392	TCAGGGCCCCGGGGGACGGGC		Ovarian(97_%3B_366_%20_1484_%20_3738_%20_22084_%20_39045)
chr3	130391629	C	A	0.435	NA	0.45	0.434	0.463	PASS	COL6A5	hg38	chr3	130391629	130391629	MISSENSE		SNP	C	C	A	g.chr3:130391629C>A	ENST00000265379.10	+	7	3361	c.2867C>A	c.(2866-2868)gCc>gAc	p.A956D	0.416459	GTAGGAAAGGCCAACCAAAAG
chr3	130734015	A	G	0.449	NA	0.462	0.486	0.486	PASS	PIK3R4	hg38	chr3	130734015	130734015	MISSENSE		SNP	A	A	G	g.chr3:130734015A>G	ENST00000356763.8	-	4	1541	c.983T>C	c.(982-984)aTg>aCg	p.M328T	0.401496	AAACTGGGCCATGTAGGGCTG
chr3	132684591	T	C	0.483	NA	0.514	0.483	0.5	PASS	NPHP3	hg38	chr3	132684591	132684591	MISSENSE		SNP	T	T	C	g.chr3:132684591T>C	ENST00000337331.10	-	24	3587	c.3533A>G	c.(3532-3534)tAt>tGt	p.Y1178C	0.359102	CTTCACCGTATATGCCAAAGA	NPHP3-ACAD11_ENST00000471702.2_THREE_PRIME_UTR
chr3	135192577	G	A	0.484	NA	0.541	0.426	0.572	PASS	EPHB1	hg38	chr3	135192577	135192577	SPLICE_SITE	SILENT	SNP	G	G	A	g.chr3:135192577G>A	ENST00000398015.8	+	11	2256	c.1884G>A	c.(1882-1884)ggG>ggA	p.G628G	0.473815	CTGTTGCAGGGGAGTTTGGAG	EPHB1_ENST00000647596.1_SPLICE_SITE_p.G628G/EPHB1_ENST00000493838.1_SPLICE_SITE_p.G189G/AC092969.1_ENST00000649588.1_RNA
chr3	136333429	G	A	0.391	NA	0.414	0.419	0.493	PASS	PCCB	hg38	chr3	136333429	136333429	MISSENSE		SNP	G	G	A	g.chr3:136333429G>A	ENST00000471595.5	+	16	1624	c.1606G>A	c.(1606-1608)Gtt>Att	p.V536I	0.508728	GTTTCACCAGGTTGTGCAGTC	PCCB_ENST00000478469.5_INTRON
chr3	136568813	C	T	0.472	NA	0.484	0.449	0.39	PASS	STAG1	hg38	chr3	136568813	136568813	MISSENSE		SNP	C	C	T	g.chr3:136568813C>T	ENST00000236698.9	-	5	613	c.346G>A	c.(346-348)Gca>Aca	p.A116T	0.314214	TCCAGAAGTGCGATGTCCCTG	STAG1_ENST00000383202.7_MISSENSE_p.A116T/STAG1_ENST00000480733.1_MISSENSE_p.A116T/STAG1_ENST00000629124.2_SILENT_p.S157S/STAG1_ENST00000434713.6_FIVE_PRIME_UTR
chr3	139006004	G	A	0.092	NA	0.095	0.063	0.099	PASS	PRR23A	hg38	chr3	139006004	139006004	NONSENSE		SNP	G	G	A	g.chr3:139006004G>A	ENST00000383163.4	-	1	265	c.265C>T	c.(265-267)Cga>Tga	p.R89*	0.680798	AGAGACACTCGCAGGATCGAC	MRPS22_ENST00000495075.5_FIVE_PRIME_UTR
chr3	140687769	A	G	0.567	NA	0.607	0.538	0.519	PASS	TRIM42	hg38	chr3	140687769	140687769	MISSENSE		SNP	A	A	G	g.chr3:140687769A>G	ENST00000286349.4	+	3	1253	c.1087A>G	c.(1087-1089)Aac>Gac	p.N363D	0.408978	CATCTTAAAAAACAGCTTTAA
chr3	142736454	T	C	0.175	NA	0.158	0.163	0.201	PASS	TRPC1	hg38	chr3	142736454	142736454	MISSENSE		SNP	T	T	C	g.chr3:142736454T>C	ENST00000273482.10	+	2	639	c.248T>C	c.(247-249)cTt>cCt	p.L83P	0.319202	GTAGATGTGCTTGGGAGAAAT	TRPC1_ENST00000476941.6_MISSENSE_p.L83P/TRPC1_ENST00000612385.1_MISSENSE_p.L83P
chr3	143972415	T	C	0.446	NA	0.435	0.563	0.489	PASS	DIPK2A	hg38	chr3	143972415	143972415	MISSENSE		SNP	T	T	C	g.chr3:143972415T>C	ENST00000315691.8	+	1	593	c.83T>C	c.(82-84)aTg>aCg	p.M28T	0.708229	TTGGTGCTGATGGTGCTGCAC	DIPK2A_ENST00000441925.2_FIVE_PRIME_FLANK/DIPK2A_ENST00000495414.5_FIVE_PRIME_FLANK
chr3	150568035	G	T	0.579	NA	0.433	0.491	0.527	PASS	EIF2A	hg38	chr3	150568035	150568035	MISSENSE		SNP	G	G	T	g.chr3:150568035G>T	ENST00000487799.5	+	7	726	c.608G>T	c.(607-609)tGg>tTg	p.W203L	0.331671	ACAATGCTGTGGAATAAAAAA	EIF2A_ENST00000460851.6_MISSENSE_p.W228L/SERP1_ENST00000479209.1_INTRON/EIF2A_ENST00000273435.9_MISSENSE_p.W223L/EIF2A_ENST00000406576.7_MISSENSE_p.W167L
chr3	151445222	CT	C	0.578	NA	0.511	0.588	0.522	PASS	IGSF10	hg38	chr3	151445223	151445223	FRAME_SHIFT_DEL		DEL	T	T	-	g.chr3:151445223delT	ENST00000282466.3	-	4	4759	c.4758delA	c.(4756-4758)aaafs	p.G1587fs	0.426434	GCTTTTTGCCTTTTTCAGCAA
chr3	154428882	G	A	0.397	NA	0.439	0.521	0.481	PASS	GPR149	hg38	chr3	154428882	154428882	MISSENSE		SNP	G	G	A	g.chr3:154428882G>A	ENST00000389740.3	-	1	1309	c.734C>T	c.(733-735)gCg>gTg	p.A245V	0.63591	CACTCTCCCCGCAGTAGGAGG
chr3	157442461	T	C	0.474	NA	0.413	0.468	0.543	PASS	PTX3	hg38	chr3	157442461	157442461	MISSENSE		SNP	T	T	C	g.chr3:157442461T>C	ENST00000295927.4	+	3	712	c.628T>C	c.(628-630)Tgc>Cgc	p.C210R	0.389027	TTTTAGTGCCTGCATTTGGGT	VEPH1_ENST00000362010.7_INTRON/VEPH1_ENST00000392832.6_INTRON/VEPH1_ENST00000392833.6_INTRON
chr3	165059972	C	T	0.659	NA	0.565	0.532	0.471	PASS	SI	hg38	chr3	165059972	165059972	MISSENSE		SNP	C	C	T	g.chr3:165059972C>T	ENST00000264382.8	-	10	1140	c.1076G>A	c.(1075-1077)cGc>cAc	p.R359H	0.311721	ATAATTCCAGCGACTTAGTTG
chr3	165188958	C	T	0.461	NA	0.429	0.476	0.513	PASS	SLITRK3	hg38	chr3	165188958	165188958	MISSENSE		SNP	C	C	T	g.chr3:165188958C>T	ENST00000475390.2	-	2	2699	c.1873G>A	c.(1873-1875)Gcc>Acc	p.A625T	0.533666	CCAGGCTGGGCTGGGGATTCT	SLITRK3_ENST00000241274.3_MISSENSE_p.A625T
chr3	169848275	A	G	0.446	NA	0.478	0.547	0.407	PASS	LRRC31	hg38	chr3	169848275	169848275	MISSENSE		SNP	A	A	G	g.chr3:169848275A>G	ENST00000523069.1	-	8	1198	c.1172T>C	c.(1171-1173)gTt>gCt	p.V391A	0.421446	AGAGAGGTGAACAGAGGCTTC	LRRC31_ENST00000316428.10_MISSENSE_p.V391A/LRRC31_ENST00000264676.9_MISSENSE_p.V335A
chr3	170129216	C	T	0.469	NA	0.539	0.513	0.607	PASS	PHC3	hg38	chr3	170129216	170129216	MISSENSE		SNP	C	C	T	g.chr3:170129216C>T	ENST00000495893.7	-	8	1274	c.1256G>A	c.(1255-1257)aGt>aAt	p.S419N	0.503741	AGGAGACTGACTTGGTGAATG	PHC3_ENST00000494943.5_MISSENSE_p.S407N/PHC3_ENST00000467570.5_MISSENSE_p.S366N
chr3	170270422	G	A	0.453	NA	0.433	0.475	0.506	PASS	PRKCI	hg38	chr3	170270422	170270422	SPLICE_SITE	MISSENSE	SNP	G	G	A	g.chr3:170270422G>A	ENST00000295797.5	+	6	698	c.452G>A	c.(451-453)cGt>cAt	p.R151H	0.379052	TCTTTTCAGCGTGCTCACTGT
chr3	171733481	A	G	0.393	NA	0.372	0.509	0.396	PASS	PLD1	hg38	chr3	171733481	171733481	MISSENSE		SNP	A	A	G	g.chr3:171733481A>G	ENST00000351298.9	-	6	685	c.569T>C	c.(568-570)aTa>aCa	p.I190T	0.281796	CATTTTTAGTATCTTTGTCAA	PLD1_ENST00000356327.9_MISSENSE_p.I190T	NSCLC(149_%3B_2174_%20_3517_%20_34058)
chr3	175256492	G	A	0.44	NA	0.527	0.529	0.418	PASS	NAALADL2	hg38	chr3	175256492	175256492	MISSENSE		SNP	G	G	A	g.chr3:175256492G>A	ENST00000454872.6	+	4	975	c.901G>A	c.(901-903)Gca>Aca	p.A301T	0.356608	AAATCAGATCGCACTCCTGAA	NAALADL2-AS2_ENST00000424690.1_RNA
chr3	179234297	A	G	0.474	NA	0.5	0.544	0.511	PASS	PIK3CA	hg38	chr3	179234297	179234297	MISSENSE		SNP	A	A	G	g.chr3:179234297A>G	ENST00000263967.4	+	21	3463	c.3140A>G	c.(3139-3141)cAt>cGt	p.H1047R	0.391521	AATGATGCACATCATGGTGGC	PIK3CA_ENST00000643187.1_THREE_PRIME_UTR	Colon(199_%3B_1504_%20_1750_%20_3362_%20_26421_%20_31210_%20_32040)	\phosphoinositide-3-kinase_%2C__%20_catalytic_%2C__%20_alpha_%20_polypeptide\""	5290	3	3q26.3	yes		\colorectal_%2C__%20_gastric_%2C__%20_gliobastoma_%2C__%20_breast\""			\E_%2C__%20_O\""	Dom	Mis					1e-05
chr3	179570227	TA	T	0.512	NA	0.513	0.542	0.592	PASS	ACTL6A	hg38	chr3	179570228	179570228	FRAME_SHIFT_DEL		DEL	A	A	-	g.chr3:179570228delA	ENST00000429709.7	+	3	430	c.264delA	c.(262-264)ctafs	p.N90fs	0.371571	TTTCACCTCTAAAAAATGGGA	ACTL6A_ENST00000450518.6_FRAME_SHIFT_DEL_p.N48fs/ACTL6A_ENST00000392662.5_FRAME_SHIFT_DEL_p.N48fs
chr3	180610133	G	T	0.535	NA	0.381	0.532	0.435	PASS	TTC14	hg38	chr3	180610133	180610133	MISSENSE		SNP	G	G	T	g.chr3:180610133G>T	ENST00000296015.9	+	12	2003	c.1904G>T	c.(1903-1905)aGg>aTg	p.R635M	0.386534	TCCTTCTGTAGGAATTCAGAG	TTC14_ENST00000412756.6_THREE_PRIME_UTR/TTC14_ENST00000382584.8_INTRON
chr3	180610340	G	A	0.463	NA	0.517	0.524	0.525	PASS	TTC14	hg38	chr3	180610340	180610340	MISSENSE		SNP	G	G	A	g.chr3:180610340G>A	ENST00000296015.9	+	12	2210	c.2111G>A	c.(2110-2112)cGt>cAt	p.R704H	0.356608	CAAAGATACCGTTTAAATACA	TTC14_ENST00000412756.6_THREE_PRIME_UTR/TTC14_ENST00000382584.8_INTRON
chr3	181712715	C	G	0.445	NA	0.5	0.553	0.552	PASS	SOX2	hg38	chr3	181712715	181712715	MISSENSE		SNP	C	C	G	g.chr3:181712715C>G	ENST00000325404.3	+	1	791	c.355C>G	c.(355-357)Ctc>Gtc	p.L119V	0.65586	AACCAAGACGCTCATGAAGAA	SOX2-OT_ENST00000656613.1_RNA/SOX2-OT_ENST00000665187.1_RNA/SOX2-OT_ENST00000596250.7_RNA/SOX2-OT_ENST00000654538.1_RNA/SOX2-OT_ENST00000476964.6_RNA/SOX2-OT_ENST00000643236.2_RNA/SOX2-OT_ENST00000665485.1_RNA/SOX2-OT_ENST00000642301.2_RNA/SOX2-OT_ENST00000642652.2_RNA/SOX2-OT_ENST00000646949.2_RNA/SOX2-OT_ENST00000646683.1_RNA/SOX2-OT_ENST00000628810.2_RNA/SOX2-OT_ENST00000642218.1_RNA/SOX2-OT_E…		SRY_%20_(sex_%20_determining_%20_region_%20_Y)-box_%20_2	6657	3	3q26.3-q27	yes		\NSCLC_%2C__%20_oesophageal_%20_squamous_%20_carcinoma\""			E	Dom	A		yes	MICROPHTHALMIA_%20_AND_%20_ESOPHAGEAL_%20_ATRESIA_%20_SYNDROME
chr3	183092471	G	GT	0.502	NA	0.532	0.525	0.522	PASS	MCCC1	hg38	chr3	183092471	183092472	FRAME_SHIFT_INS		INS	-	-	T	g.chr3:183092471_183092472insT	ENST00000265594.9	-	3	267	c.210_211insA	c.(211-213)ctgfs	p.L71fs	0.395	GTACACCCAGTTTTTTGGCT	MCCC1_ENST00000492597.5_INTRON/MCCC1_ENST00000629669.2_FRAME_SHIFT_INS_p.L33fs/MCCC1_ENST00000610757.4_FIVE_PRIME_UTR
chr3	183818004	GC	G	0.576	NA	0.465	0.465	0.511	PASS	MAP6D1	hg38	chr3	183818005	183818005	FRAME_SHIFT_DEL		DEL	C	C	-	g.chr3:183818005delC	ENST00000431348.1	-	2	556	c.508delG	c.(508-510)gccfs	p.A170fs	0.573566	TGGAAGCCGGCCCCAGGGCTG	AC131160.1_ENST00000639401.1_FRAME_SHIFT_DEL_p.A379fs/MAP6D1_ENST00000318631.8_FRAME_SHIFT_DEL_p.A170fs
chr3	183982573	C	T	0.556	NA	0.474	0.444	0.488	PASS	ABCC5	hg38	chr3	183982573	183982573	MISSENSE		SNP	C	C	T	g.chr3:183982573C>T	ENST00000334444.11	-	7	987	c.877G>A	c.(877-879)Gtt>Att	p.V293I	0.483791	AGGCTGCCAACGGCTGCTGCC	ABCC5_ENST00000265586.10_MISSENSE_p.V293I
chr3	187243564	C	T	0.434	NA	0.474	0.445	0.57	PASS	MASP1	hg38	chr3	187243564	187243564	MISSENSE		SNP	C	C	T	g.chr3:187243564C>T	ENST00000392472.6	-	8	1261	c.809G>A	c.(808-810)aGg>aAg	p.R270K	0.493766	GAGGTTGTTCCTTGTAGAGAA	MASP1_ENST00000337774.9_MISSENSE_p.R383K/MASP1_ENST00000296280.11_MISSENSE_p.R383K
chr3	189886453	A	G	0.438	NA	0.587	0.481	0.5	PASS	TP63	hg38	chr3	189886453	189886453	MISSENSE		SNP	A	A	G	g.chr3:189886453A>G	ENST00000264731.8	+	11	1536	c.1409A>G	c.(1408-1410)aAc>aGc	p.N470S	0.448878	AACAAAATGAACAGCATGAAC	TP63_ENST00000354600.9_MISSENSE_p.N376S/TP63_ENST00000440651.6_MISSENSE_p.N466S/TP63_ENST00000320472.9_MISSENSE_p.N470S/TP63_ENST00000456148.1_MISSENSE_p.N372S/TP63_ENST00000392460.7_MISSENSE_p.N470S/TP63_ENST00000449992.5_MISSENSE_p.N291S/TP63_ENST00000392463.6_MISSENSE_p.N376S/TP63_ENST00000392461.7_MISSENSE_p.N376S
chr3	190313025	C	T	0.285	NA	0.297	0.341	0.21	PASS	CLDN1	hg38	chr3	190313025	190313025	MISSENSE		SNP	C	C	T	g.chr3:190313025C>T	ENST00000295522.4	-	2	475	c.235G>A	c.(235-237)Gca>Aca	p.A79T	0.451372	GCACGGGTTGCTTGCAATGTG
chr3	193643379	T	A	0.404	NA	0.591	0.509	0.454	PASS	OPA1	hg38	chr3	193643379	193643379	MISSENSE		SNP	T	T	A	g.chr3:193643379T>A	ENST00000361908.8	+	13	1450	c.1258T>A	c.(1258-1260)Tcc>Acc	p.S420T	0.309227	GTAGACCATATCCTTAAATGT	OPA1_ENST00000361510.7_MISSENSE_p.S438T/OPA1_ENST00000361828.7_MISSENSE_p.S383T/OPA1_ENST00000392437.6_MISSENSE_p.S401T/OPA1_ENST00000643329.1_MISSENSE_p.S277T/OPA1_ENST00000646793.1_MISSENSE_p.S347T/OPA1_ENST00000645553.1_MISSENSE_p.S388T/OPA1_ENST00000392436.7_MISSENSE_p.S383T/OPA1_ENST00000361715.6_MISSENSE_p.S402T/OPA1_ENST00000361150.6_MISSENSE_p.S384T
chr3	194359866	G	A	0.184	NA	0.206	0.18	0.219	PASS	LRRC15	hg38	chr3	194359866	194359866	MISSENSE		SNP	G	G	A	g.chr3:194359866G>A	ENST00000347624.4	-	2	1264	c.1178C>T	c.(1177-1179)gCc>gTc	p.A393V	0.578554	CAGCTGGATGGCCATGAGGCC	LRRC15_ENST00000428839.1_MISSENSE_p.A399V
chr3	194396674	C	T	0.481	NA	0.475	0.422	0.433	PASS	GP5	hg38	chr3	194396674	194396674	MISSENSE		SNP	C	C	T	g.chr3:194396674C>T	ENST00000401815.1	-	1	1681	c.1609G>A	c.(1609-1611)Gtg>Atg	p.V537M	0.563591	ACGATGATCACGGTGATCATG
chr3	194450168	A	G	0.517	NA	0.49	0.526	0.56	PASS	ATP13A3	hg38	chr3	194450168	194450168	MISSENSE		SNP	A	A	G	g.chr3:194450168A>G	ENST00000439040.5	-	11	1739	c.947T>C	c.(946-948)aTt>aCt	p.I316T	0.329177	TTCGTTTACAATGCAGGTACC	ATP13A3_ENST00000645538.1_MISSENSE_p.I316T/ATP13A3_ENST00000642744.1_MISSENSE_p.I289T/ATP13A3_ENST00000256031.8_MISSENSE_p.I316T/ATP13A3_ENST00000619199.4_MISSENSE_p.I39T
chr3	194687797	C	T	0.56	NA	0.478	0.492	0.547	PASS	FAM43A	hg38	chr3	194687797	194687797	MISSENSE		SNP	C	C	T	g.chr3:194687797C>T	ENST00000329759.6	+	1	1915	c.971C>T	c.(970-972)gCg>gTg	p.A324V	0.683292	CGTGGGGAGGCGCTAGGAGGC
chr3	195760992	C	T	0.453	NA	0.481	0.505	0.469	PASS	MUC4	hg38	chr3	195760992	195760992	MISSENSE		SNP	C	C	T	g.chr3:195760992C>T	ENST00000346145.8	-	15	2072	c.2032G>A	c.(2032-2034)Gac>Aac	p.D678N	0.55611	CTATCTCCGTCACAGTTGGAG	MUC4_ENST00000463781.8_MISSENSE_p.D4914N/MUC4_ENST00000475231.5_MISSENSE_p.D4862N/MUC4_ENST00000349607.8_MISSENSE_p.D627N
chr3	195868548	T	C	0.441	NA	0.49	0.483	0.467	PASS	TNK2	hg38	chr3	195868548	195868548	MISSENSE		SNP	T	T	C	g.chr3:195868548T>C	ENST00000333602.13	-	12	2323	c.1705A>G	c.(1705-1707)Acg>Gcg	p.T569A	0.713217	TCGATGAGCGTGACCTCAGCC	TNK2_ENST00000673420.1_MISSENSE_p.T569A/TNK2_ENST00000428187.7_MISSENSE_p.T601A/TNK2_ENST00000673038.1_MISSENSE_p.T601A/TNK2_ENST00000672024.1_MISSENSE_p.T569A/TNK2_ENST00000672887.1_MISSENSE_p.T584A/TNK2_ENST00000671753.1_MISSENSE_p.T608A/TNK2_ENST00000672548.1_MISSENSE_p.T79A/TNK2_ENST00000381916.7_MISSENSE_p.T647A
chr3	195878331	A	G	0.444	NA	0.486	0.463	0.517	PASS	TNK2	hg38	chr3	195878331	195878331	MISSENSE		SNP	A	A	G	g.chr3:195878331A>G	ENST00000333602.13	-	9	1796	c.1178T>C	c.(1177-1179)aTg>aCg	p.M393T	0.610973	AAGGGCCCGCATGTCTGTGGG	TNK2_ENST00000673420.1_MISSENSE_p.M393T/TNK2_ENST00000428187.7_MISSENSE_p.M425T/TNK2_ENST00000673038.1_MISSENSE_p.M425T/TNK2_ENST00000672024.1_MISSENSE_p.M393T/TNK2_ENST00000672887.1_MISSENSE_p.M393T/TNK2_ENST00000671753.1_MISSENSE_p.M417T/TNK2_ENST00000381916.7_MISSENSE_p.M456T/TNK2_ENST00000672548.1_FIVE_PRIME_FLANK
chr3	196584281	T	C	0.466	NA	0.513	0.529	0.565	PASS	FBXO45	hg38	chr3	196584281	196584281	MISSENSE		SNP	T	T	C	g.chr3:196584281T>C	ENST00000311630.7	+	3	1149	c.824T>C	c.(823-825)gTg>gCg	p.V275A	0.426434	AACACAGAAGTGACTTTGGTT	FBXO45_ENST00000440469.1_MISSENSE_p.V96A
chr3	197960324	G	A	0.494	NA	0.5	0.472	0.439	PASS	LMLN	hg38	chr3	197960324	197960324	MISSENSE		SNP	G	G	A	g.chr3:197960324G>A	ENST00000420910.6	+	1	103	c.103G>A	c.(103-105)Gtg>Atg	p.V35M	0.688279	GAGCGGGTCTGTGTGGGTCCG	LMLN_ENST00000330198.8_MISSENSE_p.V35M/LMLN_ENST00000482695.5_INTRON/LMLN_ENST00000332636.5_INTRON/IQCG_ENST00000265239.11_FIVE_PRIME_FLANK
chr4	575027	G	GC	0.43	NA	0.513	0.579	0.448	PASS	TMEM271	hg38	chr4	575027	575028	FRAME_SHIFT_INS		INS	-	-	C	g.chr4:575027_575028insC	ENST00000610212.3	-	1	1269	c.1035_1036insG	c.(1036-1038)cacfs	p.H346fs	0.785	CCGACGGGTGCCCCCCGCAG	AC116565.1_ENST00000663081.1_FIVE_PRIME_FLANK
chr4	575528	G	T	0.657	NA	0.46	0.504	0.512	PASS	TMEM271	hg38	chr4	575528	575528	MISSENSE		SNP	G	G	T	g.chr4:575528G>T	ENST00000610212.3	-	1	768	c.535C>A	c.(535-537)Ccg>Acg	p.P179T	0.723192	GCCGAGCCCGGGGCCGAGCCG	AC116565.1_ENST00000663081.1_FIVE_PRIME_FLANK
chr4	684781	TG	T	0.562	NA	0.415	0.582	0.517	PASS	SLC49A3	hg38	chr4	684782	684782	FRAME_SHIFT_DEL		DEL	G	G	-	g.chr4:684782delG	ENST00000503156.5	-	5	557	c.468delC	c.(466-468)cccfs	p.T157fs	0.673317	AGGGCGGGGTGGGGGGCACAC	SLC49A3_ENST00000515118.5_FRAME_SHIFT_DEL_p.T124fs/SLC49A3_ENST00000322224.8_FRAME_SHIFT_DEL_p.T221fs/SLC49A3_ENST00000404286.6_FRAME_SHIFT_DEL_p.T221fs/SLC49A3_ENST00000347950.9_FRAME_SHIFT_DEL_p.T102fs
chr4	958123	C	T	0.408	NA	0.497	0.486	0.473	PASS	TMEM175	hg38	chr4	958123	958123	MISSENSE		SNP	C	C	T	g.chr4:958123C>T	ENST00000264771.9	+	11	1254	c.1142C>T	c.(1141-1143)aCc>aTc	p.T381I	0.665835	GTCAGCTGCACCATCATCTTC	TMEM175_ENST00000515740.5_MISSENSE_p.T265I/TMEM175_ENST00000508204.5_MISSENSE_p.T299I/TMEM175_ENST00000622959.3_MISSENSE_p.T265I
chr4	2659865	A	AC	0.499	NA	0.506	0.456	0.457	PASS	FAM193A	hg38	chr4	2659865	2659866	FRAME_SHIFT_INS		INS	-	-	C	g.chr4:2659865_2659866insC	ENST00000502458.5	+	9	1076	c.755_756insC	c.(754-756)gacfs	p.V255fs	0.5475	GTATCATGGACCCCCCCGTC	FAM193A_ENST00000505311.5_FRAME_SHIFT_INS_p.V231fs/FAM193A_ENST00000382839.7_FRAME_SHIFT_INS_p.V231fs/FAM193A_ENST00000637812.1_FRAME_SHIFT_INS_p.V522fs/FAM193A_ENST00000324666.9_FRAME_SHIFT_INS_p.V231fs/FAM193A_ENST00000545951.5_FRAME_SHIFT_INS_p.V231fs
chr4	2659951	C	T	0.498	NA	0.489	0.458	0.504	PASS	FAM193A	hg38	chr4	2659951	2659951	MISSENSE		SNP	C	C	T	g.chr4:2659951C>T	ENST00000502458.5	+	9	1162	c.841C>T	c.(841-843)Ccc>Tcc	p.P281S	0.493766	GAGGAGCCCGCCCAGTGTGTC	FAM193A_ENST00000505311.5_MISSENSE_p.P257S/FAM193A_ENST00000382839.7_MISSENSE_p.P257S/FAM193A_ENST00000637812.1_MISSENSE_p.P548S/FAM193A_ENST00000324666.9_MISSENSE_p.P257S/FAM193A_ENST00000545951.5_MISSENSE_p.P257S
chr4	2956712	C	T	0.398	NA	0.528	0.441	0.487	PASS	NOP14	hg38	chr4	2956712	2956712	MISSENSE		SNP	C	C	T	g.chr4:2956712C>T	ENST00000314262.10	-	3	479	c.430G>A	c.(430-432)Gtg>Atg	p.V144M	0.389027	TCACTGTCCACAATGTCATTA	NOP14_ENST00000416614.7_MISSENSE_p.V144M/NOP14_ENST00000502735.5_MISSENSE_p.V144M/NOP14_ENST00000398071.4_MISSENSE_p.V144M/NOP14-AS1_ENST00000503709.1_RNA
chr4	2963311	C	A	0.646	NA	0.41	0.507	0.603	PASS	NOP14	hg38	chr4	2963311	2963311	MISSENSE		SNP	C	C	A	g.chr4:2963311C>A	ENST00000314262.10	-	1	58	c.9G>T	c.(7-9)aaG>aaT	p.K3N	0.690773	CCTTCTTCGCCTTCGCCATGG	NOP14_ENST00000416614.7_MISSENSE_p.K3N/NOP14_ENST00000502735.5_MISSENSE_p.K3N/NOP14_ENST00000398071.4_MISSENSE_p.K3N/GRK4_ENST00000345167.10_FIVE_PRIME_FLANK/GRK4_ENST00000398051.8_FIVE_PRIME_FLANK/GRK4_ENST00000398052.9_FIVE_PRIME_FLANK/GRK4_ENST00000503518.2_FIVE_PRIME_FLANK/GRK4_ENST00000504933.1_FIVE_PRIME_FLANK
chr4	3007820	G	A	0.424	NA	0.459	0.377	0.533	PASS	GRK4	hg38	chr4	3007820	3007820	NONSENSE		SNP	G	G	A	g.chr4:3007820G>A	ENST00000398052.9	+	6	1028	c.528G>A	c.(526-528)tgG>tgA	p.W176*	0.386534	AATGGAAATGGCTGGAAAGGT	GRK4_ENST00000398051.8_NONSENSE_p.W144*/GRK4_ENST00000345167.10_NONSENSE_p.W144*/GRK4_ENST00000504933.1_NONSENSE_p.W176*
chr4	3132618	C	T	0.558	NA	0.497	0.514	0.499	PASS	HTT	hg38	chr4	3132618	3132618	NONSENSE		SNP	C	C	T	g.chr4:3132618C>T	ENST00000355072.10	+	17	2438	c.2293C>T	c.(2293-2295)Cga>Tga	p.R765*	0.428928	CCCACAGGTTCGAGGAGCCAC
chr4	3414815	A	G	0.382	NA	0.458	0.433	0.444	PASS	RGS12	hg38	chr4	3414815	3414815	MISSENSE		SNP	A	A	G	g.chr4:3414815A>G	ENST00000344733.9	+	6	3158	c.2254A>G	c.(2254-2256)Aat>Gat	p.N752D	0.526185	TGAATATTTTAATCATGTTCC	RGS12_ENST00000382788.7_MISSENSE_p.N752D/RGS12_ENST00000338806.4_MISSENSE_p.N104D/RGS12_ENST00000336727.7_MISSENSE_p.N752D
chr4	3443388	G	A	0.458	NA	0.433	0.534	0.429	PASS	HGFAC	hg38	chr4	3443388	3443388	MISSENSE		SNP	G	G	A	g.chr4:3443388G>A	ENST00000382774.8	+	4	477	c.443G>A	c.(442-444)tGt>tAt	p.C148Y	0.705736	TGGGGCTACTGTGTGGAGGCC	HGFAC_ENST00000511533.1_MISSENSE_p.C148Y
chr4	3489774	T	C	0.416	NA	0.459	0.507	0.424	PASS	DOK7	hg38	chr4	3489774	3489774	MISSENSE		SNP	T	T	C	g.chr4:3489774T>C	ENST00000507039.5	+	6	804	c.739T>C	c.(739-741)Tgc>Cgc	p.C247R	0.645885	TCCTCTCACATGCGGGCAGGC	DOK7_ENST00000340083.6_SILENT_p.H250H/DOK7_ENST00000643608.1_SILENT_p.H106H/DOK7_ENST00000515886.5_FIVE_PRIME_UTR
chr4	6081618	GT	G	0.448	NA	0.522	0.483	0.509	PASS	JAKMIP1	hg38	chr4	6081619	6081619	FRAME_SHIFT_DEL		DEL	T	T	-	g.chr4:6081619delT	ENST00000282924.9	-	6	1578	c.1091delA	c.(1090-1092)aacfs	p.N364fs	0.553616	CATTTCCACGTTTTCCCGCGT	JAKMIP1_ENST00000409831.5_FRAME_SHIFT_DEL_p.N364fs/C4orf50_ENST00000531445.3_FIVE_PRIME_UTR/JAKMIP1_ENST00000409021.9_FRAME_SHIFT_DEL_p.N364fs/JAKMIP1_ENST00000409371.8_FRAME_SHIFT_DEL_p.N199fs/JAKMIP1_ENST00000410077.2_FRAME_SHIFT_DEL_p.N199fs
chr4	7042083	G	A	0.441	NA	0.53	0.542	0.57	PASS	CCDC96	hg38	chr4	7042083	7042083	MISSENSE		SNP	G	G	A	g.chr4:7042083G>A	ENST00000310085.6	-	1	919	c.856C>T	c.(856-858)Cgc>Tgc	p.R286C	0.648379	CCCAGATGGCGCAGGTACGCT	TADA2B_ENST00000310074.8_FIVE_PRIME_FLANK/TADA2B_ENST00000512388.1_FIVE_PRIME_FLANK/AC097382.2_ENST00000500031.1_RNA
chr4	7061112	G	T	0.558	NA	0.494	0.463	0.552	PASS	GRPEL1	hg38	chr4	7061112	7061112	MISSENSE		SNP	G	G	T	g.chr4:7061112G>T	ENST00000264954.5	-	4	436	c.404C>A	c.(403-405)cCt>cAt	p.P135H	0.496259	CTTCAGGTGAGGGTTATCGTC
chr4	8587295	CG	TA	0.5	NA	0.442	0.526	0.494	PASS	GPR78	hg38	chr4	8587295	8587296	MISSENSE		DNP	CG	CG	TA	g.chr4:8587295_8587296CG>TA	ENST00000382487.5	+	3	1615_1616	c.1024_1025CG>TA	c.(1024-1026)CGc>TAc	p.R342Y	0.634328	GAGAACCCCGCGCCCAGCGTCC
chr4	8871314	CG	C	0.597	NA	0.436	0.416	0.435	PASS	HMX1	hg38	chr4	8871315	8871315	FRAME_SHIFT_DEL		DEL	G	G	-	g.chr4:8871315delG	ENST00000400677.5	-	1	526	c.300delC	c.(298-300)cccfs	p.G101fs	0.770574	GCCCGGGACCGGGGGGCGGCC	HMX1_ENST00000506970.2_FRAME_SHIFT_DEL_p.G101fs
chr4	10077874	C	T	0.529	NA	0.429	0.504	0.503	PASS	WDR1	hg38	chr4	10077874	10077874	MISSENSE		SNP	C	C	T	g.chr4:10077874C>T	ENST00000499869.7	-	13	1581	c.1448G>A	c.(1447-1449)gGc>gAc	p.G483D	0.63591	TAGGAGCTTGCCCTCATCCTT	WDR1_ENST00000502702.5_MISSENSE_p.G343D/WDR1_ENST00000382452.6_MISSENSE_p.G483D/WDR1_ENST00000382451.6_MISSENSE_p.G343D/AC005674.2_ENST00000561486.1_FIVE_PRIME_FLANK
chr4	15502438	C	T	0.518	NA	0.631	0.57	0.477	PASS	CC2D2A	hg38	chr4	15502438	15502438	MISSENSE		SNP	C	C	T	g.chr4:15502438C>T	ENST00000503292.5	+	6	437	c.257C>T	c.(256-258)cCa>cTa	p.P86L	0.346633	GGCTTACCTCCAATTCCTTCA	CC2D2A_ENST00000651385.1_MISSENSE_p.P37L/CC2D2A_ENST00000424120.5_MISSENSE_p.P86L
chr4	17812279	T	C	0.578	NA	0.379	0.54	0.53	PASS	NCAPG	hg38	chr4	17812279	17812279	MISSENSE		SNP	T	T	C	g.chr4:17812279T>C	ENST00000251496.7	+	2	269	c.170T>C	c.(169-171)gTg>gCg	p.V57A	0.334165	TATGTTATGGTGGTCTATAAA	DCAF16_ENST00000382247.6_FIVE_PRIME_FLANK
chr4	24873688	CT	C	0.633	NA	0.414	0.297	0.544	PASS	CCDC149	hg38	chr4	24873689	24873689	FRAME_SHIFT_DEL		DEL	T	T	-	g.chr4:24873689delT	ENST00000389609.8	-	4	401	c.256delA	c.(256-258)aggfs	p.R86fs	0.376559	ACCTGTTTCCTTTTTTCAGGA	CCDC149_ENST00000504487.5_FRAME_SHIFT_DEL_p.R86fs/CCDC149_ENST00000635206.1_FRAME_SHIFT_DEL_p.R86fs/CCDC149_ENST00000502801.1_FRAME_SHIFT_DEL_p.R86fs
chr4	30722868	GA	G	0.467	NA	0.401	0.419	0.443	PASS	PCDH7	hg38	chr4	30722869	30722869	FRAME_SHIFT_DEL		DEL	A	A	-	g.chr4:30722869delA	ENST00000361762.3	+	1	2454	c.1447delA	c.(1447-1449)aaafs	p.K484fs	0.613466	CCAGAACAAGAAAAAGTACTT	PCDH7_ENST00000543491.2_FRAME_SHIFT_DEL_p.K484fs/AC098595.1_ENST00000660555.1_FIVE_PRIME_FLANK
chr4	36210559	CT	C	0.428	NA	0.472	0.424	0.438	PASS	ARAP2	hg38	chr4	36210560	36210560	FRAME_SHIFT_DEL		DEL	T	T	-	g.chr4:36210560delT	ENST00000303965.9	-	6	1813	c.1317delA	c.(1315-1317)aaafs	p.A440fs	0.379052	AAATCAAGGCTTTTTGAGTCC
chr4	36284348	A	T	0.583	NA	0.556	0.565	0.436	PASS	DTHD1	hg38	chr4	36284348	36284348	MISSENSE		SNP	A	A	T	g.chr4:36284348A>T	ENST00000639862.1	+	2	781	c.644A>T	c.(643-645)aAt>aTt	p.N215I	0.369077	TTCCCAGATAATGCAGAAAAT	DTHD1_ENST00000507598.5_MISSENSE_p.N130I/DTHD1_ENST00000357504.7_INTRON/DTHD1_ENST00000456874.3_MISSENSE_p.N90I
chr4	37430675	C	G	0.443	NA	0.426	0.467	0.47	PASS	NWD2	hg38	chr4	37430675	37430675	MISSENSE		SNP	C	C	G	g.chr4:37430675C>G	ENST00000309447.6	+	4	786	c.461C>G	c.(460-462)aCc>aGc	p.T154S	0.42394	AAGCTGGAGACCAAGTTGCTG
chr4	39205183	G	GT	0.416	NA	0.422	0.545	0.479	PASS	WDR19	hg38	chr4	39205183	39205184	FRAME_SHIFT_INS		INS	-	-	T	g.chr4:39205183_39205184insT	ENST00000399820.8	+	8	662	c.633_634insT	c.(634-636)tttfs	p.L214fs	0.32	GAAAACTTTGTTTTTTTTAA	WDR19_ENST00000506503.1_FRAME_SHIFT_INS_p.L214fs
chr4	40102721	G	T	0.466	NA	0.439	0.489	0.504	PASS	N4BP2	hg38	chr4	40102721	40102721	MISSENSE		SNP	G	G	T	g.chr4:40102721G>T	ENST00000261435.11	+	4	1268	c.876G>T	c.(874-876)caG>caT	p.Q292H	0.456359	GTGAACCTCAGGCTTGTTTAA
chr4	40117961	C	T	0.548	NA	0.45	0.422	0.412	PASS	N4BP2	hg38	chr4	40117961	40117961	MISSENSE		SNP	C	C	T	g.chr4:40117961C>T	ENST00000261435.11	+	8	2149	c.1757C>T	c.(1756-1758)tCg>tTg	p.S586L	0.32419	ATGAGTTCTTCGGTTCCAGAG
chr4	46735029	A	T	0.402	NA	0.499	0.537	0.485	PASS	COX7B2	hg38	chr4	46735029	46735029	MISSENSE		SNP	A	A	T	g.chr4:46735029A>T	ENST00000396533.5	-	4	415	c.164T>A	c.(163-165)gTg>gAg	p.V55E	0.381546	GGCTGTAAACACCCATGTAGC	COX7B2_ENST00000355591.8_MISSENSE_p.V55E/COX7B2_ENST00000543208.5_MISSENSE_p.V54E
chr4	48089822	G	A	0.417	NA	0.532	0.51	0.523	PASS	TXK	hg38	chr4	48089822	48089822	MISSENSE		SNP	G	G	A	g.chr4:48089822G>A	ENST00000264316.9	-	9	792	c.712C>T	c.(712-714)Ctc>Ttc	p.L238F	0.386534	CGAGTCATGAGACCTAAGGAG
chr4	52084950	G	A	0.348	NA	0.502	0.458	0.5	PASS	SPATA18	hg38	chr4	52084950	52084950	MISSENSE		SNP	G	G	A	g.chr4:52084950G>A	ENST00000419395.6	+	10	1707	c.1418G>A	c.(1417-1419)aGc>aAc	p.S473N	0.381546	CGTTGTCGAAGCAGGAGTTTA	SPATA18_ENST00000295213.9_MISSENSE_p.S505N
chr4	55902468	T	TA	0.489	NA	0.46	0.492	0.388	PASS	EXOC1	hg38	chr4	55902468	55902469	FRAME_SHIFT_INS		INS	-	-	A	g.chr4:55902468_55902469insA	ENST00000381295.7	+	18	2778	c.2462_2463insA	c.(2461-2463)gtafs	p.G824fs	0.3425	GAAAGGAAGTAAAAAAAGGT	EXOC1_ENST00000346134.11_FRAME_SHIFT_INS_p.G824fs/EXOC1_ENST00000349598.6_FRAME_SHIFT_INS_p.G809fs/AC110611.1_ENST00000668940.1_RNA
chr4	56931553	G	A	0.428	NA	0.501	0.459	0.442	PASS	REST	hg38	chr4	56931553	56931553	MISSENSE		SNP	G	G	A	g.chr4:56931553G>A	ENST00000309042.12	+	4	3018	c.2695G>A	c.(2695-2697)Gca>Aca	p.A899T	0.416459	GAAAGTAGGAGCAGAAGAGGC	REST_ENST00000619101.4_MISSENSE_p.A899T/REST_ENST00000640343.1_INTRON/REST_ENST00000640168.1_INTRON/REST_ENST00000622863.4_INTRON
chr4	56976547	T	C	0.418	NA	0.493	0.438	0.515	PASS	NOA1	hg38	chr4	56976547	56976547	MISSENSE		SNP	T	T	C	g.chr4:56976547T>C	ENST00000264230.5	-	1	1060	c.1039A>G	c.(1039-1041)Acc>Gcc	p.T347A	0.620948	CCGGCGTTGGTGGCGCCCACT	POLR2B_ENST00000314595.6_FIVE_PRIME_FLANK/POLR2B_ENST00000381227.5_FIVE_PRIME_FLANK/POLR2B_ENST00000431623.6_FIVE_PRIME_FLANK/POLR2B_ENST00000441246.6_FIVE_PRIME_FLANK
chr4	56977074	T	C	0.471	NA	0.478	0.523	0.501	PASS	NOA1	hg38	chr4	56977074	56977074	MISSENSE		SNP	T	T	C	g.chr4:56977074T>C	ENST00000264230.5	-	1	533	c.512A>G	c.(511-513)gAc>gGc	p.D171G	0.733167	CAGCCCGCCGTCTGCCTCCGC	POLR2B_ENST00000314595.6_FIVE_PRIME_FLANK/POLR2B_ENST00000381227.5_FIVE_PRIME_FLANK/POLR2B_ENST00000431623.6_FIVE_PRIME_FLANK/POLR2B_ENST00000441246.6_FIVE_PRIME_FLANK
chr4	65365154	CT	C	0.415	NA	0.52	0.561	0.573	PASS	EPHA5	hg38	chr4	65365155	65365155	FRAME_SHIFT_DEL		DEL	T	T	-	g.chr4:65365155delT	ENST00000273854.7	-	12	2700	c.2098delA	c.(2098-2100)agafs	p.R700fs	0.349127	GGTAATTCTCTTTTTCCTGGT	EPHA5_ENST00000511294.1_FRAME_SHIFT_DEL_p.R701fs/EPHA5_ENST00000354839.8_FRAME_SHIFT_DEL_p.R678fs/EPHA5_ENST00000432638.6_FRAME_SHIFT_DEL_p.R537fs/EPHA5_ENST00000622150.4_FRAME_SHIFT_DEL_p.R701fs/EPHA5_ENST00000613740.4_FRAME_SHIFT_DEL_p.R679fs
chr4	65490645	A	AG	0.104	NA	0.12	0.116	0.104	PASS	EPHA5	hg38	chr4	65490645	65490646	FRAME_SHIFT_INS		INS	-	-	G	g.chr4:65490645_65490646insG	ENST00000273854.7	-	5	1735	c.1133_1134insC	c.(1132-1134)attfs	p.P379fs	0.42	AGCAGGCGGAATCCATTCCA	EPHA5_ENST00000511294.1_FRAME_SHIFT_INS_p.P379fs/EPHA5_ENST00000354839.8_FRAME_SHIFT_INS_p.P379fs/EPHA5_ENST00000432638.6_INTRON/EPHA5_ENST00000622150.4_FRAME_SHIFT_INS_p.P379fs/EPHA5_ENST00000613740.4_FRAME_SHIFT_INS_p.P379fs
chr4	71255376	G	A	0.428	NA	0.485	0.389	0.41	PASS	SLC4A4	hg38	chr4	71255376	71255376	MISSENSE		SNP	G	G	A	g.chr4:71255376G>A	ENST00000264485.11	+	3	374	c.230G>A	c.(229-231)aGc>aAc	p.S77N	0.438903	GATGAATCCAGCAGCAGCATC	SLC4A4_ENST00000649996.1_MISSENSE_p.S77N/SLC4A4_ENST00000351898.10_MISSENSE_p.S77N/SLC4A4_ENST00000425175.5_MISSENSE_p.S77N
chr4	75598148	AT	A	0.281	NA	0.403	0.41	0.421	PASS	CDKL2	hg38	chr4	75598149	75598149	FRAME_SHIFT_DEL		DEL	T	T	-	g.chr4:75598149delT	ENST00000307465.9	-	8	1465	c.948delA	c.(946-948)aaafs	p.K316fs	0.241895	TGTTTTGGGATTTTTTAGATA	CDKL2_ENST00000429927.6_FRAME_SHIFT_DEL_p.K316fs
chr4	76384203	AT	A	0.493	NA	0.447	0.53	0.404	PASS	CCDC158	hg38	chr4	76384204	76384204	FRAME_SHIFT_DEL		DEL	T	T	-	g.chr4:76384204delT	ENST00000434846.2	-	5	782	c.610delA	c.(610-612)atafs	p.I204fs	0.36409	TGTTCACATATTTTTTTGCCT	CCDC158_ENST00000388914.7_FRAME_SHIFT_DEL_p.I204fs
chr4	78333412	G	T	0.444	NA	0.574	0.509	0.476	PASS	FRAS1	hg38	chr4	78333412	78333412	SPLICE_SITE	NONSENSE	SNP	G	G	T	g.chr4:78333412G>T	ENST00000512123.4	+	19	2965	c.2278G>T	c.(2278-2280)Gag>Tag	p.E760*	0.473815	TAGTTGCACAGGTGAGTATGT	FRAS1_ENST00000325942.10_SPLICE_SITE_p.E760*
chr4	80072473	GC	G	0.392	NA	0.414	0.475	0.385	PASS	ANTXR2	hg38	chr4	80072474	80072474	FRAME_SHIFT_DEL		DEL	C	C	-	g.chr4:80072474delC	ENST00000403729.7	-	1	757	c.87delG	c.(85-87)gggfs	p.L30fs	0.698254	CGCGCAGCAGCCCCCCGGGAC	ANTXR2_ENST00000307333.7_FRAME_SHIFT_DEL_p.L30fs/ANTXR2_ENST00000346652.10_FRAME_SHIFT_DEL_p.L30fs/ANTXR2_ENST00000404191.5_INTRON
chr4	83075335	T	A	0.424	NA	0.537	0.492	0.499	PASS	COPS4	hg38	chr4	83075335	83075335	MISSENSE		SNP	T	T	A	g.chr4:83075335T>A	ENST00000509093.5	+	9	1819	c.1041T>A	c.(1039-1041)aaT>aaA	p.N347K	0.36409	GCAGATCCAATCACTTTGTTT	COPS4_ENST00000503682.5_MISSENSE_p.S408T/COPS4_ENST00000511653.1_THREE_PRIME_UTR/COPS4_ENST00000264389.7_MISSENSE_p.S376T/AC073840.1_ENST00000652524.1_FIVE_PRIME_FLANK
chr4	87176769	A	G	0.487	NA	0.556	0.511	0.442	PASS	KLHL8	hg38	chr4	87176769	87176769	MISSENSE		SNP	A	A	G	g.chr4:87176769A>G	ENST00000498875.6	-	6	1238	c.968T>C	c.(967-969)aTg>aCg	p.M323T	0.281796	CTTTGTGTTCATTGATGCCTT	KLHL8_ENST00000425278.6_MISSENSE_p.M216T/KLHL8_ENST00000273963.10_MISSENSE_p.M399T/KLHL8_ENST00000512111.1_MISSENSE_p.M399T
chr4	87337331	C	T	0.48	NA	0.578	0.652	0.523	PASS	HSD17B11	hg38	chr4	87337331	87337331	MISSENSE		SNP	C	C	T	g.chr4:87337331C>T	ENST00000358290.9	-	7	966	c.848G>A	c.(847-849)cGa>cAa	p.R283Q	0.296758	ACTGATTTTTCGTTTTAAAAC	HSD17B11_ENST00000507286.1_MISSENSE_p.R239Q/AC108516.2_ENST00000508163.1_RNA
chr4	87845006	T	C	0.764	NA	0.552	0.646	0.404	PASS	MEPE	hg38	chr4	87845006	87845006	MISSENSE		SNP	T	T	C	g.chr4:87845006T>C	ENST00000511670.5	+	5	316	c.266T>C	c.(265-267)gTt>gCt	p.V89A	0.296758	ACAATATTGGTTTTCACCATT	MEPE_ENST00000361056.3_SILENT_p.G46G/MEPE_ENST00000497649.6_SILENT_p.G22G/MEPE_ENST00000395102.8_SILENT_p.G77G/MEPE_ENST00000424957.7_SILENT_p.G46G/MEPE_ENST00000560249.5_FIVE_PRIME_UTR/MEPE_ENST00000540395.1_FIVE_PRIME_UTR
chr4	87981667	C	A	0.43	NA	0.435	0.529	0.442	PASS	SPP1	hg38	chr4	87981667	87981667	MISSENSE		SNP	C	C	A	g.chr4:87981667C>A	ENST00000237623.11	+	5	515	c.367C>A	c.(367-369)Ccc>Acc	p.P123T	0.456359	CACTGATTTTCCCACGGACCT	SPP1_ENST00000395080.8_MISSENSE_p.P137T/SPP1_ENST00000360804.4_MISSENSE_p.P110T/SPP1_ENST00000614857.4_MISSENSE_p.P115T/AC131944.1_ENST00000662475.1_RNA
chr4	99045259	C	T	0.57	NA	0.463	0.428	0.451	PASS	METAP1	hg38	chr4	99045259	99045259	MISSENSE		SNP	C	C	T	g.chr4:99045259C>T	ENST00000296411.11	+	8	769	c.736C>T	c.(736-738)Cgg>Tgg	p.R246W	0.42394	TGATGGAGCACGGAAACTTGT
chr4	99343047	TG	T	0.405	NA	0.503	0.57	0.485	PASS	ADH1C	hg38	chr4	99343048	99343048	FRAME_SHIFT_DEL		DEL	G	G	-	g.chr4:99343048delG	ENST00000515683.6	-	6	647	c.575delC	c.(574-576)ccafs	p.P192fs	0.411471	GGTAGACCCTGGGGTGACCTA	ADH1B_ENST00000639454.1_INTRON
chr4	99654137	C	T	0.512	NA	0.485	0.481	0.469	PASS	C4orf54	hg38	chr4	99654137	99654137	MISSENSE		SNP	C	C	T	g.chr4:99654137C>T	ENST00000511828.1	-	1	512	c.512G>A	c.(511-513)aGc>aAc	p.S171N	0.59601	GAGCTCCTGGCTGTCTTGAGC
chr4	100187962	C	A	0.571	NA	0.498	0.516	0.465	PASS	DDIT4L	hg38	chr4	100187962	100187962	MISSENSE		SNP	C	C	A	g.chr4:100187962C>A	ENST00000273990.6	-	3	512	c.297G>T	c.(295-297)gaG>gaT	p.E99D	0.44389	AGCCGCAGGGCTCCGTTGAGG	H2AZ1-DT_ENST00000515026.1_RNA/AP001961.1_ENST00000515782.1_FIVE_PRIME_FLANK
chr4	102674055	C	T	0.326	NA	0.486	0.522	0.39	PASS	MANBA	hg38	chr4	102674055	102674055	MISSENSE		SNP	C	C	T	g.chr4:102674055C>T	ENST00000647097.2	-	8	1050	c.976G>A	c.(976-978)Gtg>Atg	p.V326M	0.319202	ATAAGTTCCACTGTCCTAAAA	MANBA_ENST00000644159.1_MISSENSE_p.V326M/MANBA_ENST00000505239.1_MISSENSE_p.V269M/MANBA_ENST00000642252.1_MISSENSE_p.V326M
chr4	103138415	C	CT	0.442	NA	0.388	0.426	0.51	PASS	CENPE	hg38	chr4	103138415	103138416	FRAME_SHIFT_INS		INS	-	-	T	g.chr4:103138415_103138416insT	ENST00000265148.9	-	39	6263	c.6238_6239insA	c.(6238-6240)aggfs	p.R2080fs	0.3375	CTTAGTAACCTTTTTTCAGG	CENPE_ENST00000380026.8_FRAME_SHIFT_INS_p.R1959fs/CENPE_ENST00000611174.4_FRAME_SHIFT_INS_p.R2079fs
chr4	103176013	G	A	0.409	NA	0.543	0.651	0.461	PASS	CENPE	hg38	chr4	103176013	103176013	MISSENSE		SNP	G	G	A	g.chr4:103176013G>A	ENST00000265148.9	-	15	1450	c.1426C>T	c.(1426-1428)Ctt>Ttt	p.L476F	0.281796	AATGTATCAAGAGTGTTACTG	CENPE_ENST00000380026.8_MISSENSE_p.L476F/CENPE_ENST00000611174.4_MISSENSE_p.L476F
chr4	106235347	GT	G	0.649	NA	0.539	0.456	0.544	PASS	TBCK	hg38	chr4	106235348	106235348	FRAME_SHIFT_DEL		DEL	T	T	-	g.chr4:106235348delT	ENST00000394708.7	-	15	1679	c.1370delA	c.(1369-1371)aacfs	p.N457fs	0.319202	CCAGATTTGGTTTTTTTTATA	TBCK_ENST00000273980.10_FRAME_SHIFT_DEL_p.N457fs/TBCK_ENST00000394706.7_FRAME_SHIFT_DEL_p.N418fs/TBCK_ENST00000361687.8_FRAME_SHIFT_DEL_p.N394fs
chr4	110476484	G	A	0.441	NA	0.472	0.43	0.505	PASS	ENPEP	hg38	chr4	110476484	110476484	MISSENSE		SNP	G	G	A	g.chr4:110476484G>A	ENST00000265162.10	+	1	330	c.70G>A	c.(70-72)Gcg>Acg	p.A24T	0.526185	CATTCTCTGTGCGGTGGTGGT
chr4	112432355	AT	A	0.533	NA	0.447	0.476	0.488	PASS	ALPK1	hg38	chr4	112432356	112432356	FRAME_SHIFT_DEL		DEL	T	T	-	g.chr4:112432356delT	ENST00000650871.1	+	11	3061	c.2809delT	c.(2809-2811)tttfs	p.S938fs	0.516209	ATCACCTGCATTTTCCAGTGG	ALPK1_ENST00000458497.6_FRAME_SHIFT_DEL_p.S938fs/ALPK1_ENST00000177648.13_FRAME_SHIFT_DEL_p.S938fs/ALPK1_ENST00000504176.6_FRAME_SHIFT_DEL_p.S860fs
chr4	113902676	C	T	0.484	NA	0.504	0.4	0.477	PASS	ARSJ	hg38	chr4	113902676	113902676	NONSENSE		SNP	C	C	T	g.chr4:113902676C>T	ENST00000315366.8	-	2	2211	c.1398G>A	c.(1396-1398)tgG>tgA	p.W466*	0.508728	GAGGGGGGACCCAGTCGCTGT
chr4	114852727	G	GT	0.482	NA	0.454	0.509	0.482	PASS	NDST4	hg38	chr4	114852727	114852728	FRAME_SHIFT_INS		INS	-	-	T	g.chr4:114852727_114852728insT	ENST00000264363.7	-	8	2237	c.1813_1814insA	c.(1813-1815)acafs	p.T605fs	0.33	TTTTTACCTGTTTTTTGTGG	NDST4_ENST00000613194.4_FRAME_SHIFT_INS_p.T226fs
chr4	118697228	C	G	0.485	NA	0.433	0.51	0.413	PASS	METTL14	hg38	chr4	118697228	118697228	MISSENSE		SNP	C	C	G	g.chr4:118697228C>G	ENST00000388822.10	+	7	693	c.550C>G	c.(550-552)Ccc>Gcc	p.P184A	0.294264	AGAACTAACACCCAAATTTGA
chr4	119260535	G	A	0.488	NA	0.472	0.485	0.396	PASS	USP53	hg38	chr4	119260535	119260535	MISSENSE		SNP	G	G	A	g.chr4:119260535G>A	ENST00000274030.10	+	11	1883	c.704G>A	c.(703-705)cGc>cAc	p.R235H	0.319202	ATAAAAATTCGCCGTGTTTTA	USP53_ENST00000450251.5_MISSENSE_p.R235H
chr4	122229191	A	G	0.435	NA	0.499	0.551	0.474	PASS	KIAA1109	hg38	chr4	122229191	122229191	MISSENSE		SNP	A	A	G	g.chr4:122229191A>G	ENST00000264501.8	+	25	3366	c.2993A>G	c.(2992-2994)gAt>gGt	p.D998G	0.299252	TTAGCAGTAGATGGAGCCGAT	KIAA1109_ENST00000388738.7_MISSENSE_p.D998G
chr4	122230097	C	T	0.491	NA	0.492	0.469	0.509	PASS	KIAA1109	hg38	chr4	122230097	122230097	MISSENSE		SNP	C	C	T	g.chr4:122230097C>T	ENST00000264501.8	+	26	3582	c.3209C>T	c.(3208-3210)gCt>gTt	p.A1070V	0.386534	TGGCTTGAAGCTGGGTCAGCC	KIAA1109_ENST00000388738.7_MISSENSE_p.A1070V
chr4	122246809	A	G	0.431	NA	0.498	0.507	0.393	PASS	KIAA1109	hg38	chr4	122246809	122246809	SPLICE_SITE	MISSENSE	SNP	A	A	G	g.chr4:122246809A>G	ENST00000264501.8	+	34	5684	c.5311A>G	c.(5311-5313)Aga>Gga	p.R1771G	0.316708	TCGCATGAACAGGTAAGAAAT	KIAA1109_ENST00000388738.7_SPLICE_SITE_p.R1771G
chr4	122743912	C	T	0.467	NA	0.593	0.63	0.52	PASS	BBS12	hg38	chr4	122743912	122743912	MISSENSE		SNP	C	C	T	g.chr4:122743912C>T	ENST00000314218.8	+	2	2211	c.2020C>T	c.(2020-2022)Cgc>Tgc	p.R674C	0.351621	TGAGGCGTGGCGCCGAGCATT	BBS12_ENST00000542236.5_MISSENSE_p.R674C																		2e-05
chr4	125320532	T	C	0.513	NA	0.418	0.404	0.497	PASS	FAT4	hg38	chr4	125320532	125320532	MISSENSE		SNP	T	T	C	g.chr4:125320532T>C	ENST00000394329.8	+	2	5156	c.4121T>C	c.(4120-4122)cTt>cCt	p.L1374P	0.381546	AGTATTTTTCTTGCCAAAAAA	FAT4_ENST00000674496.1_MISSENSE_p.L1374P
chr4	127895040	T	A	0.411	NA	0.455	0.526	0.536	PASS	PLK4	hg38	chr4	127895040	127895040	MISSENSE		SNP	T	T	A	g.chr4:127895040T>A	ENST00000507249.5	+	14	2673	c.2467T>A	c.(2467-2469)Tca>Aca	p.S823T	0.301746	TCTTCCTAAATCAGCACAACT	PLK4_ENST00000514379.5_MISSENSE_p.S843T/PLK4_ENST00000270861.10_MISSENSE_p.S884T/PLK4_ENST00000515069.5_MISSENSE_p.S806T/PLK4_ENST00000513090.5_MISSENSE_p.S852T	Colon(135_%3B_508_%20_1718_%20_19061_%20_31832_%20_42879)
chr4	133152187	G	A	0.517	NA	0.507	0.512	0.513	PASS	PCDH10	hg38	chr4	133152187	133152187	MISSENSE		SNP	G	G	A	g.chr4:133152187G>A	ENST00000264360.7	+	1	2894	c.2047G>A	c.(2047-2049)Gtg>Atg	p.V683M	0.648379	GGATGGCGCCGTGGAGCCCCA	PCDH10_ENST00000618019.1_MISSENSE_p.V683M/AC105383.1_ENST00000667505.1_FIVE_PRIME_FLANK
chr4	139730555	C	T	0.492	NA	0.499	0.431	0.534	PASS	MAML3	hg38	chr4	139730555	139730555	MISSENSE		SNP	C	C	T	g.chr4:139730555C>T	ENST00000509479.6	-	3	3049	c.2192G>A	c.(2191-2193)gGc>gAc	p.G731D	0.583541	GGGCTGGCTGCCCAGGAAGCC	MGST2_ENST00000616265.4_INTRON
chr4	140153141	C	T	0.589	NA	0.477	0.499	0.505	PASS	MAML3	hg38	chr4	140153141	140153141	MISSENSE		SNP	C	C	T	g.chr4:140153141C>T	ENST00000509479.6	-	1	1044	c.187G>A	c.(187-189)Ggt>Agt	p.G63S	0.67581	GCCGCCGAACCGCCGCCGGGG
chr4	140400394	CT	C	0.497	NA	0.393	0.596	0.517	PASS	CLGN	hg38	chr4	140400395	140400395	FRAME_SHIFT_DEL		DEL	T	T	-	g.chr4:140400395delT	ENST00000325617.10	-	7	778	c.656delA	c.(655-657)aagfs	p.K219fs	0.339152	TGTAAAGAACTTTTTAAGGTC	CLGN_ENST00000414773.5_FRAME_SHIFT_DEL_p.K219fs
chr4	145639380	A	G	0.068	NA	0.144	0.148	0.277	PASS	MMAA	hg38	chr4	145639380	145639380	MISSENSE		SNP	A	A	G	g.chr4:145639380A>G	ENST00000649156.2	+	2	329	c.241A>G	c.(241-243)Aaa>Gaa	p.K81E	0.406484	ACTTTCTGATAAAGAGCAAAG	MMAA_ENST00000648388.1_MISSENSE_p.K81E/MMAA_ENST00000649704.1_MISSENSE_p.K81E/MMAA_ENST00000649173.1_MISSENSE_p.K81E/MMAA_ENST00000541599.4_MISSENSE_p.K81E
chr4	145760904	G	A	0.411	NA	0.449	0.504	0.476	PASS	ZNF827	hg38	chr4	145760904	145760904	MISSENSE		SNP	G	G	A	g.chr4:145760904G>A	ENST00000503462.3	-	14	3948	c.3925C>T	c.(3925-3927)Ccc>Tcc	p.P1309S	0.528678	TGGTTCTTGGGGTATAACATT	ZNF827_ENST00000508784.6_THREE_PRIME_UTR/ZNF827_ENST00000379448.9_THREE_PRIME_UTR/ZNF827_ENST00000652097.1_THREE_PRIME_UTR/ZNF827_ENST00000656985.1_THREE_PRIME_UTR/ZNF827_ENST00000513320.5_THREE_PRIME_UTR
chr4	145761429	C	T	0.459	NA	0.466	0.478	0.525	PASS	ZNF827	hg38	chr4	145761429	145761429	MISSENSE		SNP	C	C	T	g.chr4:145761429C>T	ENST00000503462.3	-	14	3423	c.3400G>A	c.(3400-3402)Gac>Aac	p.D1134N	0.605985	CCGCACTGGTCGCACTTGTAG	ZNF827_ENST00000508784.6_THREE_PRIME_UTR/ZNF827_ENST00000379448.9_THREE_PRIME_UTR/ZNF827_ENST00000652097.1_THREE_PRIME_UTR/ZNF827_ENST00000656985.1_THREE_PRIME_UTR/ZNF827_ENST00000513320.5_THREE_PRIME_UTR
chr4	148063245	T	C	0.502	NA	0.443	0.501	0.384	PASS	ARHGAP10	hg38	chr4	148063245	148063245	MISSENSE		SNP	T	T	C	g.chr4:148063245T>C	ENST00000336498.8	+	21	2339	c.2125T>C	c.(2125-2127)Tcg>Ccg	p.S709P	0.523691	TTCACCCGGGTCGTCCCCTTT
chr4	153715628	A	G	0.475	NA	0.528	0.517	0.459	PASS	RNF175	hg38	chr4	153715628	153715628	MISSENSE		SNP	A	A	G	g.chr4:153715628A>G	ENST00000347063.9	-	7	827	c.665T>C	c.(664-666)tTa>tCa	p.L222S	0.513716	ATTGTCCGATAAGCTCCTTGT	AC020703.1_ENST00000505051.1_FIVE_PRIME_FLANK
chr4	154304830	A	T	0.485	NA	0.45	0.416	0.5	PASS	DCHS2	hg38	chr4	154304830	154304830	MISSENSE		SNP	A	A	T	g.chr4:154304830A>T	ENST00000357232.10	-	12	5888	c.5444T>A	c.(5443-5445)aTc>aAc	p.I1815N	0.381546	AGTGCAGAGGATTGTTGTGGT
chr4	154332727	A	G	0.466	NA	0.465	0.368	0.509	PASS	DCHS2	hg38	chr4	154332727	154332727	MISSENSE		SNP	A	A	G	g.chr4:154332727A>G	ENST00000357232.10	-	5	3925	c.3481T>C	c.(3481-3483)Ttt>Ctt	p.F1161L	0.483791	ATCCAAGCAAACACTCTAAAA	DCHS2_ENST00000339452.2_MISSENSE_p.F1161L
chr4	154332885	G	A	0.448	NA	0.425	0.533	0.37	PASS	DCHS2	hg38	chr4	154332885	154332885	MISSENSE		SNP	G	G	A	g.chr4:154332885G>A	ENST00000357232.10	-	5	3767	c.3323C>T	c.(3322-3324)gCg>gTg	p.A1108V	0.548628	AAGTGGGTGCGCCTGTGTTTG	DCHS2_ENST00000339452.2_MISSENSE_p.A1108V
chr4	154333299	A	G	0.541	NA	0.443	0.402	0.479	PASS	DCHS2	hg38	chr4	154333299	154333299	MISSENSE		SNP	A	A	G	g.chr4:154333299A>G	ENST00000357232.10	-	5	3353	c.2909T>C	c.(2908-2910)aTg>aCg	p.M970T	0.598504	ATTGACATCCATGACTGTTAT	DCHS2_ENST00000339452.2_MISSENSE_p.M970T
chr4	154539175	C	T	0.328	NA	0.472	0.491	0.54	PASS	PLRG1	hg38	chr4	154539175	154539175	MISSENSE		SNP	C	C	T	g.chr4:154539175C>T	ENST00000499023.7	-	12	1173	c.1081G>A	c.(1081-1083)Gct>Act	p.A361T	0.351621	GTTTTTCCAGCCACCAGATCC	PLRG1_ENST00000302078.9_MISSENSE_p.A352T
chr4	155214591	G	A	0.511	NA	0.501	0.54	0.52	PASS	NPY2R	hg38	chr4	155214591	155214591	MISSENSE		SNP	G	G	A	g.chr4:155214591G>A	ENST00000329476.4	+	2	1134	c.652G>A	c.(652-654)Gtc>Atc	p.V218I	0.498753	CTATGGCACTGTCTATAGTCT	NPY2R_ENST00000506608.1_MISSENSE_p.V218I
chr4	157359971	A	G	0.459	NA	0.49	0.404	0.477	PASS	GRIA2	hg38	chr4	157359971	157359971	MISSENSE		SNP	A	A	G	g.chr4:157359971A>G	ENST00000296526.12	+	13	2434	c.2119A>G	c.(2119-2121)Acg>Gcg	p.T707A	0.428928	TGTGAGGACTACGGCCGAAGG	GRIA2_ENST00000264426.13_MISSENSE_p.T707A/GRIA2_ENST00000393815.6_MISSENSE_p.T660A/GRIA2_ENST00000645636.1_MISSENSE_p.T707A/GRIA2_ENST00000507898.5_MISSENSE_p.T660A
chr4	166735070	C	T	0.554	NA	0.426	0.416	0.48	PASS	SPOCK3	hg38	chr4	166735070	166735070	MISSENSE		SNP	C	C	T	g.chr4:166735070C>T	ENST00000504953.5	-	11	1217	c.1153G>A	c.(1153-1155)Gga>Aga	p.G385R	0.281796	GCAAAATCTCCGGAGATCTCA	SPOCK3_ENST00000357545.9_MISSENSE_p.G385R/SPOCK3_ENST00000511269.5_MISSENSE_p.G385R/SPOCK3_ENST00000357154.7_MISSENSE_p.G388R/SPOCK3_ENST00000506886.5_MISSENSE_p.G388R/SPOCK3_ENST00000511531.5_MISSENSE_p.G388R/SPOCK3_ENST00000502330.5_MISSENSE_p.G388R/SPOCK3_ENST00000535728.5_MISSENSE_p.G296R/SPOCK3_ENST00000510741.5_MISSENSE_p.G345R/SPOCK3_ENST00000512681.5_MISSENSE_p.G290R/SPOCK3_ENST0000042183…
chr4	169719927	CA	C	0.445	NA	0.495	0.541	0.496	PASS	CLCN3	hg38	chr4	169719928	169719928	FRAME_SHIFT_DEL		DEL	A	A	-	g.chr4:169719928delA	ENST00000347613.8	+	14	3017	c.2464delA	c.(2464-2466)aaafs	p.R824fs	0.369077	GCATTATAACAAAAAAAGATA	CLCN3_ENST00000513761.6_FRAME_SHIFT_DEL_p.D799fs/CLCN3_ENST00000360642.7_FRAME_SHIFT_DEL_p.D772fs/CLCN3_ENST00000613795.4_FRAME_SHIFT_DEL_p.D772fs/CLCN3_ENST00000504131.6_FRAME_SHIFT_DEL_p.D782fs
chr4	174259741	C	A	0.482	NA	0.459	0.461	0.464	PASS	FBXO8	hg38	chr4	174259741	174259741	MISSENSE		SNP	C	C	A	g.chr4:174259741C>A	ENST00000393674.7	-	3	680	c.414G>T	c.(412-414)caG>caT	p.Q138H	0.321696	CTTCATCCAGCTGCATATACA	FBXO8_ENST00000503293.5_MISSENSE_p.Q97H/FBXO8_ENST00000615392.4_MISSENSE_p.Q97H
chr4	174303777	GA	G	0.492	NA	0.338	0.334	0.459	PASS	CEP44	hg38	chr4	174303778	174303778	FRAME_SHIFT_DEL		DEL	A	A	-	g.chr4:174303778delA	ENST00000503780.6	+	5	492	c.313delA	c.(313-315)aaafs	p.I106fs	0.319202	TGCAGAATGGAAAATCCAAAT	CEP44_ENST00000457424.6_FRAME_SHIFT_DEL_p.I106fs/CEP44_ENST00000296519.6_FRAME_SHIFT_DEL_p.I106fs/CEP44_ENST00000426172.3_FRAME_SHIFT_DEL_p.I106fs
chr4	176792262	G	A	0.532	NA	0.5	0.391	0.614	PASS	VEGFC	hg38	chr4	176792262	176792262	MISSENSE		SNP	G	G	A	g.chr4:176792262G>A	ENST00000618562.2	-	1	661	c.50C>T	c.(49-51)gCg>gTg	p.A17V	0.735661	CGGGAGCAGCGCAGCGGCGAG
chr4	182628842	C	T	0.554	NA	0.504	0.456	0.475	PASS	TENM3	hg38	chr4	182628842	182628842	MISSENSE		SNP	C	C	T	g.chr4:182628842C>T	ENST00000511685.6	+	5	1091	c.941C>T	c.(940-942)gCc>gTc	p.A314V	0.391521	GCACTGTGTGCCGTAGGGGTC
chr4	182755054	A	G	0.527	NA	0.449	0.451	0.486	PASS	TENM3	hg38	chr4	182755054	182755054	MISSENSE		SNP	A	A	G	g.chr4:182755054A>G	ENST00000511685.6	+	22	4837	c.4687A>G	c.(4687-4689)Acc>Gcc	p.T1563A	0.399002	CAATGGCAACACCCTTAGAAT
chr4	182793333	A	G	0.56	NA	0.507	0.452	0.422	PASS	TENM3	hg38	chr4	182793333	182793333	MISSENSE		SNP	A	A	G	g.chr4:182793333A>G	ENST00000511685.6	+	26	6811	c.6661A>G	c.(6661-6663)Agt>Ggt	p.S2221G	0.456359	CAGTAAAGGCAGTGGCTGGAC
chr4	183193648	TG	T	0.509	NA	0.547	0.368	0.474	PASS	WWC2	hg38	chr4	183193649	183193649	FRAME_SHIFT_DEL		DEL	G	G	-	g.chr4:183193649delG	ENST00000403733.8	+	2	416	c.182delG	c.(181-183)tggfs	p.G62fs	0.379052	GAGCTGCCGTGGGGATGGGAA	WWC2_ENST00000448232.6_FRAME_SHIFT_DEL_p.G62fs/WWC2_ENST00000513834.5_FRAME_SHIFT_DEL_p.G62fs
chr4	183245422	TA	T	0.509	NA	0.485	0.508	0.469	PASS	WWC2	hg38	chr4	183245423	183245423	FRAME_SHIFT_DEL		DEL	A	A	-	g.chr4:183245423delA	ENST00000403733.8	+	6	844	c.610delA	c.(610-612)aaafs	p.M206fs	0.356608	CAGAATTGATAAAAAAATGTC	WWC2_ENST00000448232.6_FRAME_SHIFT_DEL_p.M206fs/WWC2_ENST00000513834.5_FRAME_SHIFT_DEL_p.M206fs/WWC2_ENST00000504005.5_INTRON/WWC2-AS1_ENST00000511846.1_FIVE_PRIME_FLANK
chr4	183510566	C	A	0.986	NA	0.991	0.983	0.988	PASS	ING2	hg38	chr4	183510566	183510566	MISSENSE		SNP	C	C	A	g.chr4:183510566C>A	ENST00000302327.4	+	2	595	c.457C>A	c.(457-459)Cgc>Agc	p.R153S	0.428928	AAGAAGACCCCGCAGGCAGCG
chr4	186256007	T	C	0.436	NA	0.452	0.543	0.478	PASS	KLKB1	hg38	chr4	186256007	186256007	MISSENSE		SNP	T	T	C	g.chr4:186256007T>C	ENST00000264690.11	+	13	1587	c.1505T>C	c.(1504-1506)aTa>aCa	p.I502T	0.341646	CAAAAACCAATATGCCTACCT	KLKB1_ENST00000513864.2_MISSENSE_p.I464T
chr4	186709088	A	G	0.448	NA	0.452	0.419	0.527	PASS	FAT1	hg38	chr4	186709088	186709088	MISSENSE		SNP	A	A	G	g.chr4:186709088A>G	ENST00000441802.7	-	2	951	c.740T>C	c.(739-741)aTc>aCc	p.I247T	0.483791	GGCCTGTTCGATGTGCACCGT	FAT1_ENST00000614102.4_MISSENSE_p.I247T	Colon(197_%3B_1040_%20_2055_%20_4143_%20_4984_%20_49344)
chr5	140459	AC	A	0.542	NA	0.544	0.548	0.497	PASS	PLEKHG4B	hg38	chr5	140460	140460	FRAME_SHIFT_DEL		DEL	C	C	-	g.chr5:140460delC	ENST00000637938.1	+	3	1301	c.1221delC	c.(1219-1221)gacfs	p.Q409fs	0.668329	CCCGGGGAGACCCCCAACAGA	PLEKHG4B_ENST00000283426.11_FRAME_SHIFT_DEL_p.Q53fs
chr5	191776	G	A	0.464	NA	0.504	0.544	0.438	PASS	LRRC14B	hg38	chr5	191776	191776	MISSENSE		SNP	G	G	A	g.chr5:191776G>A	ENST00000328278.4	+	1	282	c.238G>A	c.(238-240)Gac>Aac	p.D80N	0.723192	GGACCTGCGCGACAGAACCTG	AC021087.4_ENST00000563761.1_FIVE_PRIME_FLANK
chr5	475039	A	G	0.988	NA	0.992	0.986	0.99	PASS	SLC9A3	hg38	chr5	475039	475039	MISSENSE		SNP	A	A	G	g.chr5:475039A>G	ENST00000264938.8	-	16	2472	c.2345T>C	c.(2344-2346)gTc>gCc	p.V782A	0.693267	CTGCGAGGGGACCACCGTCTC	SLC9A3_ENST00000644203.1_INTRON/SLC9A3_ENST00000514375.1_MISSENSE_p.V773A/SLC9A3-AS1_ENST00000607286.5_RNA/SLC9A3-AS1_ENST00000658086.1_RNA/AC010442.1_ENST00000342584.3_FIVE_PRIME_FLANK/AC010442.1_ENST00000510604.1_FIVE_PRIME_FLANK/AC010442.1_ENST00000510714.1_FIVE_PRIME_FLANK/SLC9A3-AS1_ENST00000606288.1_FIVE_PRIME_FLANK/SLC9A3-AS1_ENST00000606319.1_FIVE_PRIME_FLANK/SLC9A3-AS1_ENST00000607005.6_…
chr5	677883	C	T	0.531	NA	0.534	0.5	0.476	PASS	TPPP	hg38	chr5	677883	677883	MISSENSE		SNP	C	C	T	g.chr5:677883C>T	ENST00000360578.7	-	2	257	c.178G>A	c.(178-180)Gtg>Atg	p.V60M	0.658354	TCCCCGTGCACGGCAAAGCGC
chr5	1216659	CA	TG	0.507	NA	0.505	0.492	0.516	PASS	SLC6A19	hg38	chr5	1216659	1216660	MISSENSE		DNP	CA	CA	TG	g.chr5:1216659_1216660CA>TG	ENST00000304460.11	+	7	1045_1046	c.989_990CA>TG	c.(988-990)aCA>aTG	p.T330M	0.619403	TTCCGCGCCACACAGCGCTACG
chr5	1293436	C	T	0.453	NA	0.567	0.505	0.458	PASS	TERT	hg38	chr5	1293436	1293436	MISSENSE		SNP	C	C	T	g.chr5:1293436C>T	ENST00000310581.10	-	2	1529	c.1450G>A	c.(1450-1452)Gaa>Aaa	p.E484K	0.685786	AAGCGGCGTTCGTTGTGCCTG	TERT_ENST00000334602.10_MISSENSE_p.E484K
chr5	1403049	TG	T	0.994	NA	0.991	0.989	0.994	PASS	SLC6A3	hg38	chr5	1403050	1403050	FRAME_SHIFT_DEL		DEL	G	G	-	g.chr5:1403050delG	ENST00000270349.12	-	13	1778	c.1639delC	c.(1639-1641)cacfs	p.H547fs	0.643392	GCTCCGTAGTGGGGGGGTCTG
chr5	6625595	A	G	0.443	NA	0.444	0.533	0.507	PASS	NSUN2	hg38	chr5	6625595	6625595	MISSENSE		SNP	A	A	G	g.chr5:6625595A>G	ENST00000506139.5	-	3	392	c.329T>C	c.(328-330)tTt>tCt	p.F110S	0.376559	AAACTGATGAAACTTTTCCAA	NSUN2_ENST00000264670.11_MISSENSE_p.F145S
chr5	17632350	C	T	0.402	NA	0.519	0.456	0.488	PASS	TAF11L13	hg38	chr5	17632350	17632350	MISSENSE		SNP	C	C	T	g.chr5:17632350C>T	ENST00000639073.1	+	1	263	c.263C>T	c.(262-264)gCa>gTa	p.A88V	0.566085	ACCGTGGATGCAGAGGAGGCT	TAF11L14_ENST00000512227.1_FIVE_PRIME_FLANK
chr5	31472142	T	C	0.985	NA	0.984	0.982	0.991	PASS	DROSHA	hg38	chr5	31472142	31472142	MISSENSE		SNP	T	T	C	g.chr5:31472142T>C	ENST00000511367.6	-	16	2407	c.2162A>G	c.(2161-2163)aAt>aGt	p.N721S	0.446384	CTGAAGCATATTGGCAATCTC	DROSHA_ENST00000513349.5_MISSENSE_p.N684S/DROSHA_ENST00000344624.7_MISSENSE_p.N721S/DROSHA_ENST00000442743.5_MISSENSE_p.N684S
chr5	32097367	C	CA	0.989	NA	0.993	0.99	0.991	PASS	PDZD2	hg38	chr5	32097367	32097368	FRAME_SHIFT_INS		INS	-	-	A	g.chr5:32097367_32097368insA	ENST00000438447.2	+	22	8601	c.7934_7935insA	c.(7933-7935)ccafs	p.S2647fs	0.4275	ATGTGGAGCCAAAATCAATC
chr5	33936932	TC	T	0.507	NA	0.501	0.508	0.512	PASS	RXFP3	hg38	chr5	33936933	33936933	FRAME_SHIFT_DEL		DEL	C	C	-	g.chr5:33936933delC	ENST00000330120.5	+	1	547	c.193delC	c.(193-195)cccfs	p.P66fs	0.63591	GCCAGGACATCCCCCGGGCAG
chr5	36136417	G	C	0.988	NA	0.983	0.991	0.977	PASS	LMBRD2	hg38	chr5	36136417	36136417	NONSENSE		SNP	G	G	C	g.chr5:36136417G>C	ENST00000296603.5	-	6	1028	c.639C>G	c.(637-639)taC>taG	p.Y213*	0.381546	CTCCATTCCAGTATGATCGAG
chr5	37226775	TA	T	0.98	NA	0.989	0.989	0.987	PASS	CPLANE1	hg38	chr5	37226776	37226776	FRAME_SHIFT_DEL		DEL	A	A	-	g.chr5:37226776delA	ENST00000508244.5	-	11	1914	c.1819delT	c.(1819-1821)tacfs	p.Y607fs	0.319202	TGAAGAATGTAAAAAAAATGA	CPLANE1_ENST00000425232.6_FRAME_SHIFT_DEL_p.Y607fs																		0.00024
chr5	37227677	G	A	0.473	NA	0.459	0.515	0.543	PASS	CPLANE1	hg38	chr5	37227677	37227677	MISSENSE		SNP	G	G	A	g.chr5:37227677G>A	ENST00000508244.5	-	9	1356	c.1262C>T	c.(1261-1263)aCa>aTa	p.T421I	0.341646	TCGAAGGGTTGTGACCATATA	CPLANE1_ENST00000425232.6_MISSENSE_p.T421I
chr5	37815871	T	C	0.531	NA	0.534	0.491	0.501	PASS	GDNF	hg38	chr5	37815871	37815871	MISSENSE		SNP	T	T	C	g.chr5:37815871T>C	ENST00000326524.7	-	3	977	c.416A>G	c.(415-417)gAa>gGa	p.E139G	0.458853	AAAAATCAGTTCCTCCTTGGT	GDNF_ENST00000515058.5_MISSENSE_p.E113G/GDNF_ENST00000427982.5_MISSENSE_p.E156G/GDNF_ENST00000381826.8_MISSENSE_p.E130G/GDNF_ENST00000344622.8_MISSENSE_p.E113G/GDNF_ENST00000620847.1_MISSENSE_p.E87G/GDNF-AS1_ENST00000637595.1_RNA
chr5	38427164	AC	A	0.99	NA	0.992	0.984	0.989	PASS	EGFLAM	hg38	chr5	38427165	38427165	FRAME_SHIFT_DEL		DEL	C	C	-	g.chr5:38427165delC	ENST00000322350.10	+	14	2162	c.1967delC	c.(1966-1968)acafs	p.T656fs	0.488778	AGCTATGACACAGGCAGCAAA	EGFLAM_ENST00000354891.7_FRAME_SHIFT_DEL_p.T656fs/EGFLAM_ENST00000336740.10_FRAME_SHIFT_DEL_p.T422fs/EGFLAM_ENST00000397202.6_FRAME_SHIFT_DEL_p.T22fs/EGFLAM-AS1_ENST00000508986.1_RNA	Colon(62_%3B_485_%20_1295_%20_3347_%20_17454)
chr5	38485869	T	C	0.982	NA	0.993	0.989	0.992	PASS	LIFR	hg38	chr5	38485869	38485869	MISSENSE		SNP	T	T	C	g.chr5:38485869T>C	ENST00000453190.7	-	17	2779	c.2447A>G	c.(2446-2448)gAt>gGt	p.D816G	0.418953	CACTCCACCATCTGTATAGGC	LIFR_ENST00000263409.8_MISSENSE_p.D816G	Melanoma(13_%3B_4_%20_730_%20_6426_%20_9861_%20_34751)	leukemia_%20_inhibitory_%20_factor_%20_receptor	3977	5	5p13-p12	yes		salivary_%20_adenoma			E	Dom	T	PLAG1
chr5	39201988	GC	G	0.495	NA	0.547	0.515	0.487	PASS	FYB1	hg38	chr5	39201989	39201989	FRAME_SHIFT_DEL		DEL	C	C	-	g.chr5:39201989delC	ENST00000351578.11	-	2	1164	c.972delG	c.(970-972)gggfs	p.P325fs	0.491272	GGCCCCATGGCCCCCCCACTG	FYB1_ENST00000515010.5_FRAME_SHIFT_DEL_p.P325fs/FYB1_ENST00000512982.4_FRAME_SHIFT_DEL_p.P325fs/FYB1_ENST00000646045.2_FRAME_SHIFT_DEL_p.P335fs
chr5	40728436	G	C	0.981	NA	0.988	0.985	0.988	PASS	TTC33	hg38	chr5	40728436	40728436	MISSENSE		SNP	G	G	C	g.chr5:40728436G>C	ENST00000337702.5	-	4	483	c.344C>G	c.(343-345)gCa>gGa	p.A115G	0.361596	CATTTCTGCTGCATGTACTGC	TTC33_ENST00000636106.1_INTRON/TTC33_ENST00000637375.1_INTRON/TTC33_ENST00000636863.1_INTRON
chr5	41201671	G	A	0.474	NA	0.484	0.453	0.496	PASS	C6	hg38	chr5	41201671	41201671	NONSENSE		SNP	G	G	A	g.chr5:41201671G>A	ENST00000263413.7	-	3	452	c.187C>T	c.(187-189)Cag>Tag	p.Q63*	0.394015	CTGCAAATCTGTTCACAAAAG	C6_ENST00000337836.9_NONSENSE_p.Q63*
chr5	43245827	C	T	0.483	NA	0.47	0.522	0.55	PASS	NIM1K	hg38	chr5	43245827	43245827	MISSENSE		SNP	C	C	T	g.chr5:43245827C>T	ENST00000512796.1	+	2	1551	c.52C>T	c.(52-54)Cgg>Tgg	p.R18W	0.583541	CCACTATGCCCGGTGGGATCG	NIM1K_ENST00000326035.6_MISSENSE_p.R18W
chr5	52887857	T	TA	0.592	NA	0.47	0.496	0.599	PASS	ITGA1	hg38	chr5	52887857	52887858	FRAME_SHIFT_INS		INS	-	-	A	g.chr5:52887857_52887858insA	ENST00000282588.7	+	8	1254	c.816_817insA	c.(817-819)aaafs	p.V275fs	0.4075	AAGAGGAGTTAAAAAAGTCA	B3GNTL1P1_ENST00000509174.1_FIVE_PRIME_FLANK
chr5	53098658	C	T	0.457	NA	0.562	0.491	0.427	PASS	MOCS2	hg38	chr5	53098658	53098658	MISSENSE		SNP	C	C	T	g.chr5:53098658C>T	ENST00000396954.8	-	7	1187	c.511G>A	c.(511-513)Gaa>Aaa	p.E171K	0.314214	GATGACTCTTCGTATATTTCC	MOCS2_ENST00000361377.8_THREE_PRIME_UTR/MOCS2_ENST00000450852.7_THREE_PRIME_UTR/MOCS2_ENST00000510818.6_THREE_PRIME_UTR/MOCS2_ENST00000508922.5_THREE_PRIME_UTR/MOCS2_ENST00000582677.5_THREE_PRIME_UTR/MOCS2_ENST00000584946.5_THREE_PRIME_UTR
chr5	55366765	A	G	0.562	NA	0.355	0.422	0.527	PASS	MTREX	hg38	chr5	55366765	55366765	MISSENSE		SNP	A	A	G	g.chr5:55366765A>G	ENST00000230640.10	+	16	1725	c.1700A>G	c.(1699-1701)tAc>tGc	p.Y567C	0.336658	CATTTGACCTACAACATGGTT
chr5	56865355	C	T	0.294	NA	0.471	0.463	0.484	PASS	MAP3K1	hg38	chr5	56865355	56865355	MISSENSE		SNP	C	C	T	g.chr5:56865355C>T	ENST00000399503.4	+	5	1076	c.1051C>T	c.(1051-1053)Cgt>Tgt	p.R351C	0.286783	CAGCTGTGCACGTGGAACATT	AC008937.2_ENST00000415589.1_FIVE_PRIME_FLANK
chr5	61531581	C	T	0.552	NA	0.484	0.536	0.499	PASS	ZSWIM6	hg38	chr5	61531581	61531581	NONSENSE		SNP	C	C	T	g.chr5:61531581C>T	ENST00000252744.6	+	9	2116	c.2101C>T	c.(2101-2103)Cag>Tag	p.Q701*	0.418953	AGGGCTAGGACAGCAGCGTAT
chr5	66054814	C	T	0.506	NA	0.558	0.544	0.556	PASS	ERBIN	hg38	chr5	66054814	66054814	MISSENSE		SNP	C	C	T	g.chr5:66054814C>T	ENST00000511297.5	+	21	3621	c.3484C>T	c.(3484-3486)Cgg>Tgg	p.R1162W	0.379052	CAATTATTCACGGACTAGTCC	ERBIN_ENST00000380943.6_MISSENSE_p.R1166W/ERBIN_ENST00000284037.9_MISSENSE_p.R1166W/ERBIN_ENST00000506030.5_MISSENSE_p.R1166W/ERBIN_ENST00000508515.1_MISSENSE_p.R1166W/ERBIN_ENST00000380938.6_MISSENSE_p.R1166W/ERBIN_ENST00000416865.6_INTRON/ERBIN_ENST00000380935.5_MISSENSE_p.R1166W
chr5	66917017	C	T	0.473	NA	0.385	0.375	0.456	PASS	MAST4	hg38	chr5	66917017	66917017	SPLICE_SITE	MISSENSE	SNP	C	C	T	g.chr5:66917017C>T	ENST00000403666.5	+	3	174	c.106C>T	c.(106-108)Cgt>Tgt	p.R36C	0.351621	CTTGGTCAAACGGTATGTGTA	MAST4_ENST00000403625.6_INTRON/MAST4_ENST00000490016.6_SPLICE_SITE_p.R36C/MAST4_ENST00000406374.5_SPLICE_SITE_p.R237C/MAST4_ENST00000406039.5_INTRON
chr5	69300092	G	A	0.449	NA	0.5	0.523	0.427	PASS	CCDC125	hg38	chr5	69300092	69300092	MISSENSE		SNP	G	G	A	g.chr5:69300092G>A	ENST00000383374.6	-	8	818	c.733C>T	c.(733-735)Ctt>Ttt	p.L245F	0.428928	TTGATATCAAGCATGGCGAGG	CCDC125_ENST00000396496.7_MISSENSE_p.L246F/CCDC125_ENST00000511257.1_MISSENSE_p.L121F/CCDC125_ENST00000396499.5_MISSENSE_p.L246F
chr5	71012435	C	T	0.33	NA	0.328	0.334	0.326	PASS	NAIP	hg38	chr5	71012435	71012435	MISSENSE		SNP	C	C	T	g.chr5:71012435C>T	ENST00000517649.6	-	4	1424	c.481G>A	c.(481-483)Gct>Act	p.A161T	0.431421	GCAAGTCTAGCCTCCTCTTCT	NAIP_ENST00000508426.6_MISSENSE_p.A161T/NAIP_ENST00000523981.5_INTRON/NAIP_ENST00000194097.8_MISSENSE_p.A161T/NAIP_ENST00000503719.6_INTRON
chr5	72194601	G	A	0.5	NA	0.481	0.504	0.517	PASS	MAP1B	hg38	chr5	72194601	72194601	MISSENSE		SNP	G	G	A	g.chr5:72194601G>A	ENST00000296755.12	+	5	1303	c.1246G>A	c.(1246-1248)Gga>Aga	p.G416R	0.411471	CCAAAAAATGGGAGTAGGTAA		Melanoma(17_%3B_367_%20_822_%20_11631_%20_31730_%20_47712)
chr5	73893267	G	C	0.466	NA	0.463	0.529	0.496	PASS	ARHGEF28	hg38	chr5	73893267	73893267	MISSENSE		SNP	G	G	C	g.chr5:73893267G>C	ENST00000512883.1	+	4	529	c.529G>C	c.(529-531)Gcc>Ccc	p.A177P	0.431421	AGCCAGAGTGGCCAAAATTCA	ARHGEF28_ENST00000437974.5_MISSENSE_p.A1213P/ARHGEF28_ENST00000426542.6_MISSENSE_p.A1213P/ARHGEF28_ENST00000296794.10_MISSENSE_p.A1213P/ARHGEF28_ENST00000296799.8_MISSENSE_p.A900P/ARHGEF28_ENST00000545377.5_MISSENSE_p.A1213P/ARHGEF28_ENST00000513042.6_MISSENSE_p.A1213P
chr5	76301483	G	C	0.088	NA	0.088	0.116	0.174	PASS	SV2C	hg38	chr5	76301483	76301483	MISSENSE		SNP	G	G	C	g.chr5:76301483G>C	ENST00000502798.7	+	12	2169	c.1938G>C	c.(1936-1938)ttG>ttC	p.L646F	0.478803	ACAATGGATTGACCATCTCAG	SV2C_ENST00000322285.7_MISSENSE_p.L646F/AC113404.1_ENST00000502589.1_RNA
chr5	76597496	C	T	0.579	NA	0.48	0.494	0.478	PASS	IQGAP2	hg38	chr5	76597496	76597496	MISSENSE		SNP	C	C	T	g.chr5:76597496C>T	ENST00000274364.11	+	10	1226	c.965C>T	c.(964-966)aCg>aTg	p.T322M	0.523691	CCCGAGAATACGCTGCTTGCA	IQGAP2_ENST00000379730.7_MISSENSE_p.T272M
chr5	77407402	G	A	0.533	NA	0.509	0.503	0.532	PASS	AC022414.1	hg38	chr5	77407402	77407402	MISSENSE		SNP	G	G	A	g.chr5:77407402G>A	ENST00000646262.1	+	15	1479	c.938G>A	c.(937-939)cGc>cAc	p.R313H	0.543641	CAGAATCGTCGCTATCCGTCC	PDE8B_ENST00000264917.10_MISSENSE_p.R437H/PDE8B_ENST00000346042.7_MISSENSE_p.R340H/PDE8B_ENST00000340978.7_MISSENSE_p.R390H/PDE8B_ENST00000342343.8_MISSENSE_p.R417H/PDE8B_ENST00000333194.8_MISSENSE_p.R437H/PDE8B_ENST00000505283.1_FIVE_PRIME_FLANK
chr5	80675095	CA	C	0.984	NA	0.984	0.982	0.965	PASS	MSH3	hg38	chr5	80675096	80675096	FRAME_SHIFT_DEL		DEL	A	A	-	g.chr5:80675096delA	ENST00000265081.7	+	7	1216	c.1141delA	c.(1141-1143)aaafs	p.K383fs	0.286783	TGTTAGGGACAAAAAAAAGGG	MSH3_ENST00000658259.1_FRAME_SHIFT_DEL_p.K327fs/MSH3_ENST00000667069.1_FRAME_SHIFT_DEL_p.K383fs	Melanoma(88_%3B_1010_%20_1399_%20_13793_%20_26548_%20_36275)
chr5	83537511	C	T	0.462	NA	0.533	0.465	0.469	PASS	VCAN	hg38	chr5	83537511	83537511	MISSENSE		SNP	C	C	T	g.chr5:83537511C>T	ENST00000265077.8	+	8	4794	c.4508C>T	c.(4507-4509)aCa>aTa	p.T1503I	0.426434	GTTTTCCCCACAGTCCCATTC	VCAN_ENST00000502527.2_INTRON/VCAN_ENST00000512590.6_INTRON/VCAN_ENST00000343200.9_MISSENSE_p.T516I/VCAN_ENST00000342785.8_INTRON/VCAN-AS1_ENST00000512090.1_RNA
chr5	90756586	GA	G	0.367	NA	0.465	0.429	0.421	PASS	ADGRV1	hg38	chr5	90756587	90756587	FRAME_SHIFT_DEL		DEL	A	A	-	g.chr5:90756587delA	ENST00000405460.9	+	56	11812	c.11714delA	c.(11713-11715)gaafs	p.N3906fs	0.381546	ATGATAGAAGAAAATGACGAT
chr5	94654639	A	G	0.382	NA	0.444	0.6	0.469	PASS	SLF1	hg38	chr5	94654639	94654639	MISSENSE		SNP	A	A	G	g.chr5:94654639A>G	ENST00000265140.10	+	9	1139	c.1042A>G	c.(1042-1044)Aag>Gag	p.K348E	0.294264	GAAAGAAATGAAGAATTCTAT
chr5	94870954	T	A	0.506	NA	0.43	0.45	0.461	PASS	MCTP1	hg38	chr5	94870954	94870954	MISSENSE		SNP	T	T	A	g.chr5:94870954T>A	ENST00000515393.5	-	15	2159	c.2159A>T	c.(2158-2160)aAa>aTa	p.K720I	0.416459	GACGTAGGCTTTCTGTTCACC	MCTP1_ENST00000429576.6_MISSENSE_p.K453I/MCTP1_ENST00000312216.12_MISSENSE_p.K499I/MCTP1_ENST00000505078.5_MISSENSE_p.K236I/MCTP1_ENST00000505208.5_MISSENSE_p.K499I
chr5	96979544	TA	T	0.531	NA	0.548	0.499	0.54	PASS	LNPEP	hg38	chr5	96979545	96979545	FRAME_SHIFT_DEL		DEL	A	A	-	g.chr5:96979545delA	ENST00000231368.10	+	2	502	c.427delA	c.(427-429)aaafs	p.N145fs	0.471322	AGGCTGCCATAAAAAAAACCA	LNPEP_ENST00000395770.3_FRAME_SHIFT_DEL_p.N131fs
chr5	98902960	G	A	0.479	NA	0.451	0.657	0.482	PASS	CHD1	hg38	chr5	98902960	98902960	MISSENSE		SNP	G	G	A	g.chr5:98902960G>A	ENST00000614616.4	-	5	944	c.377C>T	c.(376-378)tCc>tTc	p.S126F	0.281796	ACTGCTAGAGGAATCCTGTAG	CHD1_ENST00000284049.7_MISSENSE_p.S126F
chr5	98903880	G	A	0.531	NA	0.5	0.47	0.391	PASS	CHD1	hg38	chr5	98903880	98903880	MISSENSE		SNP	G	G	A	g.chr5:98903880G>A	ENST00000614616.4	-	4	851	c.284C>T	c.(283-285)gCc>gTc	p.A95V	0.319202	TCTCTGAACGGCCAGAATACT	CHD1_ENST00000284049.7_MISSENSE_p.A95V
chr5	103133600	G	A	0.556	NA	0.372	0.598	0.493	PASS	PPIP5K2	hg38	chr5	103133600	103133600	MISSENSE		SNP	G	G	A	g.chr5:103133600G>A	ENST00000321521.13	+	3	835	c.262G>A	c.(262-264)Gtg>Atg	p.V88M	0.326683	GAATGAACCAGTGGAAAACTG	PPIP5K2_ENST00000358359.7_MISSENSE_p.V88M/PPIP5K2_ENST00000613674.4_MISSENSE_p.V88M/PPIP5K2_ENST00000414217.5_MISSENSE_p.V88M/PPIP5K2_ENST00000627916.2_MISSENSE_p.V88M
chr5	109855333	A	C	0.313	NA	0.515	0.508	0.576	PASS	MAN2A1	hg38	chr5	109855333	109855333	SPLICE_SITE	MISSENSE	SNP	A	A	C	g.chr5:109855333A>C	ENST00000261483.4	+	20	4222	c.3170A>C	c.(3169-3171)aAg>aCg	p.K1057T	0.346633	ATACAGTCAAAGGTATGTCTC
chr5	112864703	G	T	0.449	NA	0.468	0.52	0.426	PASS	SRP19	hg38	chr5	112864703	112864703	MISSENSE		SNP	G	G	T	g.chr5:112864703G>T	ENST00000282999.7	+	4	344	c.272G>T	c.(271-273)gGg>gTg	p.G91V	0.381546	CAGGAAGATGGGAGCCTCTGC	SRP19_ENST00000505459.6_MISSENSE_p.G91V/SRP19_ENST00000515463.1_NONSENSE_p.G66*/SRP19_ENST00000391338.3_MISSENSE_p.G91V/SRP19_ENST00000621420.5_MISSENSE_p.G67V/SRP19_ENST00000445150.3_MISSENSE_p.G91V/SRP19_ENST00000503445.5_INTRON/AC008575.1_ENST00000520401.1_THREE_PRIME_UTR
chr5	116486758	G	T	0.474	NA	0.504	0.545	0.406	PASS	SEMA6A	hg38	chr5	116486758	116486758	MISSENSE		SNP	G	G	T	g.chr5:116486758G>T	ENST00000343348.10	-	10	1741	c.953C>A	c.(952-954)cCt>cAt	p.P318H	0.416459	CCTGTTATAAGGTGTAGAAAA	SEMA6A_ENST00000510263.5_MISSENSE_p.P318H/SEMA6A_ENST00000257414.12_MISSENSE_p.P318H/SEMA6A-AS1_ENST00000514214.1_RNA/SEMA6A-AS1_ENST00000510682.1_RNA
chr5	121852532	G	A	0.455	NA	0.394	0.475	0.515	PASS	FTMT	hg38	chr5	121852532	121852532	MISSENSE		SNP	G	G	A	g.chr5:121852532G>A	ENST00000321339.3	+	1	651	c.569G>A	c.(568-570)tGc>tAc	p.C190Y	0.538653	CCCCATTTGTGCGATTTCCTG
chr5	122020434	CA	C	0.467	NA	0.46	0.565	0.457	PASS	SRFBP1	hg38	chr5	122020435	122020435	FRAME_SHIFT_DEL		DEL	A	A	-	g.chr5:122020435delA	ENST00000339397.5	+	6	757	c.700delA	c.(700-702)aaafs	p.N236fs	0.391521	AAGTCAAACCAAAAAAAACAA
chr5	126604019	CA	C	0.544	NA	0.598	0.369	0.462	PASS	PHAX	hg38	chr5	126604020	126604020	FRAME_SHIFT_DEL		DEL	A	A	-	g.chr5:126604020delA	ENST00000297540.5	+	2	562	c.547delA	c.(547-549)aaafs	p.M185fs	0.418953	GCATGGTGGCAAAAAAATGGG
chr5	128138633	G	A	0.41	NA	0.51	0.376	0.411	PASS	SLC12A2	hg38	chr5	128138633	128138633	MISSENSE		SNP	G	G	A	g.chr5:128138633G>A	ENST00000262461.7	+	8	1634	c.1445G>A	c.(1444-1446)cGa>cAa	p.R482Q	0.321696	CCCGATTTTCGAGAGGAAGAG	SLC12A2_ENST00000343225.4_MISSENSE_p.R482Q/SLC12A2_ENST00000628403.2_MISSENSE_p.R482Q
chr5	128312696	C	T	0.464	NA	0.464	0.498	0.412	PASS	FBN2	hg38	chr5	128312696	128312696	MISSENSE		SNP	C	C	T	g.chr5:128312696C>T	ENST00000508053.5	-	43	5792	c.4817G>A	c.(4816-4818)tGc>tAc	p.C1606Y	0.461347	AGAGCAGCAGCATGAAGAGCG	FBN2_ENST00000262464.9_MISSENSE_p.C1606Y
chr5	129105279	G	A	0.484	NA	0.429	0.438	0.495	PASS	ISOC1	hg38	chr5	129105279	129105279	MISSENSE		SNP	G	G	A	g.chr5:129105279G>A	ENST00000173527.6	+	3	542	c.524G>A	c.(523-525)gGt>gAt	p.G175D	0.341646	GATTTAACAGGTGTAAAACTG
chr5	129737190	A	G	0.583	NA	0.458	0.436	0.507	PASS	ADAMTS19	hg38	chr5	129737190	129737190	MISSENSE		SNP	A	A	G	g.chr5:129737190A>G	ENST00000274487.9	+	23	3708	c.3614A>G	c.(3613-3615)tAt>tGt	p.Y1205C	0.406484	AGGGACTTCTATGCCCAAAAG	AC008591.1_ENST00000653455.1_RNA/AC008591.1_ENST00000503616.5_RNA
chr5	130185015	G	A	0.477	NA	0.535	0.542	0.48	PASS	CHSY3	hg38	chr5	130185015	130185015	MISSENSE		SNP	G	G	A	g.chr5:130185015G>A	ENST00000305031.5	+	3	2238	c.1873G>A	c.(1873-1875)Gtt>Att	p.V625I	0.40399	ACACATTCTCGTTCCTCTCAT
chr5	132198232	TC	T	0.467	NA	0.45	0.595	0.444	PASS	P4HA2	hg38	chr5	132198233	132198233	FRAME_SHIFT_DEL		DEL	C	C	-	g.chr5:132198233delC	ENST00000401867.5	-	13	1914	c.1344delG	c.(1342-1344)gggfs	p.N449fs	0.491272	CCACACGATTCCCCGTCCCTA	P4HA2_ENST00000166534.8_FRAME_SHIFT_DEL_p.N449fs/P4HA2_ENST00000360568.7_INTRON/P4HA2_ENST00000379086.5_INTRON/P4HA2_ENST00000379104.6_FRAME_SHIFT_DEL_p.N449fs/P4HA2_ENST00000379100.6_INTRON/AC063976.2_ENST00000425667.1_FIVE_PRIME_FLANK	Esophageal_%20_Squamous(68_%3B_117_%20_1135_%20_17362_%20_19256_%20_34242)
chr5	132340633	CT	C	0.614	NA	0.549	0.485	0.454	PASS	SLC22A4	hg38	chr5	132340634	132340634	FRAME_SHIFT_DEL		DEL	T	T	-	g.chr5:132340634delT	ENST00000200652.4	+	9	1736	c.1514delT	c.(1513-1515)cttfs	p.F507fs	0.389027	ATCCTCACCCTTTTTTTCCCT	MIR3936HG_ENST00000621103.4_RNA
chr5	132682561	G	C	0.459	NA	0.351	0.5	0.667	PASS	IL4	hg38	chr5	132682561	132682561	MISSENSE		SNP	G	G	C	g.chr5:132682561G>C	ENST00000231449.7	+	4	498	c.436G>C	c.(436-438)Gag>Cag	p.E146Q	0.336658	GATCATGAGAGAGAAATATTC	IL4_ENST00000350025.2_MISSENSE_p.E130Q/IL4_ENST00000622422.1_THREE_PRIME_UTR
chr5	132888121	CT	C	0.457	NA	0.488	0.519	0.343	PASS	AFF4	hg38	chr5	132888122	132888122	FRAME_SHIFT_DEL		DEL	T	T	-	g.chr5:132888122delT	ENST00000265343.10	-	15	3152	c.2771delA	c.(2770-2772)aagfs	p.K924fs	0.304239	GTGCTTTAGCTTTTTTGCTTC		Ovarian(126_%3B_889_%20_1733_%20_2942_%20_10745_%20_11605)
chr5	135029144	G	A	0.08	NA	0.1	0.19	0.09	PASS	PITX1	hg38	chr5	135029144	135029144	MISSENSE		SNP	G	G	A	g.chr5:135029144G>A	ENST00000265340.12	-	3	927	c.580C>T	c.(580-582)Ctc>Ttc	p.L194F	0.643392	TTGGTGGAGAGCGGCGCTGGC	PITX1_ENST00000506438.5_MISSENSE_p.L194F/C5orf66_ENST00000507641.5_FIVE_PRIME_FLANK/C5orf66_ENST00000624272.3_FIVE_PRIME_FLANK
chr5	136356813	C	A	0.471	NA	0.541	0.475	0.505	PASS	TRPC7	hg38	chr5	136356813	136356813	MISSENSE		SNP	C	C	A	g.chr5:136356813C>A	ENST00000378459.7	-	2	797	c.575G>T	c.(574-576)cGg>cTg	p.R192L	0.618454	GTCGTGGGGCCGCTCGATGCG	TRPC7_ENST00000513104.6_MISSENSE_p.R192L/TRPC7_ENST00000502753.4_MISSENSE_p.R192L/TRPC7_ENST00000352189.8_MISSENSE_p.R192L
chr5	137906362	CA	C	0.466	NA	0.421	0.413	0.565	PASS	PKD2L2	hg38	chr5	137906363	137906363	FRAME_SHIFT_DEL		DEL	A	A	-	g.chr5:137906363delA	ENST00000508638.5	+	6	958	c.904delA	c.(904-906)aaafs	p.I304fs	0.349127	ACAAGAAGTCAAAAAAATAAA	PKD2L2_ENST00000502810.5_FRAME_SHIFT_DEL_p.I304fs/PKD2L2_ENST00000508883.5_FRAME_SHIFT_DEL_p.I304fs/PKD2L2_ENST00000290431.5_FRAME_SHIFT_DEL_p.I304fs
chr5	138169331	CG	C	0.539	NA	0.456	0.571	0.483	PASS	BRD8	hg38	chr5	138169332	138169332	FRAME_SHIFT_DEL		DEL	G	G	-	g.chr5:138169332delG	ENST00000254900.9	-	8	905	c.532delC	c.(532-534)cggfs	p.R178fs	0.42394	GGTAACCTCCGGGGGGGTGTT	BRD8_ENST00000230901.9_FRAME_SHIFT_DEL_p.R178fs/BRD8_ENST00000402931.5_FRAME_SHIFT_DEL_p.R178fs/BRD8_ENST00000411594.6_FRAME_SHIFT_DEL_p.R178fs
chr5	138467978	T	G	0.493	NA	0.58	0.578	0.49	PASS	EGR1	hg38	chr5	138467978	138467978	MISSENSE		SNP	T	T	G	g.chr5:138467978T>G	ENST00000239938.5	+	2	1812	c.1529T>G	c.(1528-1530)gTc>gGc	p.V510G	0.571072	CCGGCCCAGGTCAGCAGCTTC
chr5	139307989	C	T	0.425	NA	0.5	0.447	0.461	PASS	MATR3	hg38	chr5	139307989	139307989	MISSENSE		SNP	C	C	T	g.chr5:139307989C>T	ENST00000394800.6	+	6	1123	c.574C>T	c.(574-576)Cgt>Tgt	p.R192C	0.428928	TTTTGATGATCGTGGTCCTAG	MATR3_ENST00000510056.5_MISSENSE_p.R192C/MATR3_ENST00000394805.8_MISSENSE_p.R192C/MATR3_ENST00000618441.5_MISSENSE_p.R192C/MATR3_ENST00000361059.7_MISSENSE_p.R192C/MATR3_ENST00000509990.5_MISSENSE_p.R192C/MATR3_ENST00000502929.5_MISSENSE_p.R192C/MATR3_ENST00000502499.5_INTRON/MATR3_ENST00000503811.5_INTRON/MATR3_ENST00000504203.5_INTRON/MATR3_ENST00000620916.2_INTRON
chr5	139325409	CA	C	0.561	NA	0.486	0.493	0.519	PASS	MATR3	hg38	chr5	139325410	139325410	FRAME_SHIFT_DEL		DEL	A	A	-	g.chr5:139325410delA	ENST00000394800.6	+	17	2811	c.2263delA	c.(2263-2265)aaafs	p.N756fs	0.413965	ATCTGGTGACAAAAATGATGA	MATR3_ENST00000510056.5_INTRON/MATR3_ENST00000394805.8_INTRON/MATR3_ENST00000618441.5_INTRON/MATR3_ENST00000361059.7_INTRON/MATR3_ENST00000509990.5_INTRON/MATR3_ENST00000502929.5_FRAME_SHIFT_DEL_p.N756fs/MATR3_ENST00000502499.5_INTRON/MATR3_ENST00000503811.5_INTRON/MATR3_ENST00000504203.5_INTRON/MATR3_ENST00000620916.2_FRAME_SHIFT_DEL_p.N144fs
chr5	140829704	G	A	0.569	NA	0.533	0.476	0.481	PASS	PCDHA6	hg38	chr5	140829704	140829704	MISSENSE		SNP	G	G	A	g.chr5:140829704G>A	ENST00000529310.6	+	1	1745	c.1613G>A	c.(1612-1614)cGc>cAc	p.R538H	0.680798	GTGAGCGCGCGCGACGCGGGC	PCDHA1_ENST00000504120.4_INTRON/PCDHA3_ENST00000522353.3_INTRON/PCDHA2_ENST00000526136.2_INTRON/PCDHA5_ENST00000529859.2_INTRON/PCDHA4_ENST00000530339.2_INTRON/PCDHA4_ENST00000512229.6_INTRON/PCDHA5_ENST00000529619.5_INTRON/PCDHA6_ENST00000378126.4_MISSENSE_p.R538H/PCDHA6_ENST00000527624.1_INTRON/PCDHA1_ENST00000394633.7_INTRON/PCDHA7_ENST00000356878.5_FIVE_PRIME_FLANK/PCDHA7_ENST00000525929.2_FI…
chr5	140835845	G	A	0.44	NA	0.438	0.454	0.51	PASS	PCDHA7	hg38	chr5	140835845	140835845	MISSENSE		SNP	G	G	A	g.chr5:140835845G>A	ENST00000525929.2	+	1	1577	c.1462G>A	c.(1462-1464)Gcg>Acg	p.A488T	0.67581	GCAGAAGAACGCGCTGGTGTC	PCDHA1_ENST00000504120.4_INTRON/PCDHA3_ENST00000522353.3_INTRON/PCDHA6_ENST00000529310.6_INTRON/PCDHA2_ENST00000526136.2_INTRON/PCDHA5_ENST00000529859.2_INTRON/PCDHA4_ENST00000530339.2_INTRON/PCDHA4_ENST00000512229.6_INTRON/PCDHA5_ENST00000529619.5_INTRON/PCDHA7_ENST00000356878.5_MISSENSE_p.A488T/PCDHA6_ENST00000527624.1_INTRON/PCDHA1_ENST00000394633.7_INTRON	NSCLC(160_%3B_258_%20_2013_%20_5070_%20_22440_%20_28951)
chr5	140836376	G	A	0.51	NA	0.485	0.451	0.428	PASS	PCDHA7	hg38	chr5	140836376	140836376	MISSENSE		SNP	G	G	A	g.chr5:140836376G>A	ENST00000525929.2	+	1	2108	c.1993G>A	c.(1993-1995)Gtg>Atg	p.V665M	0.640898	CACAGCCACCGTGCTGGTGTC	PCDHA1_ENST00000504120.4_INTRON/PCDHA3_ENST00000522353.3_INTRON/PCDHA6_ENST00000529310.6_INTRON/PCDHA2_ENST00000526136.2_INTRON/PCDHA5_ENST00000529859.2_INTRON/PCDHA4_ENST00000530339.2_INTRON/PCDHA4_ENST00000512229.6_INTRON/PCDHA5_ENST00000529619.5_INTRON/PCDHA7_ENST00000356878.5_MISSENSE_p.V665M/PCDHA6_ENST00000527624.1_INTRON/PCDHA1_ENST00000394633.7_INTRON/PCDHA8_ENST00000378123.4_FIVE_PRIME_F…	NSCLC(160_%3B_258_%20_2013_%20_5070_%20_22440_%20_28951)
chr5	140857597	T	C	0.572	NA	0.525	0.482	0.472	PASS	PCDHA10	hg38	chr5	140857597	140857597	MISSENSE		SNP	T	T	C	g.chr5:140857597T>C	ENST00000307360.6	+	1	1701	c.1549T>C	c.(1549-1551)Tac>Cac	p.Y517H	0.678304	CGGCAAGGTGTACGCGCTGCA	PCDHA1_ENST00000504120.4_INTRON/PCDHA3_ENST00000522353.3_INTRON/PCDHA8_ENST00000531613.2_INTRON/PCDHA6_ENST00000529310.6_INTRON/PCDHA9_ENST00000532602.2_INTRON/PCDHA2_ENST00000526136.2_INTRON/PCDHA7_ENST00000525929.2_INTRON/PCDHA5_ENST00000529859.2_INTRON/PCDHA4_ENST00000530339.2_INTRON/PCDHA4_ENST00000512229.6_INTRON/PCDHA5_ENST00000529619.5_INTRON/PCDHA10_ENST00000562220.2_MISSENSE_p.Y517H/PCDH…
chr5	141052375	G	A	0.453	NA	0.456	0.536	0.51	PASS	PCDHB1	hg38	chr5	141052375	141052375	MISSENSE		SNP	G	G	A	g.chr5:141052375G>A	ENST00000306549.6	+	1	1002	c.905G>A	c.(904-906)cGa>cAa	p.R302Q	0.513716	GGAGAAGTTCGACTAAGAGGA	AC244517.5_ENST00000624139.3_RNA/AC244517.5_ENST00000624778.1_RNA/AC244517.5_ENST00000623741.3_RNA
chr5	141102615	G	A	0.509	NA	0.527	0.44	0.498	PASS	PCDHB3	hg38	chr5	141102615	141102615	MISSENSE		SNP	G	G	A	g.chr5:141102615G>A	ENST00000231130.3	+	1	2143	c.1966G>A	c.(1966-1968)Gcc>Acc	p.A656T	0.693267	CTCGGCCACCGCCACGCTGCA	AC244517.2_ENST00000624802.1_RNA/AC244517.2_ENST00000660221.1_FIVE_PRIME_FLANK
chr5	141152206	G	A	0.487	NA	0.535	0.52	0.553	PASS	PCDHB6	hg38	chr5	141152206	141152206	MISSENSE		SNP	G	G	A	g.chr5:141152206G>A	ENST00000231136.3	+	1	2185	c.1949G>A	c.(1948-1950)cGc>cAc	p.R650H	0.683292	GAGCCTCCGCGCTCGGCCACC	PCDHB6_ENST00000622991.1_MISSENSE_p.R514H/AC244517.11_ENST00000624192.1_RNA/AC244517.2_ENST00000624802.1_RNA/PCDHB17P_ENST00000539533.3_FIVE_PRIME_FLANK/PCDHB17P_ENST00000623466.1_FIVE_PRIME_FLANK
chr5	141319794	G	GT	0.416	NA	0.516	0.436	0.361	PASS	TAF7	hg38	chr5	141319794	141319795	FRAME_SHIFT_INS		INS	-	-	T	g.chr5:141319794_141319795insT	ENST00000313368.8	-	1	991	c.250_251insA	c.(250-252)actfs	p.T84fs	0.4425	TTGTAAAAAGTTTTTTTATC	AC005618.4_ENST00000670972.1_FIVE_PRIME_FLANK
chr5	141644901	C	T	0.503	NA	0.478	0.575	0.443	PASS	FCHSD1	hg38	chr5	141644901	141644901	NONSENSE		SNP	C	C	T	g.chr5:141644901C>T	ENST00000435817.7	-	15	1532	c.1482G>A	c.(1480-1482)tgG>tgA	p.W494*	0.586035	TGACCTCCAGCCACTCACCCT	FCHSD1_ENST00000522783.5_NONSENSE_p.W420*
chr5	141854231	CG	C	0.595	NA	0.527	0.552	0.475	PASS	PCDH1	hg38	chr5	141854232	141854232	FRAME_SHIFT_DEL		DEL	G	G	-	g.chr5:141854232delG	ENST00000287008.7	-	5	3673	c.3524delC	c.(3523-3525)ccgfs	p.P1175fs	0.645885	CCGGTCTTCCGGGGGGCTGGG	PCDH1_ENST00000503492.5_THREE_PRIME_UTR	Ovarian(132_%3B_1609_%20_1739_%20_4190_%20_14731_%20_45037)
chr5	141868906	A	T	0.535	NA	0.443	0.529	0.489	PASS	PCDH1	hg38	chr5	141868906	141868906	MISSENSE		SNP	A	A	T	g.chr5:141868906A>T	ENST00000287008.7	-	2	714	c.566T>A	c.(565-567)aTc>aAc	p.I189N	0.578554	AGCCAGCGGGATGGGGAAGAG	PCDH1_ENST00000394536.4_MISSENSE_p.I189N/PCDH1_ENST00000503492.5_MISSENSE_p.I189N	Ovarian(132_%3B_1609_%20_1739_%20_4190_%20_14731_%20_45037)
chr5	141869199	C	A	0.477	NA	0.554	0.46	0.501	PASS	PCDH1	hg38	chr5	141869199	141869199	MISSENSE		SNP	C	C	A	g.chr5:141869199C>A	ENST00000287008.7	-	2	421	c.273G>T	c.(271-273)aaG>aaT	p.K91N	0.610973	CCACCTCTAGCTTGTACAGGT	PCDH1_ENST00000394536.4_MISSENSE_p.K91N/PCDH1_ENST00000503492.5_MISSENSE_p.K91N	Ovarian(132_%3B_1609_%20_1739_%20_4190_%20_14731_%20_45037)
chr5	143399934	A	T	0.594	NA	0.502	0.588	0.51	PASS	NR3C1	hg38	chr5	143399934	143399934	NONSENSE		SNP	A	A	T	g.chr5:143399934A>T	ENST00000394464.7	-	2	1395	c.906T>A	c.(904-906)tgT>tgA	p.C302*	0.426434	AGCTTGCCTGACAGTAAACTG	NR3C1_ENST00000503201.1_NONSENSE_p.C302*/NR3C1_ENST00000231509.7_NONSENSE_p.C302*/NR3C1_ENST00000504572.5_NONSENSE_p.C302*/NR3C1_ENST00000394466.6_NONSENSE_p.C302*/NR3C1_ENST00000652686.1_NONSENSE_p.C302*/NR3C1_ENST00000415690.6_NONSENSE_p.C302*/NR3C1_ENST00000343796.6_NONSENSE_p.C302*/NR3C1_ENST00000424646.6_NONSENSE_p.C302*
chr5	149621732	GA	CC	0.462	NA	0.509	0.505	0.439	PASS	ARHGEF37	hg38	chr5	149621732	149621733	SPLICE_SITE	INTRON	DNP	GA	GA	CC	g.chr5:149621732_149621733GA>CC	ENST00000333677.7	+			c.e9-1GA>CC	c.e9-1		0.567164	TCTCCCCACAGAAGCAACGGCT
chr5	150194764	C	T	0.488	NA	0.505	0.524	0.508	PASS	SLC6A7	hg38	chr5	150194764	150194764	NONSENSE		SNP	C	C	T	g.chr5:150194764C>T	ENST00000524041.1	+	2	313	c.70C>T	c.(70-72)Cag>Tag	p.Q24*	0.553616	CCCCAGTGACCAGGGCGATGT	SLC6A7_ENST00000230671.7_NONSENSE_p.Q24*
chr5	151205418	G	C	0.523	NA	0.561	0.571	0.493	PASS	CCDC69	hg38	chr5	151205418	151205418	MISSENSE		SNP	G	G	C	g.chr5:151205418G>C	ENST00000355417.7	-	2	228	c.106C>G	c.(106-108)Ccc>Gcc	p.P36A	0.516209	CCATTGAGGGGACCTAATTCA
chr5	151566284	C	T	0.516	NA	0.497	0.406	0.535	PASS	FAT2	hg38	chr5	151566284	151566284	MISSENSE		SNP	C	C	T	g.chr5:151566284C>T	ENST00000261800.5	-	1	2661	c.2648G>A	c.(2647-2649)cGc>cAc	p.R883H	0.546135	CTCTGATTCGCGGTCCAGGTG
chr5	151746411	A	G	0.345	NA	0.504	0.407	0.514	PASS	ATOX1	hg38	chr5	151746411	151746411	MISSENSE		SNP	A	A	G	g.chr5:151746411A>G	ENST00000524142.5	-	4	479	c.121T>C	c.(121-123)Tgc>Cgc	p.C41R	0.516209	GATTCAATGCAGACCTTCTTG	ATOX1_ENST00000522710.1_MISSENSE_p.C41R/ATOX1_ENST00000313115.11_MISSENSE_p.C41R/ATOX1_ENST00000521264.5_MISSENSE_p.C46R/ATOX1_ENST00000522314.5_MISSENSE_p.C32R/ATOX1_ENST00000520382.5_MISSENSE_p.C32R
chr5	154793829	GC	G	0.576	NA	0.555	0.491	0.472	PASS	LARP1	hg38	chr5	154793830	154793830	FRAME_SHIFT_DEL		DEL	C	C	-	g.chr5:154793830delC	ENST00000336314.9	+	6	750	c.668delC	c.(667-669)gccfs	p.T226fs	0.650873	GTGCCCGTGGCCCCCCCCACC
chr5	155014067	G	A	0.541	NA	0.471	0.437	0.531	PASS	KIF4B	hg38	chr5	155014067	155014067	MISSENSE		SNP	G	G	A	g.chr5:155014067G>A	ENST00000435029.6	+	1	313	c.208G>A	c.(208-210)Gcg>Acg	p.A70T	0.468828	TAAAGCAGTAGCGCCGCTCAT
chr5	156850965	GA	G	0.451	NA	0.52	0.529	0.494	PASS	PPP1R2B	hg38	chr5	156850966	156850966	FRAME_SHIFT_DEL		DEL	A	A	-	g.chr5:156850966delA	ENST00000522232.3	+	1	671	c.404delA	c.(403-405)gaafs	p.K137fs	0.431421	GAAGAACGAGAAAAAAAGCGA
chr5	159917248	C	T	0.483	NA	0.469	0.484	0.482	PASS	ADRA1B	hg38	chr5	159917248	159917248	MISSENSE		SNP	C	C	T	g.chr5:159917248C>T	ENST00000306675.5	+	1	767	c.343C>T	c.(343-345)Cgg>Tgg	p.R115W	0.613466	GGTGCTGGGGCGGATCTTCTG	LINC01847_ENST00000641163.1_RNA
chr5	167284980	C	T	0.455	NA	0.459	0.442	0.484	PASS	TENM2	hg38	chr5	167284980	167284980	MISSENSE		SNP	C	C	T	g.chr5:167284980C>T	ENST00000518659.5	+	1	182	c.143C>T	c.(142-144)gCc>gTc	p.A48V	0.496259	ACTCTGAAGGCCTATGACCAT
chr5	168517930	T	C	0.494	NA	0.457	0.59	0.43	PASS	RARS1	hg38	chr5	168517930	168517930	MISSENSE		SNP	T	T	C	g.chr5:168517930T>C	ENST00000231572.8	+	14	1769	c.1741T>C	c.(1741-1743)Ttc>Ctc	p.F581L	0.394015	CATTTTACGGTTCCCTGAGAT
chr5	168722257	G	T	0.472	NA	0.514	0.455	0.485	PASS	SLIT3	hg38	chr5	168722257	168722257	SPLICE_SITE	MISSENSE	SNP	G	G	T	g.chr5:168722257G>T	ENST00000519560.6	-	23	2912	c.2482C>A	c.(2482-2484)Cta>Ata	p.L828I	0.516209	GGTACTCACAGCACTCGCAGG	SLIT3_ENST00000332966.8_SPLICE_SITE_p.L828I/SLIT3_ENST00000404867.7_SPLICE_SITE_p.L691I	Ovarian(29_%3B_311_%20_847_%20_10864_%20_17279_%20_24903)
chr5	169996151	A	T	0.425	NA	0.452	0.556	0.466	PASS	DOCK2	hg38	chr5	169996151	169996151	MISSENSE		SNP	A	A	T	g.chr5:169996151A>T	ENST00000520908.7	+	30	3111	c.3059A>T	c.(3058-3060)aAc>aTc	p.N1020I	0.491272	GAACACACGAACTTTGAGTTC
chr5	170067648	G	A	0.396	NA	0.41	0.425	0.511	PASS	DOCK2	hg38	chr5	170067648	170067648	MISSENSE		SNP	G	G	A	g.chr5:170067648G>A	ENST00000520908.7	+	45	4658	c.4606G>A	c.(4606-4608)Gac>Aac	p.D1536N	0.498753	CGGGATTGTGGACCCTGCTGT
chr5	170108427	C	G	0.505	NA	0.465	0.515	0.475	PASS	FOXI1	hg38	chr5	170108427	170108427	MISSENSE		SNP	C	C	G	g.chr5:170108427C>G	ENST00000306268.8	+	2	1014	c.953C>G	c.(952-954)aCc>aGc	p.T318S	0.610973	AACTCACTGACCTTCAACTCC	FOXI1_ENST00000449804.4_MISSENSE_p.T223S
chr5	170795239	G	A	0.112	NA	0.208	0.145	0.125	PASS	GABRP	hg38	chr5	170795239	170795239	MISSENSE		SNP	G	G	A	g.chr5:170795239G>A	ENST00000519385.5	+	5	464	c.272G>A	c.(271-273)cGc>cAc	p.R91H	0.528678	CTCCGACAGCGCTGGATGGAC	GABRP_ENST00000518525.5_MISSENSE_p.R91H/GABRP_ENST00000265294.9_MISSENSE_p.R91H/GABRP_ENST00000519598.1_MISSENSE_p.R91H
chr5	172914719	G	A	0.114	NA	0.073	0.126	0.094	PASS	ERGIC1	hg38	chr5	172914719	172914719	MISSENSE		SNP	G	G	A	g.chr5:172914719G>A	ENST00000523291.5	+	5	259	c.256G>A	c.(256-258)Ggg>Agg	p.G86R	0.598504	TGCAGTGGTTGGGCTTGACAT	ERGIC1_ENST00000393784.8_MISSENSE_p.G86R/ERGIC1_ENST00000326654.6_MISSENSE_p.G41R
chr5	173317911	T	A	0.106	NA	0.067	0.066	0.167	PASS	STC2	hg38	chr5	173317911	173317911	MISSENSE		SNP	T	T	A	g.chr5:173317911T>A	ENST00000265087.8	-	4	2155	c.845A>T	c.(844-846)cAg>cTg	p.Q282L	0.59601	GGAAGGTCCCTGAGCCCCAAG
chr5	176575181	C	T	0.432	NA	0.537	0.443	0.453	PASS	CDHR2	hg38	chr5	176575181	176575181	MISSENSE		SNP	C	C	T	g.chr5:176575181C>T	ENST00000510636.5	+	8	867	c.593C>T	c.(592-594)gCt>gTt	p.A198V	0.625935	AACAAGAGCGCTTTCTACCAG	CDHR2_ENST00000261944.9_MISSENSE_p.A198V/CDHR2_ENST00000506348.1_MISSENSE_p.A198V
chr5	177491021	C	T	0.573	NA	0.488	0.536	0.456	PASS	PDLIM7	hg38	chr5	177491021	177491021	MISSENSE		SNP	C	C	T	g.chr5:177491021C>T	ENST00000355841.7	-	6	612	c.524G>A	c.(523-525)gGc>gAc	p.G175D	0.645885	GAACTCGGTGCCTGTGAGGTG	PDLIM7_ENST00000359895.6_MISSENSE_p.G141D/PDLIM7_ENST00000393551.5_MISSENSE_p.G175D/PDLIM7_ENST00000355572.6_MISSENSE_p.G175D/AC145098.1_ENST00000506025.1_FIVE_PRIME_FLANK
chr5	177505104	C	A	0.558	NA	0.501	0.435	0.428	PASS	DOK3	hg38	chr5	177505104	177505104	MISSENSE		SNP	C	C	A	g.chr5:177505104C>A	ENST00000501403.6	-	4	729	c.379G>T	c.(379-381)Ggg>Tgg	p.G127W	0.625935	GAGGCCTCCCCTGTCCCCTGG	DOK3_ENST00000357198.8_MISSENSE_p.G183W/DOK3_ENST00000510898.6_MISSENSE_p.G127W/DOK3_ENST00000312943.10_MISSENSE_p.G127W/DOK3_ENST00000377112.8_MISSENSE_p.G25W
chr5	177537947	G	C	0.517	NA	0.439	0.471	0.503	PASS	FAM193B	hg38	chr5	177537947	177537947	MISSENSE		SNP	G	G	C	g.chr5:177537947G>C	ENST00000514747.6	-	3	719	c.614C>G	c.(613-615)tCg>tGg	p.S205W	0.521197	CCAGAGGCCCGAGAGCTTATG
chr5	179273043	C	G	0.409	NA	0.458	0.552	0.463	PASS	ADAMTS2	hg38	chr5	179273043	179273043	MISSENSE		SNP	C	C	G	g.chr5:179273043C>G	ENST00000251582.12	-	3	689	c.556G>C	c.(556-558)Gag>Cag	p.E186Q	0.638404	AACTCCTCCTCCTCCATCCGG	ADAMTS2_ENST00000518335.3_MISSENSE_p.E186Q/ADAMTS2_ENST00000274609.5_MISSENSE_p.E186Q
chr5	179891540	G	A	0.459	NA	0.458	0.518	0.461	PASS	TBC1D9B	hg38	chr5	179891540	179891540	MISSENSE		SNP	G	G	A	g.chr5:179891540G>A	ENST00000355235.7	-	6	918	c.883C>T	c.(883-885)Cgg>Tgg	p.R295W	0.593516	CTGGGCAGCCGGAACGTGGCT	TBC1D9B_ENST00000356834.7_MISSENSE_p.R295W
chr5	180071611	C	T	0.487	NA	0.497	0.551	0.516	PASS	RNF130	hg38	chr5	180071611	180071611	MISSENSE		SNP	C	C	T	g.chr5:180071611C>T	ENST00000261947.4	-	1	491	c.92G>A	c.(91-93)aGc>aAc	p.S31N	0.795511	GTACTCCTGGCTCGCGTTGTC	RNF130_ENST00000521389.6_MISSENSE_p.S31N/RNF130_ENST00000522208.6_MISSENSE_p.S31N	GBM(24_%3B_432_%20_554_%20_38471_%20_39699_%20_51728)
chr5	180626022	TG	T	0.489	NA	0.434	0.484	0.517	PASS	FLT4	hg38	chr5	180626023	180626023	FRAME_SHIFT_DEL		DEL	G	G	-	g.chr5:180626023delG	ENST00000261937.11	-	10	1323	c.1267delC	c.(1267-1269)cagfs	p.Q423fs	0.660848	TCATGTATCTGGGGGGGCACT	FLT4_ENST00000393347.7_FRAME_SHIFT_DEL_p.Q423fs/FLT4_ENST00000502649.5_FRAME_SHIFT_DEL_p.Q423fs/FLT4_ENST00000619105.4_THREE_PRIME_UTR	Colon(97_%3B_1075_%20_1466_%20_27033_%20_27547_%20_35871)
chr5	181234427	TG	T	0.576	NA	0.415	0.539	0.493	PASS	TRIM41	hg38	chr5	181234428	181234428	FRAME_SHIFT_DEL		DEL	G	G	-	g.chr5:181234428delG	ENST00000315073.10	+	6	2264	c.1546delG	c.(1546-1548)gggfs	p.G517fs	0.688279	GGTGGGCCCTGGGGGTTCCTC	TRIM41_ENST00000351937.9_INTRON/AC008443.2_ENST00000499096.2_FIVE_PRIME_FLANK
chr6	1394833	C	T	0.538	NA	0.426	0.382	0.445	PASS	FOXF2	hg38	chr6	1394833	1394833	NONSENSE		SNP	C	C	T	g.chr6:1394833C>T	ENST00000645481.2	+	2	1681	c.1309C>T	c.(1309-1311)Cag>Tag	p.Q437*	0.508728	GAGCGTCTGTCAGGATATTAA	MIR6720_ENST00000611664.1_FIVE_PRIME_FLANK
chr6	3455982	T	C	0.501	NA	0.449	0.46	0.465	PASS	SLC22A23	hg38	chr6	3455982	3455982	MISSENSE		SNP	T	T	C	g.chr6:3455982T>C	ENST00000406686.7	-	1	578	c.578A>G	c.(577-579)gAc>gGc	p.D193G	0.693267	GGAGGCGTTGTCCCCCTTGTC	SLC22A23_ENST00000436008.6_MISSENSE_p.D193G/SLC22A23_ENST00000380298.2_MISSENSE_p.D193G
chr6	7884432	A	G	0.623	NA	0.431	0.396	0.456	PASS	TXNDC5	hg38	chr6	7884432	7884432	MISSENSE		SNP	A	A	G	g.chr6:7884432A>G	ENST00000379757.9	-	9	1115	c.1103T>C	c.(1102-1104)tTc>tCc	p.F368S	0.471322	CAGACCAGGGAATTCCTTTTT	TXNDC5_ENST00000473453.2_MISSENSE_p.F260S/BLOC1S5-TXNDC5_ENST00000439343.2_THREE_PRIME_UTR	Ovarian(119_%3B_1430_%20_1625_%20_3928_%20_26125_%20_34589)
chr6	8097335	A	G	0.507	NA	0.465	0.557	0.494	PASS	EEF1E1	hg38	chr6	8097335	8097335	MISSENSE		SNP	A	A	G	g.chr6:8097335A>G	ENST00000379715.10	-	2	247	c.220T>C	c.(220-222)Tgg>Cgg	p.W74R	0.389027	TATTCTAACCACTGCTGAACG	EEF1E1_ENST00000507463.1_MISSENSE_p.W74R/EEF1E1_ENST00000429723.6_MISSENSE_p.W74R/EEF1E1-BLOC1S5_ENST00000397456.2_MISSENSE_p.W74R
chr6	13326793	G	T	0.339	NA	0.379	0.331	0.416	PASS	TBC1D7	hg38	chr6	13326793	13326793	MISSENSE		SNP	G	G	T	g.chr6:13326793G>T	ENST00000379300.8	-	2	356	c.106C>A	c.(106-108)Cgt>Agt	p.R36S	0.346633	TCACCCAGACGGTCATCTTTT	TBC1D7_ENST00000356436.8_MISSENSE_p.R36S/TBC1D7_ENST00000607658.5_MISSENSE_p.R36S/TBC1D7_ENST00000379307.6_MISSENSE_p.R36S/TBC1D7_ENST00000343141.8_MISSENSE_p.R36S
chr6	13365458	C	T	0.527	NA	0.492	0.467	0.554	PASS	GFOD1	hg38	chr6	13365458	13365458	MISSENSE		SNP	C	C	T	g.chr6:13365458C>T	ENST00000379287.4	-	2	1168	c.458G>A	c.(457-459)gGc>gAc	p.G153D	0.630923	CAGCAGGCTGCCGCCGTGCAC	GFOD1_ENST00000379284.1_MISSENSE_p.G50D/GFOD1_ENST00000612338.4_MISSENSE_p.G50D
chr6	15496907	G	T	0.565	NA	0.466	0.523	0.474	PASS	JARID2	hg38	chr6	15496907	15496907	MISSENSE		SNP	G	G	T	g.chr6:15496907G>T	ENST00000341776.7	+	7	2153	c.1682G>T	c.(1681-1683)aGg>aTg	p.R561M	0.660848	CCCGTCCTCAGGCCCTCCGCC	JARID2_ENST00000397311.4_MISSENSE_p.R389M
chr6	18258018	GA	G	0.453	NA	0.358	0.45	0.449	PASS	DEK	hg38	chr6	18258019	18258019	FRAME_SHIFT_DEL		DEL	A	A	-	g.chr6:18258019delA	ENST00000652689.1	-	4	447	c.291delT	c.(289-291)tttfs	p.L98fs	0.304239	TCTTACTTAGAAAAAAATGTA	DEK_ENST00000652576.1_FRAME_SHIFT_DEL_p.L98fs/DEK_ENST00000507591.2_FRAME_SHIFT_DEL_p.L98fs/DEK_ENST00000651624.1_FRAME_SHIFT_DEL_p.L98fs/DEK_ENST00000515742.2_FRAME_SHIFT_DEL_p.L98fs/DEK_ENST00000244776.11_FRAME_SHIFT_DEL_p.L64fs		DEK_%20_oncogene_%20_(DNA_%20_binding)	7913	6	6p23	yes		AML			L	Dom	T	NUP214
chr6	26158312	A	G	0.489	NA	0.45	0.503	0.534	PASS	H2BC5	hg38	chr6	26158312	26158312	MISSENSE		SNP	A	A	G	g.chr6:26158312A>G	ENST00000289316.2	+	1	167	c.143A>G	c.(142-144)cAg>cGg	p.Q48R	0.571072	GTGCTGAAGCAGGTCCATCCC	H2BC5_ENST00000377777.5_MISSENSE_p.Q48R
chr6	26199749	A	G	0.518	NA	0.485	0.454	0.479	PASS	H2BC7	hg38	chr6	26199749	26199749	MISSENSE		SNP	A	A	G	g.chr6:26199749A>G	ENST00000356530.5	+	1	230	c.191A>G	c.(190-192)aAc>aGc	p.N64S	0.566085	GGCATCATGAACTCCTTCGTC	H2AC7_ENST00000341023.2_FIVE_PRIME_FLANK/H3C4_ENST00000356476.3_FIVE_PRIME_FLANK/H4C5_ENST00000615164.2_FIVE_PRIME_FLANK/AL031777.2_ENST00000635200.1_FIVE_PRIME_FLANK/AL031777.2_ENST00000650491.1_FIVE_PRIME_FLANK/AL031777.1_ENST00000405418.2_FIVE_PRIME_FLANK
chr6	26459675	C	T	0.459	NA	0.437	0.413	0.524	PASS	BTN2A1	hg38	chr6	26459675	26459675	NONSENSE		SNP	C	C	T	g.chr6:26459675C>T	ENST00000312541.10	+	3	495	c.277C>T	c.(277-279)Cga>Tga	p.R93*	0.538653	GGAGGAGTACCGAGGAAGAAC	BTN2A1_ENST00000429381.5_NONSENSE_p.R93*/BTN2A1_ENST00000469185.5_NONSENSE_p.R93*/BTN2A1_ENST00000541522.5_NONSENSE_p.R32*
chr6	27893560	G	A	0.124	NA	0.123	0.103	0.078	PASS	H2BC17	hg38	chr6	27893560	27893560	MISSENSE		SNP	G	G	A	g.chr6:27893560G>A	ENST00000616182.2	+	1	136	c.98G>A	c.(97-99)aGc>aAc	p.S33N	0.528678	CGCAAGCGCAGCCGCAAAGAG	H3C12_ENST00000359303.4_FIVE_PRIME_FLANK/H2AC17_ENST00000359611.4_FIVE_PRIME_FLANK
chr6	28573190	G	A	0.414	NA	0.487	0.546	0.485	PASS	ZBED9	hg38	chr6	28573190	28573190	MISSENSE		SNP	G	G	A	g.chr6:28573190G>A	ENST00000452236.3	-	4	3280	c.2699C>T	c.(2698-2700)tCa>tTa	p.S900L	0.351621	AAGTTGCAATGAAAAATACTT	ZBED9_ENST00000646382.1_MISSENSE_p.S749L
chr6	29112296	A	G	0.494	NA	0.5	0.486	0.45	PASS	OR2J3	hg38	chr6	29112296	29112296	MISSENSE		SNP	A	A	G	g.chr6:29112296A>G	ENST00000641960.1	+	5	868	c.406A>G	c.(406-408)Act>Gct	p.T136A	0.493766	TTTGCATTACACTGTCCTCAT	OR2J3_ENST00000641151.1_MISSENSE_p.T136A/OR2J3_ENST00000377169.2_MISSENSE_p.T136A
chr6	29588308	G	A	0.538	NA	0.527	0.49	0.434	PASS	OR2H2	hg38	chr6	29588308	29588308	MISSENSE		SNP	G	G	A	g.chr6:29588308G>A	ENST00000641840.1	+	2	869	c.364G>A	c.(364-366)Gtg>Atg	p.V122M	0.55611	TGATCGCTACGTGGCTGTCTG	OR2H2_ENST00000383640.4_MISSENSE_p.V122M/GABBR1_ENST00000355973.7_INTRON
chr6	30198808	G	A	0.488	NA	0.436	0.488	0.483	PASS	TRIM26	hg38	chr6	30198808	30198808	MISSENSE		SNP	G	G	A	g.chr6:30198808G>A	ENST00000454678.7	-	4	773	c.296C>T	c.(295-297)gCa>gTa	p.A99V	0.638404	GCACAACTTTGCATCCTGCTG	TRIM26_ENST00000453195.5_MISSENSE_p.A99V/TRIM26_ENST00000437089.5_MISSENSE_p.A99V
chr6	30684523	G	A	0.49	NA	0.473	0.471	0.503	PASS	PPP1R18	hg38	chr6	30684523	30684523	MISSENSE		SNP	G	G	A	g.chr6:30684523G>A	ENST00000274853.8	-	1	2123	c.1496C>T	c.(1495-1497)cCg>cTg	p.P499L	0.628429	CCCAGCCCCCGGGACTGCAGC	PPP1R18_ENST00000399199.7_MISSENSE_p.P499L/PPP1R18_ENST00000615892.4_MISSENSE_p.P51L/PPP1R18_ENST00000615527.1_MISSENSE_p.P499L
chr6	30723709	A	G	0.486	NA	0.44	0.508	0.518	PASS	TUBB	hg38	chr6	30723709	30723709	MISSENSE		SNP	A	A	G	g.chr6:30723709A>G	ENST00000327892.13	+	4	802	c.647A>G	c.(646-648)aAg>aGg	p.K216R	0.53616	CGCACTCTGAAGCTGACCACA	TUBB_ENST00000396389.5_MISSENSE_p.K198R/TUBB_ENST00000396384.1_MISSENSE_p.K144R/TUBB_ENST00000330914.7_MISSENSE_p.K144R/AL662797.2_ENST00000607476.1_RNA
chr6	31026138	A	G	0.426	NA	0.452	0.51	0.441	PASS	MUC22	hg38	chr6	31026138	31026138	MISSENSE		SNP	A	A	G	g.chr6:31026138A>G	ENST00000561890.1	+	2	940	c.707A>G	c.(706-708)gAg>gGg	p.E236G	0.571072	GCAGGCTCTGAGGCCACCACA
chr6	31536668	CA	C	0.571	NA	0.461	0.419	0.458	PASS	DDX39B	hg38	chr6	31536669	31536669	FRAME_SHIFT_DEL		DEL	A	A	-	g.chr6:31536669delA	ENST00000458640.5	-	5	949	c.447delT	c.(445-447)tttfs	p.F149fs	0.458853	ACAGACCACCAAAAAAAACAG	DDX39B_ENST00000396172.6_FRAME_SHIFT_DEL_p.F149fs/DDX39B_ENST00000376177.6_FRAME_SHIFT_DEL_p.F149fs/ATP6V1G2-DDX39B_ENST00000376185.5_THREE_PRIME_UTR/SNORD117_ENST00000364915.1_FIVE_PRIME_FLANK
chr6	31580776	A	G	0.536	NA	0.491	0.5	0.434	PASS	LTB	hg38	chr6	31580776	31580776	MISSENSE		SNP	A	A	G	g.chr6:31580776A>G	ENST00000429299.3	-	4	675	c.668T>C	c.(667-669)aTc>aCc	p.I223T	0.61596	GGGGTGACTGATGTTGACGTA	LTB_ENST00000446745.2_THREE_PRIME_UTR
chr6	31632673	C	T	0.413	NA	0.479	0.483	0.515	PASS	PRRC2A	hg38	chr6	31632673	31632673	MISSENSE		SNP	C	C	T	g.chr6:31632673C>T	ENST00000376033.3	+	16	4244	c.4000C>T	c.(4000-4002)Cgc>Tgc	p.R1334C	0.610973	CACCAGTGAGCGCCGAGGGGA	PRRC2A_ENST00000376007.8_MISSENSE_p.R1334C/MIR6832_ENST00000616110.1_FIVE_PRIME_FLANK
chr6	31967103	TG	T	0.454	NA	0.456	0.485	0.439	PASS	SKIV2L	hg38	chr6	31967104	31967104	FRAME_SHIFT_DEL		DEL	G	G	-	g.chr6:31967104delG	ENST00000375394.7	+	20	2458	c.2441delG	c.(2440-2442)tggfs	p.E816fs	0.553616	TATTACAGCTGGGGGGAGGAA	STK19_ENST00000375331.6_FIVE_PRIME_FLANK/STK19_ENST00000375333.2_FIVE_PRIME_FLANK
chr6	31968982	A	G	0.506	NA	0.493	0.469	0.473	PASS	SKIV2L	hg38	chr6	31968982	31968982	MISSENSE		SNP	A	A	G	g.chr6:31968982A>G	ENST00000375394.7	+	26	3310	c.3292A>G	c.(3292-3294)Aat>Gat	p.N1098D	0.620948	CATGTTTGACAATGCACTGAG	STK19_ENST00000375331.6_FIVE_PRIME_FLANK/STK19_ENST00000375333.2_FIVE_PRIME_FLANK
chr6	32220523	C	A	0.05	NA	0.102	0.076	0.128	PASS	NOTCH4	hg38	chr6	32220523	32220523	MISSENSE		SNP	C	C	A	g.chr6:32220523C>A	ENST00000375023.3	-	6	1180	c.1041G>T	c.(1039-1041)tgG>tgT	p.W347C	0.618454	TTGTGCCGCCCCAGCCACTCA
chr6	33293852	G	T	0.553	NA	0.49	0.521	0.513	PASS	RGL2	hg38	chr6	33293852	33293852	MISSENSE		SNP	G	G	T	g.chr6:33293852G>T	ENST00000497454.6	-	13	1565	c.1451C>A	c.(1450-1452)cCt>cAt	p.P484H	0.581047	ATCATGGTCAGGTTGGAGGTT	PFDN6_ENST00000463584.1_INTRON/WDR46_ENST00000374617.9_FIVE_PRIME_FLANK
chr6	33301768	C	T	0.475	NA	0.376	0.459	0.494	PASS	TAPBP	hg38	chr6	33301768	33301768	MISSENSE		SNP	C	C	T	g.chr6:33301768C>T	ENST00000489157.5	-	7	1291	c.1078G>A	c.(1078-1080)Gca>Aca	p.A360T	0.421446	CCTCACTCTGCTTTCTGGAAG	TAPBP_ENST00000434618.7_MISSENSE_p.A447T/TAPBP_ENST00000475304.5_MISSENSE_p.A465T/RGL2_ENST00000497454.6_FIVE_PRIME_FLANK
chr6	34544352	GC	G	0.49	NA	0.531	0.524	0.482	PASS	SPDEF	hg38	chr6	34544353	34544353	FRAME_SHIFT_DEL		DEL	C	C	-	g.chr6:34544353delC	ENST00000374037.8	-	2	534	c.103delG	c.(103-105)gcafs	p.A35fs	0.65586	AGACCCACTGCCCCCGCTGCC	SPDEF_ENST00000544425.2_FRAME_SHIFT_DEL_p.A35fs
chr6	35083201	C	T	0.417	NA	0.504	0.432	0.476	PASS	ANKS1A	hg38	chr6	35083201	35083201	MISSENSE		SNP	C	C	T	g.chr6:35083201C>T	ENST00000360359.5	+	19	3030	c.2882C>T	c.(2881-2883)aCg>aTg	p.T961M	0.593516	ACAGAATCCACGCAAGACGCC	ANKS1A_ENST00000649117.1_MISSENSE_p.T982M
chr6	36721646	T	TC	0.436	NA	0.479	0.53	0.501	PASS	RAB44	hg38	chr6	36721646	36721647	FRAME_SHIFT_INS		INS	-	-	C	g.chr6:36721646_36721647insC	ENST00000612677.6	+	9	1614	c.1512_1513insC	c.(1513-1515)cccfs	p.A507fs	0.64	TGGGCCCCCTCCCCCTGCGA
chr6	38872627	C	T	0.223	NA	0.176	0.166	0.108	PASS	DNAH8	hg38	chr6	38872627	38872627	MISSENSE		SNP	C	C	T	g.chr6:38872627C>T	ENST00000327475.11	+	50	7221	c.7082C>T	c.(7081-7083)gCg>gTg	p.A2361V	0.394015	CTAATGAAGGCGCAAACAGAA	DNAH8_ENST00000359357.7_MISSENSE_p.A2144V/DNAH8_ENST00000449981.6_MISSENSE_p.A2361V
chr6	41043055	C	T	0.506	NA	0.524	0.513	0.485	PASS	TSPO2	hg38	chr6	41043055	41043055	MISSENSE		SNP	C	C	T	g.chr6:41043055C>T	ENST00000373158.6	+	2	298	c.70C>T	c.(70-72)Cgt>Tgt	p.R24C	0.53616	GCTGTTCACTCGTGATCACAT	TSPO2_ENST00000373161.6_MISSENSE_p.R24C/TSPO2_ENST00000470917.1_MISSENSE_p.R24C/UNC5CL_ENST00000244565.8_FIVE_PRIME_FLANK
chr6	41594915	G	A	0.437	NA	0.462	0.545	0.425	PASS	FOXP4	hg38	chr6	41594915	41594915	MISSENSE		SNP	G	G	A	g.chr6:41594915G>A	ENST00000373063.7	+	14	2001	c.1543G>A	c.(1543-1545)Gtg>Atg	p.V515M	0.630923	CTTCGTCCGCGTGGAGAACGT	FOXP4_ENST00000307972.8_MISSENSE_p.V528M/FOXP4_ENST00000409208.5_MISSENSE_p.V516M/FOXP4_ENST00000373057.7_MISSENSE_p.V526M/FOXP4_ENST00000373060.5_MISSENSE_p.V528M/MIR4641_ENST00000578353.1_FIVE_PRIME_FLANK
chr6	41806416	G	A	0.378	NA	0.435	0.435	0.526	PASS	USP49	hg38	chr6	41806416	41806416	MISSENSE		SNP	G	G	A	g.chr6:41806416G>A	ENST00000394253.7	-	3	898	c.568C>T	c.(568-570)Cgc>Tgc	p.R190C	0.740648	TTCACCTCGCGCCGCCGCCTC	USP49_ENST00000373006.5_MISSENSE_p.R190C/USP49_ENST00000373010.5_MISSENSE_p.R190C
chr6	43200019	A	G	0.512	NA	0.47	0.516	0.484	PASS	CUL9	hg38	chr6	43200019	43200019	MISSENSE		SNP	A	A	G	g.chr6:43200019A>G	ENST00000372647.6	+	14	3321	c.3247A>G	c.(3247-3249)Atc>Gtc	p.I1083V	0.531172	AGCAAAAGAGATCCTCTCCAA	CUL9_ENST00000252050.9_MISSENSE_p.I1083V
chr6	43339629	CG	C	0.607	NA	0.566	0.55	0.521	PASS	ZNF318	hg38	chr6	43339630	43339630	FRAME_SHIFT_DEL		DEL	G	G	-	g.chr6:43339630delG	ENST00000361428.3	-	10	4651	c.4368delC	c.(4366-4368)cccfs	p.V1457fs	0.516209	GAGGTATAACGGGGGGTGGTG
chr6	43587333	G	A	0.464	NA	0.489	0.546	0.441	PASS	POLH	hg38	chr6	43587333	43587333	MISSENSE		SNP	G	G	A	g.chr6:43587333G>A	ENST00000372236.9	+	4	594	c.334G>A	c.(334-336)Gcc>Acc	p.A112T	0.456359	GATTGAACGTGCCAGCATTGA	POLH_ENST00000372226.1_MISSENSE_p.A112T
chr6	44276258	C	T	0.635	NA	0.469	0.491	0.437	PASS	TMEM151B	hg38	chr6	44276258	44276258	MISSENSE		SNP	C	C	T	g.chr6:44276258C>T	ENST00000451188.7	+	3	1725	c.1432C>T	c.(1432-1434)Cgt>Tgt	p.R478C	0.755611	CTCGCTGGGCCGTCTCTACGG	TMEM151B_ENST00000438774.2_INTRON/AL353588.1_ENST00000505802.1_INTRON
chr6	44301455	TC	T	0.484	NA	0.524	0.609	0.45	PASS	AARS2	hg38	chr6	44301456	44301456	FRAME_SHIFT_DEL		DEL	C	C	-	g.chr6:44301456delC	ENST00000244571.5	-	20	2632	c.2607delG	c.(2605-2607)aagfs	p.T871fs	0.586035	CCTGAGTTTTCTTTGCAGCCT	TMEM151B_ENST00000438774.2_INTRON/TCTE1_ENST00000371505.5_FIVE_PRIME_FLANK/AL353588.1_ENST00000505802.1_INTRON
chr6	46691703	C	T	0.546	NA	0.432	0.417	0.497	PASS	TDRD6	hg38	chr6	46691703	46691703	MISSENSE		SNP	C	C	T	g.chr6:46691703C>T	ENST00000316081.11	+	1	3819	c.3575C>T	c.(3574-3576)aCa>aTa	p.T1192I	0.311721	TTGCCATGTACAGAGTATTTA	TDRD6_ENST00000544460.5_MISSENSE_p.T1192I/AL591242.1_ENST00000422284.6_FIVE_PRIME_FLANK/AL591242.1_ENST00000434329.2_FIVE_PRIME_FLANK
chr6	52469409	CA	C	0.434	NA	0.37	0.47	0.548	PASS	EFHC1	hg38	chr6	52469410	52469410	FRAME_SHIFT_DEL		DEL	A	A	-	g.chr6:52469410delA	ENST00000371068.11	+	7	1283	c.1215delA	c.(1213-1215)ccafs	p.D408fs	0.336658	CAAAAGCTCCAAAAAAAGACG	EFHC1_ENST00000637353.1_FRAME_SHIFT_DEL_p.D408fs/EFHC1_ENST00000636107.1_FRAME_SHIFT_DEL_p.D408fs/EFHC1_ENST00000635984.1_FRAME_SHIFT_DEL_p.D300fs/EFHC1_ENST00000635996.1_FRAME_SHIFT_DEL_p.D408fs/EFHC1_ENST00000636489.1_FRAME_SHIFT_DEL_p.D389fs/EFHC1_ENST00000636702.1_FRAME_SHIFT_DEL_p.D398fs/EFHC1_ENST00000637089.1_FRAME_SHIFT_DEL_p.D408fs/EFHC1_ENST00000636954.1_FRAME_SHIFT_DEL_p.D389fs/EFHC1_E…
chr6	54137372	T	C	0.607	NA	0.465	0.447	0.46	PASS	MLIP	hg38	chr6	54137372	54137372	MISSENSE		SNP	T	T	C	g.chr6:54137372T>C	ENST00000514921.5	+	4	1383	c.1270T>C	c.(1270-1272)Tcc>Ccc	p.S424P	0.516209	TTCCCCTGCATCCTGTCCCAC	MLIP_ENST00000274897.9_INTRON/MLIP_ENST00000502396.6_MISSENSE_p.S435P/MLIP_ENST00000370877.6_INTRON/MLIP_ENST00000370876.6_INTRON/MLIP_ENST00000509997.5_INTRON
chr6	56059171	G	T	0.486	NA	0.335	0.515	0.475	PASS	COL21A1	hg38	chr6	56059171	56059171	MISSENSE		SNP	G	G	T	g.chr6:56059171G>T	ENST00000244728.10	-	29	2912	c.2680C>A	c.(2680-2682)Ccc>Acc	p.P894T	0.356608	TCACCTGGGGGACCAGGAGGA	COL21A1_ENST00000370819.5_MISSENSE_p.P891T/COL21A1_ENST00000535941.5_MISSENSE_p.P893T
chr6	56555345	C	T	0.489	NA	0.492	0.529	0.422	PASS	DST	hg38	chr6	56555345	56555345	SPLICE_SITE	MISSENSE	SNP	C	C	T	g.chr6:56555345C>T	ENST00000361203.7	-	56	14511	c.14503G>A	c.(14503-14505)Gag>Aag	p.E4835K	0.408978	GTAGACAAACCTGCTTTCTGT	DST_ENST00000370788.6_SPLICE_SITE_p.E2749K/DST_ENST00000244364.10_SPLICE_SITE_p.E2423K/DST_ENST00000312431.10_SPLICE_SITE_p.E2789K/DST_ENST00000421834.6_SPLICE_SITE_p.E2749K
chr6	57147724	A	G	0.481	NA	0.5	0.494	0.473	PASS	ZNF451	hg38	chr6	57147724	57147724	MISSENSE		SNP	A	A	G	g.chr6:57147724A>G	ENST00000370706.9	+	10	1705	c.1639A>G	c.(1639-1641)Atg>Gtg	p.M547V	0.40399	AGATACTATCATGGCACATGT	ZNF451_ENST00000357489.7_MISSENSE_p.M547V/ZNF451_ENST00000491832.6_MISSENSE_p.M547V/ZNF451-AS1_ENST00000416069.6_RNA/ZNF451-AS1_ENST00000648959.1_RNA
chr6	63691751	G	A	0.55	NA	0.514	0.415	0.44	PASS	PHF3	hg38	chr6	63691751	63691751	MISSENSE		SNP	G	G	A	g.chr6:63691751G>A	ENST00000262043.8	+	5	2578	c.2204G>A	c.(2203-2205)tGt>tAt	p.C735Y	0.339152	ATGGTTGGCTGTGGGAGATGT	PHF3_ENST00000393387.5_MISSENSE_p.C735Y	GBM(135_%3B_136_%20_1820_%20_29512_%20_34071_%20_46235)
chr6	64591218	C	A	0.087	NA	0.085	0.193	0.121	PASS	EYS	hg38	chr6	64591218	64591218	MISSENSE		SNP	C	C	A	g.chr6:64591218C>A	ENST00000503581.6	-	26	5188	c.4649G>T	c.(4648-4650)aGa>aTa	p.R1550I	0.411471	GCTTAATTCTCTTAAAGAATC	EYS_ENST00000370621.7_MISSENSE_p.R1550I
chr6	64886834	C	CA	0.421	NA	0.508	0.556	0.486	PASS	EYS	hg38	chr6	64886834	64886835	FRAME_SHIFT_INS		INS	-	-	A	g.chr6:64886834_64886835insA	ENST00000503581.6	-	19	3394	c.2854_2855insT	c.(2854-2856)tgtfs	p.C952fs	0.315	TCACAATTACAAAAAAATCT	EYS_ENST00000370621.7_FRAME_SHIFT_INS_p.C952fs
chr6	65495316	C	A	0.46	NA	0.529	0.388	0.459	PASS	EYS	hg38	chr6	65495316	65495316	MISSENSE		SNP	C	C	A	g.chr6:65495316C>A	ENST00000393380.6	-	4	633	c.95G>T	c.(94-96)tGg>tTg	p.W32L	0.376559	TTGTGGATGCCATTCTTCCAC	EYS_ENST00000342421.9_MISSENSE_p.W32L/EYS_ENST00000503581.6_MISSENSE_p.W32L/EYS_ENST00000370621.7_MISSENSE_p.W32L
chr6	70281424	C	G	0.473	NA	0.387	0.418	0.417	PASS	COL9A1	hg38	chr6	70281424	70281424	MISSENSE		SNP	C	C	G	g.chr6:70281424C>G	ENST00000357250.10	-	8	1001	c.842G>C	c.(841-843)gGc>gCc	p.G281A	0.578554	TCCAGGGGGGCCCGGAGGCCC	COL9A1_ENST00000320755.12_MISSENSE_p.G38A/COL9A1_ENST00000370496.3_MISSENSE_p.G281A
chr6	70526072	GA	G	0.404	NA	0.618	0.591	0.475	PASS	FAM135A	hg38	chr6	70526073	70526073	FRAME_SHIFT_DEL		DEL	A	A	-	g.chr6:70526073delA	ENST00000505769.5	+	15	2135	c.1729delA	c.(1729-1731)aaafs	p.N579fs	0.36409	TAGAACTATGAAAAAAAATAG	FAM135A_ENST00000361499.7_FRAME_SHIFT_DEL_p.N803fs/FAM135A_ENST00000418814.6_FRAME_SHIFT_DEL_p.N999fs/FAM135A_ENST00000457062.6_FRAME_SHIFT_DEL_p.N786fs/FAM135A_ENST00000505868.1_FRAME_SHIFT_DEL_p.N999fs/FAM135A_ENST00000370479.7_FRAME_SHIFT_DEL_p.N999fs
chr6	70526562	C	T	0.524	NA	0.538	0.572	0.506	PASS	FAM135A	hg38	chr6	70526562	70526562	NONSENSE		SNP	C	C	T	g.chr6:70526562C>T	ENST00000505769.5	+	15	2625	c.2218C>T	c.(2218-2220)Cga>Tga	p.R740*	0.356608	GTCTGCACCACGAGAGTCTCC	FAM135A_ENST00000361499.7_NONSENSE_p.R964*/FAM135A_ENST00000418814.6_NONSENSE_p.R1160*/FAM135A_ENST00000457062.6_NONSENSE_p.R947*/FAM135A_ENST00000505868.1_NONSENSE_p.R1160*/FAM135A_ENST00000370479.7_NONSENSE_p.R1160*
chr6	70836970	TA	T	0.492	NA	0.517	0.431	0.543	PASS	SMAP1	hg38	chr6	70836971	70836971	FRAME_SHIFT_DEL		DEL	A	A	-	g.chr6:70836971delA	ENST00000316999.9	+	6	773	c.526delA	c.(526-528)aaafs	p.S178fs	0.309227	ACTGGAGCCTAAAAAAAGTAC	SMAP1_ENST00000370455.8_FRAME_SHIFT_DEL_p.S205fs/SMAP1_ENST00000370452.7_FRAME_SHIFT_DEL_p.S178fs/SMAP1_ENST00000619054.4_FRAME_SHIFT_DEL_p.S195fs
chr6	73363667	C	T	0.53	NA	0.45	0.518	0.548	PASS	KHDC3L	hg38	chr6	73363667	73363667	MISSENSE		SNP	C	C	T	g.chr6:73363667C>T	ENST00000370367.4	+	3	533	c.461C>T	c.(460-462)gCc>gTc	p.A154V	0.630923	GTCCGGGAGGCCGGGACCCAG
chr6	73369274	CG	C	0.537	NA	0.521	0.412	0.538	PASS	OOEP	hg38	chr6	73369275	73369275	FRAME_SHIFT_DEL		DEL	G	G	-	g.chr6:73369275delG	ENST00000370363.5	-	3	630	c.136delC	c.(136-138)cgtfs	p.R46fs	0.541147	TTCTGTACACGGGGCCGCCCG	OOEP_ENST00000370359.5_FRAME_SHIFT_DEL_p.R101fs/OOEP-AS1_ENST00000445350.2_FIVE_PRIME_FLANK
chr6	73428797	G	C	0.372	NA	0.428	0.501	0.522	PASS	CGAS	hg38	chr6	73428797	73428797	MISSENSE		SNP	G	G	C	g.chr6:73428797G>C	ENST00000370315.4	-	4	1245	c.1129C>G	c.(1129-1131)Cta>Gta	p.L377V	0.441397	GAGAAGGATAGCCGCCATGTT	CGAS_ENST00000370318.5_MISSENSE_p.L377V
chr6	75886025	G	A	0.36	NA	0.335	0.539	0.386	PASS	MYO6	hg38	chr6	75886025	75886025	MISSENSE		SNP	G	G	A	g.chr6:75886025G>A	ENST00000369985.9	+	24	2670	c.2438G>A	c.(2437-2439)cGa>cAa	p.R813Q	0.276808	ATAAAATATCGAGCTGAAGCC	MYO6_ENST00000664640.1_MISSENSE_p.R813Q/MYO6_ENST00000369975.6_MISSENSE_p.R813Q/MYO6_ENST00000369977.8_MISSENSE_p.R813Q/MYO6_ENST00000672093.1_MISSENSE_p.R813Q/MYO6_ENST00000615563.4_MISSENSE_p.R813Q/MYO6_ENST00000369981.7_MISSENSE_p.R813Q
chr6	77463112	C	CA	0.458	NA	0.436	0.43	0.491	PASS	HTR1B	hg38	chr6	77463112	77463113	FRAME_SHIFT_INS		INS	-	-	A	g.chr6:77463112_77463113insA	ENST00000369947.5	-	1	380	c.291_292insT	c.(292-294)gtgfs	p.V98fs	0.575	GGATGGACACAAGCAGGTCG
chr6	79696495	GT	G	0.623	NA	0.615	0.494	0.497	PASS	SH3BGRL2	hg38	chr6	79696496	79696496	FRAME_SHIFT_DEL		DEL	T	T	-	g.chr6:79696496delT	ENST00000369838.6	+	3	375	c.243delT	c.(241-243)agtfs	p.F83fs	0.32419	ATTATGACAGTTTTTTTGAAT
chr6	80168969	A	AT	0.48	NA	0.521	0.485	0.506	PASS	BCKDHB	hg38	chr6	80168969	80168970	FRAME_SHIFT_INS		INS	-	-	T	g.chr6:80168969_80168970insT	ENST00000320393.9	+	5	595	c.572_573insT	c.(571-573)catfs	p.G192fs	0.425	GTGTTGGTCATGGGGCTCTC	BCKDHB_ENST00000356489.9_FRAME_SHIFT_INS_p.G192fs/BCKDHB_ENST00000369760.8_FRAME_SHIFT_INS_p.G192fs
chr6	83100873	CT	C	0.36	NA	0.462	0.458	0.387	PASS	DOP1A	hg38	chr6	83100874	83100874	FRAME_SHIFT_DEL		DEL	T	T	-	g.chr6:83100874delT	ENST00000349129.6	+	4	567	c.308delT	c.(307-309)cttfs	p.L105fs	0.331671	GCCAAAGATCTTTTTTTATAT	DOP1A_ENST00000369739.7_FRAME_SHIFT_DEL_p.L105fs/DOP1A_ENST00000237163.9_FRAME_SHIFT_DEL_p.L105fs
chr6	84160831	A	T	0.563	NA	0.369	0.424	0.435	PASS	CEP162	hg38	chr6	84160831	84160831	MISSENSE		SNP	A	A	T	g.chr6:84160831A>T	ENST00000403245.8	-	21	2885	c.2762T>A	c.(2761-2763)aTt>aAt	p.I921N	0.311721	CAGATCCTGAATTTTTTTGGC	CEP162_ENST00000257766.8_MISSENSE_p.I845N/CEP162_ENST00000617909.1_MISSENSE_p.I845N
chr6	84748057	G	A	0.55	NA	0.416	0.404	0.431	PASS	TBX18	hg38	chr6	84748057	84748057	MISSENSE		SNP	G	G	A	g.chr6:84748057G>A	ENST00000369663.10	-	5	1219	c.802C>T	c.(802-804)Ccg>Tcg	p.P268S	0.401496	TGCACTCGCGGTTGGTATTTG	TBX18_ENST00000606784.5_MISSENSE_p.P110S
chr6	87341296	TA	T	0.446	NA	0.419	0.473	0.383	PASS	SMIM8	hg38	chr6	87341297	87341297	FRAME_SHIFT_DEL		DEL	A	A	-	g.chr6:87341297delA	ENST00000608525.5	+	3	253	c.207delA	c.(205-207)gtafs	p.M71fs	0.416459	AAATGGGGGTAAAAATGAGTG	SMIM8_ENST00000392863.6_THREE_PRIME_UTR/SMIM8_ENST00000229570.9_THREE_PRIME_UTR/SMIM8_ENST00000608353.5_THREE_PRIME_UTR/C6orf163_ENST00000388923.5_FIVE_PRIME_FLANK
chr6	87477415	G	A	0.459	NA	0.465	0.399	0.494	PASS	SLC35A1	hg38	chr6	87477415	87477415	MISSENSE		SNP	G	G	A	g.chr6:87477415G>A	ENST00000369552.9	+	2	100	c.70G>A	c.(70-72)Gct>Act	p.A24T	0.311721	GACCCTGATGGCTGCAGTCTA	SLC35A1_ENST00000369556.7_MISSENSE_p.A24T/SLC35A1_ENST00000369557.9_MISSENSE_p.A24T/SLC35A1_ENST00000622775.3_MISSENSE_p.A5T/AL049697.1_ENST00000507897.5_THREE_PRIME_UTR	NSCLC(183_%3B_214_%20_2117_%20_17033_%20_22638_%20_44782)_%7C_Ovarian(87_%3B_1008_%20_1343_%20_9644_%20_42916_%20_50932)
chr6	88047952	T	C	0.485	NA	0.473	0.531	0.493	PASS	SPACA1	hg38	chr6	88047952	88047952	MISSENSE		SNP	T	T	C	g.chr6:88047952T>C	ENST00000237201.2	+	1	112	c.47T>C	c.(46-48)gTc>gCc	p.V16A	0.713217	CTGATGACTGTCGGCTGGCTG	AL136096.1_ENST00000661132.1_FIVE_PRIME_FLANK
chr6	89644043	G	A	0.525	NA	0.407	0.464	0.431	PASS	MDN1	hg38	chr6	89644043	89644043	NONSENSE		SNP	G	G	A	g.chr6:89644043G>A	ENST00000369393.8	-	102	16940	c.16753C>T	c.(16753-16755)Cag>Tag	p.Q5585*	0.428928	TCAAACCACTGTCTGAGGGCA	MDN1_ENST00000629399.2_NONSENSE_p.Q5585*
chr6	99443647	C	T	0.516	NA	0.392	0.42	0.435	PASS	USP45	hg38	chr6	99443647	99443647	MISSENSE		SNP	C	C	T	g.chr6:99443647C>T	ENST00000327681.10	-	15	2524	c.1991G>A	c.(1990-1992)gGa>gAa	p.G664E	0.286783	AGTATAAACTCCTTCTACTTT	USP45_ENST00000500704.6_MISSENSE_p.G664E/USP45_ENST00000369233.6_MISSENSE_p.G616E
chr6	101399381	T	C	0.411	NA	0.519	0.438	0.453	PASS	GRIK2	hg38	chr6	101399381	101399381	MISSENSE		SNP	T	T	C	g.chr6:101399381T>C	ENST00000421544.6	+	4	607	c.104T>C	c.(103-105)gTa>gCa	p.V35A	0.501247	ACCACACATGTATTAAGATTT	GRIK2_ENST00000369138.5_MISSENSE_p.V35A/GRIK2_ENST00000413795.5_MISSENSE_p.V35A/GRIK2_ENST00000358361.7_MISSENSE_p.V35A
chr6	106105716	C	T	0.44	NA	0.549	0.441	0.494	PASS	PRDM1	hg38	chr6	106105716	106105716	MISSENSE		SNP	C	C	T	g.chr6:106105716C>T	ENST00000369091.6	+	5	1668	c.1448C>T	c.(1447-1449)gCg>gTg	p.A483V	0.61596	TCTCCCACGGCGGGAACAGCC	PRDM1_ENST00000369096.9_MISSENSE_p.A519V/PRDM1_ENST00000651185.1_MISSENSE_p.A483V/PRDM1_ENST00000652320.1_MISSENSE_p.A483V/PRDM1_ENST00000648754.1_MISSENSE_p.A533V/PRDM1_ENST00000369089.3_MISSENSE_p.A385V/ATG5_ENST00000636437.1_INTRON		\PR_%20_domain_%20_containing_%20_1_%2C__%20_with_%20_ZNF_%20_domain\""	639	6	6q21	yes		DLBCL			L	Rec	\D_%2C__%20_N_%2C__%20_Mis_%2C__%20_F_%2C__%20_S\""
chr6	107070254	C	T	0.415	NA	0.409	0.521	0.52	PASS	BEND3	hg38	chr6	107070254	107070254	MISSENSE		SNP	C	C	T	g.chr6:107070254C>T	ENST00000369042.5	-	4	1128	c.937G>A	c.(937-939)Gtc>Atc	p.V313I	0.643392	GGGTAGTAGACCTCCACATAG	BEND3_ENST00000429433.3_MISSENSE_p.V313I
chr6	107635234	CG	C	0.457	NA	0.522	0.564	0.432	PASS	SOBP	hg38	chr6	107635235	107635235	FRAME_SHIFT_DEL		DEL	G	G	-	g.chr6:107635235delG	ENST00000317357.10	+	6	2890	c.2391delG	c.(2389-2391)gcgfs	p.G799fs	0.678304	AGGCCCTGGCGGGGGGCGACA
chr6	108295218	G	A	0.538	NA	0.52	0.519	0.392	PASS	AFG1L	hg38	chr6	108295218	108295218	SPLICE_SITE	MISSENSE	SNP	G	G	A	g.chr6:108295218G>A	ENST00000368977.9	+	1	165	c.139G>A	c.(139-141)Gcc>Acc	p.A47T	0.573566	CTTTTGGAAAGGTCAGTGACT
chr6	109506362	T	C	0.513	NA	0.496	0.477	0.444	PASS	AK9	hg38	chr6	109506362	109506362	MISSENSE		SNP	T	T	C	g.chr6:109506362T>C	ENST00000424296.6	-	35	4891	c.4814A>G	c.(4813-4815)aAa>aGa	p.K1605R	0.316708	CTGCATGTATTTATTCACCAT	AL109947.1_ENST00000658720.1_RNA
chr6	109691467	C	T	0.454	NA	0.46	0.509	0.483	PASS	FIG4	hg38	chr6	109691467	109691467	MISSENSE		SNP	C	C	T	g.chr6:109691467C>T	ENST00000230124.8	+	1	172	c.32C>T	c.(31-33)tCg>tTg	p.S11L	0.625935	ATCATCAGCTCGGTCCAGAAG	AK9_ENST00000285397.9_FIVE_PRIME_FLANK/AK9_ENST00000368948.6_FIVE_PRIME_FLANK/AK9_ENST00000424296.6_FIVE_PRIME_FLANK
chr6	109979461	G	A	0.56	NA	0.485	0.431	0.519	PASS	GPR6	hg38	chr6	109979461	109979461	MISSENSE		SNP	G	G	A	g.chr6:109979461G>A	ENST00000275169.4	+	1	349	c.349G>A	c.(349-351)Gct>Act	p.A117T	0.640898	CCTGGCCACCGCTGACCTGTT	GPR6_ENST00000414000.3_MISSENSE_p.A132T
chr6	110404898	C	T	0.107	NA	0.127	0.081	0.108	PASS	DDO	hg38	chr6	110404898	110404898	MISSENSE		SNP	C	C	T	g.chr6:110404898C>T	ENST00000368924.8	-	4	447	c.418G>A	c.(418-420)Gtg>Atg	p.V140M	0.408978	CCCAGAACCACGTCAGCCCAG	DDO_ENST00000368923.8_INTRON/DDO_ENST00000674206.1_INTRON
chr6	111372700	T	TG	0.428	NA	0.453	0.625	0.474	PASS	REV3L	hg38	chr6	111372700	111372701	FRAME_SHIFT_INS		INS	-	-	G	g.chr6:111372700_111372701insG	ENST00000368802.8	-	13	5985	c.5654_5655insC	c.(5653-5655)ccafs	p.S1886fs	0.3925	TTCCCTACTTGGGGGGGACA	REV3L_ENST00000358835.7_FRAME_SHIFT_INS_p.S1886fs/REV3L_ENST00000435970.5_FRAME_SHIFT_INS_p.S1808fs
chr6	116252981	T	C	0.411	NA	0.51	0.526	0.524	PASS	TSPYL4	hg38	chr6	116252981	116252981	MISSENSE		SNP	T	T	C	g.chr6:116252981T>C	ENST00000420283.3	-	1	1095	c.1028A>G	c.(1027-1029)cAc>cGc	p.H343R	0.521197	CCGGTTTCTGTGGATATGAGC	DSE_ENST00000647244.1_FIVE_PRIME_FLANK
chr6	116792542	G	C	0.38	NA	0.456	0.586	0.475	PASS	GPRC6A	hg38	chr6	116792542	116792542	MISSENSE		SNP	G	G	C	g.chr6:116792542G>C	ENST00000310357.8	-	6	2451	c.2381C>G	c.(2380-2382)gCt>gGt	p.A794G	0.394015	TGTGATCCAAGCTATGAAGTA	GPRC6A_ENST00000530250.1_MISSENSE_p.A619G/GPRC6A_ENST00000368549.7_MISSENSE_p.A723G
chr6	127475321	C	T	0.577	NA	0.46	0.471	0.511	PASS	SOGA3	hg38	chr6	127475321	127475321	MISSENSE		SNP	C	C	T	g.chr6:127475321C>T	ENST00000525778.5	-	6	3451	c.2705G>A	c.(2704-2706)gGc>gAc	p.G902D	0.685786	CTCCTCGGCGCCGCGGTCGTC	SOGA3_ENST00000465909.2_MISSENSE_p.G902D/AL096711.2_ENST00000481848.6_MISSENSE_p.G902D
chr6	129366312	C	T	0.52	NA	0.413	0.483	0.59	PASS	LAMA2	hg38	chr6	129366312	129366312	MISSENSE		SNP	C	C	T	g.chr6:129366312C>T	ENST00000421865.2	+	33	4860	c.4811C>T	c.(4810-4812)gCg>gTg	p.A1604V	0.453865	CCGCTGCCTGCGCCATATAAA	LAMA2_ENST00000618192.4_MISSENSE_p.A1604V/LAMA2_ENST00000617695.4_MISSENSE_p.A1604V
chr6	131623400	G	A	0.452	NA	0.556	0.446	0.45	PASS	MED23	hg38	chr6	131623400	131623400	MISSENSE		SNP	G	G	A	g.chr6:131623400G>A	ENST00000368068.8	-	5	540	c.347C>T	c.(346-348)gCc>gTc	p.A116V	0.359102	AAATGTTAAGGCCCAAAGCTG	MED23_ENST00000368058.5_MISSENSE_p.A116V/MED23_ENST00000354577.8_MISSENSE_p.A116V/MED23_ENST00000368060.7_MISSENSE_p.A116V/MED23_ENST00000368053.8_MISSENSE_p.A116V/MED23_ENST00000539158.1_MISSENSE_p.A116V
chr6	133891768	C	T	0.398	NA	0.413	0.427	0.487	PASS	TCF21	hg38	chr6	133891768	133891768	MISSENSE		SNP	C	C	T	g.chr6:133891768C>T	ENST00000237316.3	+	2	569	c.506C>T	c.(505-507)aCc>aTc	p.T169I	0.633416	GAAGTGGTGACCGCGAGCCGC	TCF21_ENST00000367882.5_MISSENSE_p.T169I/TARID_ENST00000630119.2_RNA/TARID_ENST00000607033.5_FIVE_PRIME_FLANK
chr6	134978761	T	A	0.463	NA	0.545	0.406	0.446	PASS	HBS1L	hg38	chr6	134978761	134978761	MISSENSE		SNP	T	T	A	g.chr6:134978761T>A	ENST00000367837.10	-	15	1846	c.1715A>T	c.(1714-1716)aAa>aTa	p.K572I	0.304239	AATGGGTACTTTGGGGCCACA	HBS1L_ENST00000367826.6_MISSENSE_p.K530I/HBS1L_ENST00000415177.6_MISSENSE_p.K507I/HBS1L_ENST00000527578.5_MISSENSE_p.K408I
chr6	136846134	G	A	0.449	NA	0.432	0.505	0.476	PASS	PEX7	hg38	chr6	136846134	136846134	MISSENSE		SNP	G	G	A	g.chr6:136846134G>A	ENST00000318471.5	+	5	553	c.479G>A	c.(478-480)aGc>aAc	p.S160N	0.329177	ATTATTTATAGCACAATCTGG	PEX7_ENST00000541292.5_MISSENSE_p.S160N
chr6	138404590	GC	G	0.56	NA	0.563	0.592	0.645	PASS	HEBP2	hg38	chr6	138404591	138404591	FRAME_SHIFT_DEL		DEL	C	C	-	g.chr6:138404591delC	ENST00000607197.6	+	1	368	c.96delC	c.(94-96)ggcfs	p.Q34fs	0.698254	AGGACGCCGGCCCCCAGGTAG	HEBP2_ENST00000367697.7_FRAME_SHIFT_DEL_p.Q34fs/HEBP2_ENST00000448741.5_INTRON/MARCKSL1P2_ENST00000401037.3_FIVE_PRIME_FLANK
chr6	139166533	G	A	0.51	NA	0.485	0.516	0.481	PASS	HECA	hg38	chr6	139166533	139166533	MISSENSE		SNP	G	G	A	g.chr6:139166533G>A	ENST00000367658.3	+	2	838	c.521G>A	c.(520-522)cGc>cAc	p.R174H	0.59601	CTGGCCTTCCGCTTCTGCTCT	AL158850.1_ENST00000585874.5_RNA
chr6	145955045	GA	G	0.486	NA	0.479	0.491	0.468	PASS	SHPRH	hg38	chr6	145955046	145955046	FRAME_SHIFT_DEL		DEL	A	A	-	g.chr6:145955046delA	ENST00000275233.12	-	2	938	c.277delT	c.(277-279)tccfs	p.S93fs	0.369077	GACAAAGGGGAAAAAATACCA	SHPRH_ENST00000367505.6_FRAME_SHIFT_DEL_p.S93fs/SHPRH_ENST00000438092.6_FRAME_SHIFT_DEL_p.S93fs/SHPRH_ENST00000629427.2_FRAME_SHIFT_DEL_p.S93fs/SHPRH_ENST00000367503.7_INTRON
chr6	147509211	CG	C	0.712	NA	0.638	0.667	0.482	PASS	SAMD5	hg38	chr6	147509212	147509212	FRAME_SHIFT_DEL		DEL	G	G	-	g.chr6:147509212delG	ENST00000367474.2	+	1	522	c.284delG	c.(283-285)cggfs	p.E97fs	0.735661	ACCGGCCGCCGGGGGGAGCCG
chr6	149683492	GA	G	0.451	NA	0.508	0.524	0.412	PASS	LATS1	hg38	chr6	149683493	149683493	FRAME_SHIFT_DEL		DEL	A	A	-	g.chr6:149683493delA	ENST00000543571.6	-	4	1990	c.1596delT	c.(1594-1596)tttfs	p.P533fs	0.453865	TTCCCTCAGGAAAAGGACTGG	LATS1_ENST00000253339.9_FRAME_SHIFT_DEL_p.P533fs/LATS1_ENST00000392273.7_FRAME_SHIFT_DEL_p.P533fs
chr6	149796499	C	T	0.44	NA	0.433	0.492	0.469	PASS	PCMT1	hg38	chr6	149796499	149796499	SPLICE_SITE	MISSENSE	SNP	C	C	T	g.chr6:149796499C>T	ENST00000464889.6	+	6	961	c.503C>T	c.(502-504)gCg>gTg	p.A168V	0.346633	GTACCCCAGGCGGTGAGTCGG	PCMT1_ENST00000367384.7_SPLICE_SITE_p.A168V/PCMT1_ENST00000367378.6_SPLICE_SITE_p.A168V/PCMT1_ENST00000649295.1_SPLICE_SITE_p.A226V/PCMT1_ENST00000367380.9_SPLICE_SITE_p.A191V/PCMT1_ENST00000544496.5_SPLICE_SITE_p.A191V/AL355312.2_ENST00000455607.3_RNA
chr6	152387351	A	T	0.46	NA	0.513	0.452	0.561	PASS	SYNE1	hg38	chr6	152387351	152387351	MISSENSE		SNP	A	A	T	g.chr6:152387351A>T	ENST00000367255.10	-	54	8773	c.8208T>A	c.(8206-8208)aaT>aaA	p.N2736K	0.413965	CTACATAGTCATTCCATTGGC	SYNE1_ENST00000423061.6_MISSENSE_p.N2743K/SYNE1_ENST00000341594.9_MISSENSE_p.N2758K
chr6	155129558	C	A	0.537	NA	0.454	0.469	0.467	PASS	TIAM2	hg38	chr6	155129558	155129558	MISSENSE		SNP	C	C	A	g.chr6:155129558C>A	ENST00000461783.7	+	6	1608	c.335C>A	c.(334-336)aCt>aAt	p.T112N	0.566085	GCTTTCTCAACTGAGAATGGC	TIAM2_ENST00000360366.8_MISSENSE_p.T112N/TIAM2_ENST00000529824.6_MISSENSE_p.T112N
chr6	155436427	C	A	0.472	NA	0.519	0.527	0.425	PASS	NOX3	hg38	chr6	155436427	155436427	MISSENSE		SNP	C	C	A	g.chr6:155436427C>A	ENST00000159060.3	-	7	828	c.789G>T	c.(787-789)aaG>aaT	p.K263N	0.401496	CCGAGGGTTCCTTGCCAGAAA
chr6	157672993	GC	G	0.571	NA	0.48	0.492	0.556	PASS	ZDHHC14	hg38	chr6	157672994	157672994	FRAME_SHIFT_DEL		DEL	C	C	-	g.chr6:157672994delC	ENST00000359775.10	+	9	2170	c.1339delC	c.(1339-1341)cccfs	p.R449fs	0.718204	GGCGCCCTCGCCCCCCAGGCT	ZDHHC14_ENST00000414563.6_FRAME_SHIFT_DEL_p.R434fs
chr6	158502720	CG	C	0.516	NA	0.436	0.462	0.511	PASS	TULP4	hg38	chr6	158502721	158502721	FRAME_SHIFT_DEL		DEL	G	G	-	g.chr6:158502721delG	ENST00000367097.8	+	13	4609	c.3058delG	c.(3058-3060)gggfs	p.V1022fs	0.708229	GGGCGGGCCCGGGGGGGTGGT	TULP4_ENST00000367094.6_INTRON
chr6	158763407	A	G	0.6	NA	0.675	0.677	0.629	PASS	SYTL3	hg38	chr6	158763407	158763407	MISSENSE		SNP	A	A	G	g.chr6:158763407A>G	ENST00000297239.10	+	16	1815	c.1621A>G	c.(1621-1623)Acc>Gcc	p.T541A	0.506234	CAGTGGCGTAACCCCAGCTCA	SYTL3_ENST00000611299.4_MISSENSE_p.T541A/SYTL3_ENST00000360448.7_MISSENSE_p.T541A/SYTL3_ENST00000367081.7_MISSENSE_p.T473A
chr6	159232371	C	T	0.427	NA	0.489	0.504	0.546	PASS	FNDC1	hg38	chr6	159232371	159232371	MISSENSE		SNP	C	C	T	g.chr6:159232371C>T	ENST00000297267.14	+	11	2056	c.1859C>T	c.(1858-1860)cCt>cTt	p.P620L	0.678304	TCGGCCTCTCCTGCCCACCAC
chr6	161048743	TA	T	0.51	NA	0.538	0.459	0.543	PASS	MAP3K4	hg38	chr6	161048744	161048744	FRAME_SHIFT_DEL		DEL	A	A	-	g.chr6:161048744delA	ENST00000392142.9	+	3	634	c.472delA	c.(472-474)aaafs	p.N160fs	0.389027	GCGTGATCGTAAAAAAAATGT	MAP3K4_ENST00000366920.6_FRAME_SHIFT_DEL_p.N160fs/MAP3K4_ENST00000366919.6_FRAME_SHIFT_DEL_p.N160fs/MAP3K4_ENST00000348824.11_FRAME_SHIFT_DEL_p.N160fs
chr6	161973351	T	A	0.547	NA	0.556	0.434	0.516	PASS	PRKN	hg38	chr6	161973351	161973351	MISSENSE		SNP	T	T	A	g.chr6:161973351T>A	ENST00000366898.6	-	6	783	c.685A>T	c.(685-687)Atc>Ttc	p.I229F	0.431421	TTTGTTGCGATCAGGTGCAAA	PRKN_ENST00000366897.5_MISSENSE_p.I201F/PRKN_ENST00000366896.5_MISSENSE_p.I80F/PRKN_ENST00000366892.5_MISSENSE_p.I229F
chr6	165299466	A	G	0.518	NA	0.571	0.524	0.437	PASS	C6orf118	hg38	chr6	165299466	165299466	MISSENSE		SNP	A	A	G	g.chr6:165299466A>G	ENST00000230301.9	-	4	932	c.913T>C	c.(913-915)Tcc>Ccc	p.S305P	0.396509	GCAGGCTGGGACTCCAGGAGC
chr6	165300416	T	C	0.638	NA	0.431	0.556	0.439	PASS	C6orf118	hg38	chr6	165300416	165300416	MISSENSE		SNP	T	T	C	g.chr6:165300416T>C	ENST00000230301.9	-	3	843	c.824A>G	c.(823-825)gAa>gGa	p.E275G	0.486284	ACAAATATCTTCAAAGACTTT
chr6	167381180	A	G	0.512	NA	0.402	0.502	0.547	PASS	TCP10	hg38	chr6	167381180	167381180	MISSENSE		SNP	A	A	G	g.chr6:167381180A>G	ENST00000366827.6	-	3	432	c.220T>C	c.(220-222)Tgg>Cgg	p.W74R	0.546135	CCGGCTTCCCACTGCTGCCGC	TCP10_ENST00000397829.8_MISSENSE_p.W74R/TCP10_ENST00000648018.1_MISSENSE_p.W74R/TCP10_ENST00000476779.2_MISSENSE_p.W74R/TCP10_ENST00000617120.4_MISSENSE_p.W100R
chr6	167925048	TA	T	0.464	NA	0.537	0.46	0.488	PASS	AFDN	hg38	chr6	167925049	167925049	FRAME_SHIFT_DEL		DEL	A	A	-	g.chr6:167925049delA	ENST00000351017.8	+	23	3228	c.3057delA	c.(3055-3057)ctafs	p.K1021fs	0.40399	CTGTGACCCTAAAAAAGCAGA	AFDN_ENST00000447894.6_FRAME_SHIFT_DEL_p.K1014fs/AFDN_ENST00000400822.7_FRAME_SHIFT_DEL_p.K1013fs/AFDN_ENST00000392108.7_FRAME_SHIFT_DEL_p.K1014fs/AFDN_ENST00000344191.8_FRAME_SHIFT_DEL_p.K1014fs/AFDN_ENST00000366806.6_FRAME_SHIFT_DEL_p.K973fs/AFDN_ENST00000392112.5_FRAME_SHIFT_DEL_p.K998fs
chr6	167965811	C	T	0.494	NA	0.519	0.506	0.573	PASS	AFDN	hg38	chr6	167965811	167965811	MISSENSE		SNP	C	C	T	g.chr6:167965811C>T	ENST00000351017.8	+	32	5195	c.5023C>T	c.(5023-5025)Cac>Tac	p.H1675Y	0.605985	GCGCAGACAGCACGACGAGGC	AFDN_ENST00000447894.6_MISSENSE_p.H1668Y/AFDN_ENST00000400822.7_MISSENSE_p.H1678Y/AFDN_ENST00000366806.6_MISSENSE_p.H1625Y/AFDN_ENST00000392112.5_MISSENSE_p.H1651Y
chr6	168598865	C	A	0.504	NA	0.428	0.456	0.454	PASS	SMOC2	hg38	chr6	168598865	168598865	MISSENSE		SNP	C	C	A	g.chr6:168598865C>A	ENST00000354536.9	+	8	938	c.718C>A	c.(718-720)Cag>Aag	p.Q240K	0.633416	GGAAGCCAAGCAGCCCAAGAA	SMOC2_ENST00000356284.7_MISSENSE_p.Q229K
chr6	169240549	G	A	0.453	NA	0.513	0.568	0.472	PASS	THBS2	hg38	chr6	169240549	169240549	MISSENSE		SNP	G	G	A	g.chr6:169240549G>A	ENST00000366787.7	-	7	1185	c.935C>T	c.(934-936)cCt>cTt	p.P312L	0.481297	CCTTGTCTTAGGAGGGCCACC	THBS2_ENST00000649844.1_MISSENSE_p.P312L/THBS2_ENST00000617924.4_MISSENSE_p.P312L/BX322234.1_ENST00000660724.1_RNA	Esophageal_%20_Squamous(91_%3B_219_%20_1934_%20_18562_%20_44706)
chr6	170285585	GC	G	0.45	NA	0.449	0.426	0.453	PASS	DLL1	hg38	chr6	170285586	170285586	FRAME_SHIFT_DEL		DEL	C	C	-	g.chr6:170285586delC	ENST00000366756.4	-	6	1785	c.845delG	c.(844-846)ggcfs	p.G282fs	0.551122	GCAGAAAAGGCCCCCCCAGCC
chr7	291314	GC	G	0.578	NA	0.545	0.649	0.491	PASS	FOXL3	hg38	chr7	291315	291315	FRAME_SHIFT_DEL		DEL	C	C	-	g.chr7:291315delC	ENST00000506382.2	+	3	528	c.529delC	c.(529-531)cccfs	p.A179fs	0.745636	GGGCCGTGAGCCCCCCGCCAG
chr7	756956	G	A	0.979	NA	0.973	0.977	0.99	PASS	DNAAF5	hg38	chr7	756956	756956	MISSENSE		SNP	G	G	A	g.chr7:756956G>A	ENST00000297440.11	+	6	1454	c.1432G>A	c.(1432-1434)Gag>Aag	p.E478K	0.633416	CATCGCCACAGAGCTGGCACA
chr7	892303	A	G	0.43	NA	0.506	0.491	0.466	PASS	GET4	hg38	chr7	892303	892303	MISSENSE		SNP	A	A	G	g.chr7:892303A>G	ENST00000265857.8	+	6	723	c.631A>G	c.(631-633)Agc>Ggc	p.S211G	0.598504	AAACAAAAGTAGCGCATCGGT	GET4_ENST00000407192.5_MISSENSE_p.S158G
chr7	1438326	G	T	0.984	NA	0.982	0.975	0.991	PASS	MICALL2	hg38	chr7	1438326	1438326	MISSENSE		SNP	G	G	T	g.chr7:1438326G>T	ENST00000297508.8	-	11	2294	c.2150C>A	c.(2149-2151)cCt>cAt	p.P717H	0.680798	AGGCAGAGCAGGGACATTGGC
chr7	1480922	G	T	0.482	NA	0.435	0.459	0.402	PASS	INTS1	hg38	chr7	1480922	1480922	MISSENSE		SNP	G	G	T	g.chr7:1480922G>T	ENST00000404767.8	-	29	3970	c.3862C>A	c.(3862-3864)Cac>Aac	p.H1288N	0.660848	TCCACCAGGTGGGCCATGTAA
chr7	1539199	A	G	0.413	NA	0.493	0.474	0.501	PASS	MAFK	hg38	chr7	1539199	1539199	MISSENSE		SNP	A	A	G	g.chr7:1539199A>G	ENST00000343242.9	+	2	248	c.7A>G	c.(7-9)Act>Gct	p.T3A	0.628429	GGTTATGACGACTAATCCCAA
chr7	1745625	C	G	0.516	NA	0.517	0.494	0.479	PASS	ELFN1	hg38	chr7	1745625	1745625	NONSENSE		SNP	C	C	G	g.chr7:1745625C>G	ENST00000424383.4	+	3	1516	c.1029C>G	c.(1027-1029)taC>taG	p.Y343*	0.670823	ACCGGATGTACACCCTGGAGC	ELFN1_ENST00000561626.3_NONSENSE_p.Y343*/ELFN1-AS1_ENST00000415399.1_FIVE_PRIME_FLANK/ELFN1-AS1_ENST00000453348.1_FIVE_PRIME_FLANK
chr7	2658396	G	A	0.382	NA	0.505	0.435	0.397	PASS	TTYH3	hg38	chr7	2658396	2658396	MISSENSE		SNP	G	G	A	g.chr7:2658396G>A	ENST00000258796.12	+	12	1531	c.1361G>A	c.(1360-1362)gGc>gAc	p.G454D	0.688279	AGCAGCTACGGCAGTGAGACC	TTYH3_ENST00000407643.5_MISSENSE_p.G422D/TTYH3_ENST00000403167.5_MISSENSE_p.G283D
chr7	3962836	T	A	0.549	NA	0.525	0.501	0.535	PASS	SDK1	hg38	chr7	3962836	3962836	MISSENSE		SNP	T	T	A	g.chr7:3962836T>A	ENST00000389531.7	+	9	1414	c.1414T>A	c.(1414-1416)Tac>Aac	p.Y472N	0.571072	GACCCACACCTACCTGGATGT	SDK1_ENST00000404826.7_MISSENSE_p.Y472N/SDK1_ENST00000615806.4_MISSENSE_p.Y472N
chr7	4878078	C	T	0.53	NA	0.481	0.535	0.518	PASS	RADIL	hg38	chr7	4878078	4878078	MISSENSE		SNP	C	C	T	g.chr7:4878078C>T	ENST00000399583.4	-	2	247	c.62G>A	c.(61-63)aGc>aAc	p.S21N	0.603491	CAACAGCTGGCTCTGCCGCTT
chr7	6622924	G	A	0.521	NA	0.552	0.633	0.52	PASS	ZNF853	hg38	chr7	6622924	6622924	MISSENSE		SNP	G	G	A	g.chr7:6622924G>A	ENST00000457543.4	+	3	2498	c.1933G>A	c.(1933-1935)Gcg>Acg	p.A645T	0.703242	CCCAGCCCGCGCGGAGCAGGC
chr7	10982798	CA	C	0.988	NA	0.991	0.99	0.988	PASS	PHF14	hg38	chr7	10982799	10982799	FRAME_SHIFT_DEL		DEL	A	A	-	g.chr7:10982799delA	ENST00000634607.1	+	3	959	c.540delA	c.(538-540)ccafs	p.K182fs	0.458853	TCAGCGAGCCAAAAAAATGGA	PHF14_ENST00000403050.7_FRAME_SHIFT_DEL_p.K182fs/PHF14_ENST00000642461.1_INTRON
chr7	12375108	C	A	0.611	NA	0.511	0.457	0.432	PASS	VWDE	hg38	chr7	12375108	12375108	MISSENSE		SNP	C	C	A	g.chr7:12375108C>A	ENST00000275358.8	-	8	1293	c.1144G>T	c.(1144-1146)Gat>Tat	p.D382Y	0.341646	CGAGAAAAATCTGTGACAGCA	VWDE_ENST00000614403.4_INTRON
chr7	12389225	C	T	0.383	NA	0.562	0.39	0.487	PASS	VWDE	hg38	chr7	12389225	12389225	MISSENSE		SNP	C	C	T	g.chr7:12389225C>T	ENST00000275358.8	-	3	526	c.377G>A	c.(376-378)tGc>tAc	p.C126Y	0.411471	AAAGAGACAGCAGTCTTTTGT	VWDE_ENST00000614403.4_FIVE_PRIME_UTR
chr7	18666283	AG	A	0.989	NA	0.992	0.972	0.99	PASS	HDAC9	hg38	chr7	18666284	18666284	FRAME_SHIFT_DEL		DEL	G	G	-	g.chr7:18666284delG	ENST00000524023.1	+	10	1503	c.1299delG	c.(1297-1299)cagfs	p.D435fs	0.458853	AAGAGCTTCAGGGGGACCAGG	HDAC9_ENST00000441542.6_FRAME_SHIFT_DEL_p.D515fs/HDAC9_ENST00000406451.8_FRAME_SHIFT_DEL_p.D512fs/HDAC9_ENST00000401921.5_FRAME_SHIFT_DEL_p.D471fs/HDAC9_ENST00000405010.7_FRAME_SHIFT_DEL_p.D512fs/HDAC9_ENST00000406072.5_FRAME_SHIFT_DEL_p.D499fs/HDAC9_ENST00000432645.6_FRAME_SHIFT_DEL_p.D512fs/HDAC9_ENST00000417496.6_FRAME_SHIFT_DEL_p.D510fs/HDAC9_ENST00000428307.6_FRAME_SHIFT_DEL_p.D468fs/HDAC9_E…
chr7	22145089	C	T	0.537	NA	0.447	0.521	0.411	PASS	RAPGEF5	hg38	chr7	22145089	22145089	MISSENSE		SNP	C	C	T	g.chr7:22145089C>T	ENST00000665637.1	-	20	2235	c.2141G>A	c.(2140-2142)gGc>gAc	p.G714D	0.421446	CACTCGCTTGCCCAGCTGGCT	RAPGEF5_ENST00000401957.6_MISSENSE_p.G411D/RAPGEF5_ENST00000344041.10_MISSENSE_p.G561D/RAPGEF5_ENST00000620335.4_MISSENSE_p.G275D
chr7	24641752	G	A	0.493	NA	0.467	0.443	0.473	PASS	MPP6	hg38	chr7	24641752	24641752	MISSENSE		SNP	G	G	A	g.chr7:24641752G>A	ENST00000222644.9	+	3	404	c.154G>A	c.(154-156)Gtc>Atc	p.V52I	0.326683	ACTAGAAGCTGTCAGTGACAA	MPP6_ENST00000396475.6_MISSENSE_p.V52I/MPP6_ENST00000409761.5_FIVE_PRIME_UTR
chr7	24830875	A	G	0.576	NA	0.473	0.558	0.489	PASS	OSBPL3	hg38	chr7	24830875	24830875	MISSENSE		SNP	A	A	G	g.chr7:24830875A>G	ENST00000313367.7	-	16	2219	c.1777T>C	c.(1777-1779)Tat>Cat	p.Y593H	0.371571	CTAGATGCATACGCTGATATG	OSBPL3_ENST00000396431.5_MISSENSE_p.Y562H/OSBPL3_ENST00000396429.5_MISSENSE_p.Y557H/OSBPL3_ENST00000409069.5_MISSENSE_p.Y526H
chr7	25226708	G	A	0.539	NA	0.474	0.455	0.425	PASS	NPVF	hg38	chr7	25226708	25226708	MISSENSE		SNP	G	G	A	g.chr7:25226708G>A	ENST00000222674.2	-	2	504	c.457C>T	c.(457-459)Cat>Tat	p.H153Y	0.441397	CATGGTGAATGCATGGATCCT
chr7	27101223	C	A	0.435	NA	0.486	0.462	0.466	PASS	HOXA2	hg38	chr7	27101223	27101223	MISSENSE		SNP	C	C	A	g.chr7:27101223C>A	ENST00000222718.7	-	2	817	c.634G>T	c.(634-636)Ggg>Tgg	p.G212W	0.506234	TTACATTTCCCTTCGCTGTTT
chr7	30355799	G	A	0.523	NA	0.372	0.538	0.513	PASS	ZNRF2	hg38	chr7	30355799	30355799	MISSENSE		SNP	G	G	A	g.chr7:30355799G>A	ENST00000323037.5	+	3	1398	c.637G>A	c.(637-639)Gca>Aca	p.A213T	0.366584	AGATACTATAGCACGACTGCC
chr7	30452392	A	T	0.52	NA	0.557	0.467	0.454	PASS	NOD1	hg38	chr7	30452392	30452392	MISSENSE		SNP	A	A	T	g.chr7:30452392A>T	ENST00000222823.9	-	6	1555	c.1025T>A	c.(1024-1026)tTc>tAc	p.F342Y	0.663342	CTTCCGCAGGAACTGGCGCGG
chr7	30504570	T	C	0.343	NA	0.505	0.54	0.305	PASS	GGCT	hg38	chr7	30504570	30504570	SPLICE_SITE	MISSENSE	SNP	T	T	C	g.chr7:30504570T>C	ENST00000409144.5	-	1	232	c.140A>G	c.(139-141)cAg>cGg	p.Q47R	0.663342	GGCACTCACCTGCAGGCGGGC	GGCT_ENST00000409390.5_SPLICE_SITE_p.Q47R/GGCT_ENST00000275428.9_SPLICE_SITE_p.Q47R/AC005154.5_ENST00000598361.4_INTRON/GGCT_ENST00000409436.2_SPLICE_SITE_p.Q47R/GGCT_ENST00000005374.10_SPLICE_SITE_p.Q47R
chr7	30662700	C	T	0.513	NA	0.485	0.529	0.586	PASS	CRHR2	hg38	chr7	30662700	30662700	MISSENSE		SNP	C	C	T	g.chr7:30662700C>T	ENST00000471646.6	-	6	867	c.691G>A	c.(691-693)Gga>Aga	p.G231R	0.586035	TCACACCATCCGATGAAGAGG	CRHR2_ENST00000348438.8_MISSENSE_p.G258R/CRHR2_ENST00000341843.8_MISSENSE_p.G217R/CRHR2_ENST00000506074.6_MISSENSE_p.G231R
chr7	30976527	TC	T	0.427	NA	0.461	0.468	0.349	PASS	GHRHR	hg38	chr7	30976528	30976528	FRAME_SHIFT_DEL		DEL	C	C	-	g.chr7:30976528delC	ENST00000326139.7	+	11	1189	c.1074delC	c.(1072-1074)ctcfs	p.L360fs	0.526185	GCATCCGCCTCCCCCTGGAGC	GHRHR_ENST00000409904.7_FRAME_SHIFT_DEL_p.L296fs/GHRHR_ENST00000409316.5_FRAME_SHIFT_DEL_p.P126fs/GHRHR_ENST00000611037.1_FRAME_SHIFT_DEL_p.P175fs
chr7	31658299	CT	C	0.483	NA	0.562	0.408	0.5	PASS	ITPRID1	hg38	chr7	31658300	31658300	FRAME_SHIFT_DEL		DEL	T	T	-	g.chr7:31658300delT	ENST00000451887.6	+	15	3190	c.3097delT	c.(3097-3099)tttfs	p.S1036fs	0.349127	GCTGGATCCCTTTTTTTTTTC
chr7	39951117	TG	T	0.478	NA	0.573	0.63	0.611	PASS	CDK13	hg38	chr7	39951118	39951118	FRAME_SHIFT_DEL		DEL	G	G	-	g.chr7:39951118delG	ENST00000181839.10	+	1	862	c.477delG	c.(475-477)ctgfs	p.A162fs	0.775561	GGCTGCTGCTGGGGGGGGCCA	CDK13_ENST00000340829.10_FRAME_SHIFT_DEL_p.A162fs/CDK13_ENST00000613626.4_FIVE_PRIME_UTR/CDK13_ENST00000611390.1_FIVE_PRIME_FLANK/AC072061.1_ENST00000569710.1_FIVE_PRIME_FLANK
chr7	41966408	C	T	0.433	NA	0.426	0.443	0.508	PASS	GLI3	hg38	chr7	41966408	41966408	MISSENSE		SNP	C	C	T	g.chr7:41966408C>T	ENST00000395925.8	-	15	2946	c.2665G>A	c.(2665-2667)Gtg>Atg	p.V889M	0.688279	GCCACGCTCACGTTCTGCGGC	GLI3_ENST00000479210.1_MISSENSE_p.V830M
chr7	44080814	TG	T	0.529	NA	0.414	0.458	0.383	PASS	POLM	hg38	chr7	44080815	44080815	FRAME_SHIFT_DEL		DEL	G	G	-	g.chr7:44080815delG	ENST00000335195.10	-	2	317	c.290delC	c.(289-291)ccafs	p.P97fs	0.613466	CAGCAGAGCTGGGGGGGTGCA	POLM_ENST00000242248.10_FRAME_SHIFT_DEL_p.P97fs/POLM_ENST00000395831.7_FRAME_SHIFT_DEL_p.P97fs
chr7	44392388	G	A	0.521	NA	0.54	0.543	0.629	PASS	NUDCD3	hg38	chr7	44392388	44392388	MISSENSE		SNP	G	G	A	g.chr7:44392388G>A	ENST00000355451.8	-	5	942	c.884C>T	c.(883-885)gCc>gTc	p.A295V	0.583541	ATCCACGGTGGCCATGGAGCG
chr7	47829544	TA	T	0.553	NA	0.463	0.561	0.492	PASS	PKD1L1	hg38	chr7	47829545	47829545	FRAME_SHIFT_DEL		DEL	A	A	-	g.chr7:47829545delA	ENST00000289672.6	-	44	6667	c.6615delT	c.(6613-6615)tttfs	p.F2205fs	0.453865	AAGACTCAGTAAAAAAGTGGT
chr7	47915588	GA	G	0.444	NA	0.444	0.476	0.642	PASS	PKD1L1	hg38	chr7	47915589	47915589	FRAME_SHIFT_DEL		DEL	A	A	-	g.chr7:47915589delA	ENST00000289672.6	-	8	1123	c.1071delT	c.(1069-1071)tttfs	p.H358fs	0.319202	GTAAAAGATGAAAAAAAATAC
chr7	47931191	G	A	0.525	NA	0.483	0.48	0.516	PASS	PKD1L1	hg38	chr7	47931191	47931191	MISSENSE		SNP	G	G	A	g.chr7:47931191G>A	ENST00000289672.6	-	6	701	c.650C>T	c.(649-651)aCc>aTc	p.T217I	0.543641	CTTGGTGGGGGTCTCCATCGT
chr7	48028923	T	C	0.416	NA	0.511	0.387	0.436	PASS	SUN3	hg38	chr7	48028923	48028923	MISSENSE		SNP	T	T	C	g.chr7:48028923T>C	ENST00000297325.9	-	1	185	c.16A>G	c.(16-18)Aag>Gag	p.K6E	0.413965	CTTCTTGCCTTTGTTTTTCCA	SUN3_ENST00000395572.6_MISSENSE_p.K6E/SUN3_ENST00000412142.5_FIVE_PRIME_UTR
chr7	48108314	G	A	0.487	NA	0.404	0.445	0.456	PASS	UPP1	hg38	chr7	48108314	48108314	MISSENSE		SNP	G	G	A	g.chr7:48108314G>A	ENST00000331803.8	+	10	1513	c.890G>A	c.(889-891)cGg>cAg	p.R297Q	0.543641	AGGCCGCAGCGGCTGGTGAGC	UPP1_ENST00000395564.9_MISSENSE_p.R297Q
chr7	48272781	T	C	0.517	NA	0.408	0.469	0.49	PASS	ABCA13	hg38	chr7	48272781	48272781	MISSENSE		SNP	T	T	C	g.chr7:48272781T>C	ENST00000435803.6	+	17	3141	c.3115T>C	c.(3115-3117)Ttt>Ctt	p.F1039L	0.339152	AATTTTTAACTTTTTGGAGCT
chr7	64522108	C	A	0.463	NA	0.562	0.536	0.389	PASS	ZNF680	hg38	chr7	64522108	64522108	MISSENSE		SNP	C	C	A	g.chr7:64522108C>A	ENST00000309683.11	-	4	763	c.646G>T	c.(646-648)Ggc>Tgc	p.G216C	0.329177	AGAACTTTGCCACATTCCTCA
chr7	65399322	G	T	0.532	NA	0.454	0.411	0.387	PASS	ZNF92	hg38	chr7	65399322	65399322	MISSENSE		SNP	G	G	T	g.chr7:65399322G>T	ENST00000431504.1	+	2	1144	c.980G>T	c.(979-981)gGc>gTc	p.G327V	0.371571	GAAGAATGTGGCAAAGCTTTT	ZNF92_ENST00000328747.12_MISSENSE_p.G403V/ZNF92_ENST00000450302.2_MISSENSE_p.G334V/ZNF92_ENST00000357512.3_MISSENSE_p.G371V
chr7	66805307	C	T	0.549	NA	0.477	0.54	0.488	PASS	RABGEF1	hg38	chr7	66805307	66805307	MISSENSE		SNP	C	C	T	g.chr7:66805307C>T	ENST00000284957.9	+	8	1065	c.988C>T	c.(988-990)Cgc>Tgc	p.R330C	0.496259	CAACCCCCCACGCCTTCAGTC	RABGEF1_ENST00000450873.6_MISSENSE_p.R330C/RABGEF1_ENST00000439720.3_MISSENSE_p.R343C/RABGEF1_ENST00000437078.6_MISSENSE_p.R138C/RABGEF1_ENST00000380828.6_MISSENSE_p.R344C/RABGEF1_ENST00000510829.6_MISSENSE_p.R246C/AC027644.4_ENST00000503687.2_THREE_PRIME_UTR
chr7	66809240	G	T	0.55	NA	0.459	0.503	0.559	PASS	RABGEF1	hg38	chr7	66809240	66809240	MISSENSE		SNP	G	G	T	g.chr7:66809240G>T	ENST00000284957.9	+	9	1509	c.1432G>T	c.(1432-1434)Gat>Tat	p.D478Y	0.379052	CGTTGAAAATGATAAACTTCC	RABGEF1_ENST00000450873.6_MISSENSE_p.D478Y/RABGEF1_ENST00000439720.3_MISSENSE_p.D491Y/RABGEF1_ENST00000437078.6_MISSENSE_p.D286Y/RABGEF1_ENST00000380828.6_MISSENSE_p.D492Y/RABGEF1_ENST00000510829.6_MISSENSE_p.D394Y/AC027644.4_ENST00000503687.2_THREE_PRIME_UTR
chr7	72106166	G	A	0.571	NA	0.509	0.529	0.428	PASS	CALN1	hg38	chr7	72106166	72106166	MISSENSE		SNP	G	G	A	g.chr7:72106166G>A	ENST00000329008.9	-	3	546	c.247C>T	c.(247-249)Cgc>Tgc	p.R83C	0.511222	ATGTCCAAGCGCTGCATGATG	CALN1_ENST00000395276.6_MISSENSE_p.R83C/CALN1_ENST00000431984.5_MISSENSE_p.R83C/CALN1_ENST00000395275.7_MISSENSE_p.R125C
chr7	73304987	C	A	0.592	NA	0.469	0.455	0.534	PASS	NSUN5	hg38	chr7	73304987	73304987	MISSENSE		SNP	C	C	A	g.chr7:73304987C>A	ENST00000438747.7	-	5	647	c.611G>T	c.(610-612)cGg>cTg	p.R204L	0.57606	GTGTCCGGCCCGGTACAGTGG	NSUN5_ENST00000428206.5_MISSENSE_p.R166L/NSUN5_ENST00000252594.10_MISSENSE_p.R204L/NSUN5_ENST00000310326.8_MISSENSE_p.R204L
chr7	73328430	TG	T	0.453	NA	0.499	0.548	0.511	PASS	FKBP6	hg38	chr7	73328431	73328431	START_CODON_DEL		DEL	G	G	-	g.chr7:73328431delG	ENST00000252037.5	+	1	270	c.3delG			0.673317	GCTAGGACATGGGGGGAAGCG	FKBP6_ENST00000413573.6_START_CODON_DEL_/FKBP6_ENST00000431982.6_INTRON/TRIM50_ENST00000333149.7_FIVE_PRIME_FLANK/TRIM50_ENST00000453152.1_FIVE_PRIME_FLANK
chr7	74068687	G	A	0.537	NA	0.451	0.595	0.529	PASS	ELN	hg38	chr7	74068687	74068687	MISSENSE		SNP	G	G	A	g.chr7:74068687G>A	ENST00000252034.12	+	33	2177	c.2162G>A	c.(2161-2163)cGg>cAg	p.R721Q	0.600998	GCTTGTGGCCGGAAGAGAAAA	ELN_ENST00000357036.9_MISSENSE_p.R708Q/ELN_ENST00000429192.5_MISSENSE_p.R689Q/ELN_ENST00000380584.8_MISSENSE_p.R655Q/ELN_ENST00000458204.5_MISSENSE_p.R711Q/ELN_ENST00000414324.5_MISSENSE_p.R697Q/ELN_ENST00000380576.9_MISSENSE_p.R702Q/ELN_ENST00000380575.8_MISSENSE_p.R674Q/ELN_ENST00000320492.11_MISSENSE_p.R640Q/ELN_ENST00000380553.8_MISSENSE_p.R567Q/ELN_ENST00000445912.5_MISSENSE_p.R703Q/ELN_ENST…		elastin	2006	7	7q11.23	yes		B-ALL			L	Dom	T	PAX5	yes	\Supravalvular_%20_Aortic_%20_Stenosis_%2C__%20_Cutis_%20_laxa_%20__%2C__%20_Williams-Beuren_%20_Syndrome\""
chr7	74194819	G	A	0.519	NA	0.494	0.572	0.478	PASS	EIF4H	hg38	chr7	74194819	74194819	MISSENSE		SNP	G	G	A	g.chr7:74194819G>A	ENST00000265753.12	+	6	687	c.548G>A	c.(547-549)cGc>cAc	p.R183H	0.516209	ATGGGCAGCCGCTTCAGAGAT	EIF4H_ENST00000353999.6_MISSENSE_p.R163H
chr7	77696606	G	A	0.416	NA	0.481	0.387	0.568	PASS	RSBN1L	hg38	chr7	77696606	77696606	MISSENSE		SNP	G	G	A	g.chr7:77696606G>A	ENST00000334955.13	+	1	148	c.137G>A	c.(136-138)cGg>cAg	p.R46Q	0.668329	AAGAAGGTCCGGACTGAGGAG	RSBN1L_ENST00000445288.5_FIVE_PRIME_FLANK/APTR_ENST00000654794.1_FIVE_PRIME_FLANK/APTR_ENST00000659053.1_FIVE_PRIME_FLANK/APTR_ENST00000664660.1_FIVE_PRIME_FLANK
chr7	80661128	A	C	0.452	NA	0.385	0.421	0.449	PASS	CD36	hg38	chr7	80661128	80661128	MISSENSE		SNP	A	A	C	g.chr7:80661128A>C	ENST00000447544.7	+	5	635	c.347A>C	c.(346-348)cAg>cCg	p.Q116P	0.351621	TCTTTCCTGCAGCCCAATGGT	CD36_ENST00000435819.5_MISSENSE_p.Q116P/CD36_ENST00000309881.11_MISSENSE_p.Q116P/CD36_ENST00000394788.7_MISSENSE_p.Q116P/CD36_ENST00000534394.5_MISSENSE_p.Q40P/CD36_ENST00000432207.5_MISSENSE_p.Q116P/CD36_ENST00000433696.6_MISSENSE_p.Q116P/CD36_ENST00000538969.5_MISSENSE_p.Q116P/CD36_ENST00000544133.5_MISSENSE_p.Q116P
chr7	82950723	G	A	0.374	NA	0.538	0.429	0.451	PASS	PCLO	hg38	chr7	82950723	82950723	NONSENSE		SNP	G	G	A	g.chr7:82950723G>A	ENST00000333891.14	-	6	10157	c.9865C>T	c.(9865-9867)Caa>Taa	p.Q3289*	0.468828	TGTAACTGTTGCTGAGCTAAC	PCLO_ENST00000423517.6_NONSENSE_p.Q3289*/PCLO_ENST00000437081.1_NONSENSE_p.Q9*
chr7	82952497	G	A	0.469	NA	0.462	0.489	0.514	PASS	PCLO	hg38	chr7	82952497	82952497	MISSENSE		SNP	G	G	A	g.chr7:82952497G>A	ENST00000333891.14	-	5	8748	c.8456C>T	c.(8455-8457)gCa>gTa	p.A2819V	0.44389	TGTTGTCATTGCATGTTCTGC	PCLO_ENST00000423517.6_MISSENSE_p.A2819V/PCLO_ENST00000437081.1_FIVE_PRIME_FLANK
chr7	82955412	T	A	0.481	NA	0.448	0.506	0.521	PASS	PCLO	hg38	chr7	82955412	82955412	MISSENSE		SNP	T	T	A	g.chr7:82955412T>A	ENST00000333891.14	-	5	5833	c.5541A>T	c.(5539-5541)gaA>gaT	p.E1847D	0.391521	GCTCCTCCATTTCTGCAGCCT	PCLO_ENST00000423517.6_MISSENSE_p.E1847D/PCLO_ENST00000437081.1_FIVE_PRIME_FLANK
chr7	82966130	GT	G	0.471	NA	0.554	0.473	0.473	PASS	PCLO	hg38	chr7	82966131	82966131	FRAME_SHIFT_DEL		DEL	T	T	-	g.chr7:82966131delT	ENST00000333891.14	-	4	3950	c.3657delA	c.(3655-3657)aaafs	p.K1219fs	0.371571	CAGGGATTAGTTTTTTTTCTT	PCLO_ENST00000423517.6_FRAME_SHIFT_DEL_p.K1219fs
chr7	87545943	C	G	0.424	NA	0.485	0.502	0.362	PASS	ABCB1	hg38	chr7	87545943	87545943	MISSENSE		SNP	C	C	G	g.chr7:87545943C>G	ENST00000622132.5	-	15	1943	c.1807G>C	c.(1807-1809)Gat>Cat	p.D603H	0.346633	ATGACTCCATCATCGAAACCA	ABCB1_ENST00000265724.8_MISSENSE_p.D603H/ABCB1_ENST00000543898.5_MISSENSE_p.D539H
chr7	89334518	A	T	0.495	NA	0.514	0.504	0.526	PASS	ZNF804B	hg38	chr7	89334518	89334518	MISSENSE		SNP	A	A	T	g.chr7:89334518A>T	ENST00000333190.5	+	4	1813	c.1536A>T	c.(1534-1536)agA>agT	p.R512S	0.381546	AGACTAAAAGAGAGAGCCAAG	ZNF804B_ENST00000611114.1_MISSENSE_p.R429S
chr7	90984161	A	G	0.508	NA	0.476	0.51	0.491	PASS	CDK14	hg38	chr7	90984161	90984161	MISSENSE		SNP	A	A	G	g.chr7:90984161A>G	ENST00000380050.8	+	10	1268	c.961A>G	c.(961-963)Atc>Gtc	p.I321V	0.349127	AGTAGGTTGCATCTTTGTTGA	CDK14_ENST00000406263.5_MISSENSE_p.I275V/CDK14_ENST00000265741.7_MISSENSE_p.I303V/CDK14_ENST00000436577.3_MISSENSE_p.I192V	GBM(83_%3B_1228_%20_1256_%20_8311_%20_16577_%20_31299)
chr7	92307599	CA	C	0.449	NA	0.541	0.592	0.549	PASS	ANKIB1	hg38	chr7	92307600	92307600	FRAME_SHIFT_DEL		DEL	A	A	-	g.chr7:92307600delA	ENST00000265742.8	+	3	1065	c.430delA	c.(430-432)aaafs	p.N146fs	0.361596	TGTTGATAACAAAAAAAACAC
chr7	95252110	G	T	0.508	NA	0.494	0.507	0.455	PASS	PPP1R9A	hg38	chr7	95252110	95252110	MISSENSE		SNP	G	G	T	g.chr7:95252110G>T	ENST00000433360.6	+	12	2970	c.2645G>T	c.(2644-2646)tGc>tTc	p.C882F	0.36409	CAGACATCTTGCCAAGATGGC	PPP1R9A_ENST00000424654.5_MISSENSE_p.C860F/PPP1R9A_ENST00000433881.5_MISSENSE_p.C860F/PPP1R9A_ENST00000289495.7_MISSENSE_p.C860F/PPP1R9A_ENST00000340694.8_MISSENSE_p.C860F/PPP1R9A_ENST00000456331.6_MISSENSE_p.C860F
chr7	95828100	T	C	0.358	NA	0.573	0.475	0.48	PASS	DYNC1I1	hg38	chr7	95828100	95828100	MISSENSE		SNP	T	T	C	g.chr7:95828100T>C	ENST00000324972.10	+	5	602	c.409T>C	c.(409-411)Tca>Cca	p.S137P	0.426434	CCAGCTGCAGTCAGACTCAGA	DYNC1I1_ENST00000447467.6_MISSENSE_p.S120P/DYNC1I1_ENST00000457059.2_MISSENSE_p.S120P/DYNC1I1_ENST00000437599.5_INTRON/DYNC1I1_ENST00000359388.8_INTRON/DYNC1I1_ENST00000630942.2_INTRON/DYNC1I1_ENST00000537881.5_MISSENSE_p.S42P
chr7	98212490	C	T	0.548	NA	0.637	0.481	0.493	PASS	BHLHA15	hg38	chr7	98212490	98212490	MISSENSE		SNP	C	C	T	g.chr7:98212490C>T	ENST00000609256.1	+	2	307	c.181C>T	c.(181-183)Cca>Tca	p.P61S	0.705736	GCGCAGGCGGCCAGGACCCTC	BHLHA15_ENST00000314018.2_MISSENSE_p.P61S
chr7	98984125	C	T	0.461	NA	0.474	0.512	0.538	PASS	TRRAP	hg38	chr7	98984125	98984125	MISSENSE		SNP	C	C	T	g.chr7:98984125C>T	ENST00000446306.7	+	58	9041	c.8980C>T	c.(8980-8982)Cat>Tat	p.H2994Y	0.416459	TAGCTCTCAGCATGATCCCAG	TRRAP_ENST00000355540.7_MISSENSE_p.H2994Y/TRRAP_ENST00000359863.8_MISSENSE_p.H3023Y/TRRAP_ENST00000628380.2_MISSENSE_p.H2994Y
chr7	99011142	A	G	0.576	NA	0.521	0.474	0.507	PASS	TRRAP	hg38	chr7	99011142	99011142	MISSENSE		SNP	A	A	G	g.chr7:99011142A>G	ENST00000446306.7	+	68	11015	c.10954A>G	c.(10954-10956)Acg>Gcg	p.T3652A	0.488778	CCCCAATGCCACGGACTACTG	TRRAP_ENST00000355540.7_MISSENSE_p.T3634A/TRRAP_ENST00000359863.8_MISSENSE_p.T3663A/TRRAP_ENST00000628380.2_MISSENSE_p.T3652A
chr7	99052378	G	A	0.413	NA	0.471	0.458	0.409	PASS	SMURF1	hg38	chr7	99052378	99052378	MISSENSE		SNP	G	G	A	g.chr7:99052378G>A	ENST00000361125.1	-	7	868	c.548C>T	c.(547-549)aCa>aTa	p.T183I	0.568579	GGTGCTATCTGTGTAAGGGGC	SMURF1_ENST00000361368.6_MISSENSE_p.T183I
chr7	99425583	G	A	0.438	NA	0.5	0.467	0.498	PASS	ATP5MF-PTCD1	hg38	chr7	99425583	99425583	MISSENSE		SNP	G	G	A	g.chr7:99425583G>A	ENST00000413834.5	-	7	1119	c.1096C>T	c.(1096-1098)Ccg>Tcg	p.P366S	0.613466	TCCCGGCTCGGCTGTAGCCCT	PTCD1_ENST00000292478.9_MISSENSE_p.P317S
chr7	99876666	T	C	0.11	NA	0.064	0.049	0.054	PASS	OR2AE1	hg38	chr7	99876666	99876666	MISSENSE		SNP	T	T	C	g.chr7:99876666T>C	ENST00000316368.2	-	1	392	c.368A>G	c.(367-369)tAt>tGt	p.Y123C	0.486284	GATGGCAACATAGCGGTCATA
chr7	99876846	A	T	0.489	NA	0.463	0.513	0.471	PASS	OR2AE1	hg38	chr7	99876846	99876846	MISSENSE		SNP	A	A	T	g.chr7:99876846A>T	ENST00000316368.2	-	1	212	c.188T>A	c.(187-189)cTc>cAc	p.L63H	0.488778	GAGCTGGCTGAGCAGGAAATA
chr7	100199350	T	G	0.478	NA	0.438	0.488	0.448	PASS	STAG3	hg38	chr7	100199350	100199350	MISSENSE		SNP	T	T	G	g.chr7:100199350T>G	ENST00000426455.5	+	15	1963	c.1556T>G	c.(1555-1557)cTg>cGg	p.L519R	0.533666	ACAAGCCTGCTGCTGGAGAAG	STAG3_ENST00000317296.9_MISSENSE_p.L519R/STAG3_ENST00000394018.6_MISSENSE_p.L461R/STAG3_ENST00000615138.4_MISSENSE_p.L519R/STAG3_ENST00000620100.4_MISSENSE_p.L461R
chr7	100786009	T	C	0.428	NA	0.414	0.489	0.505	PASS	ZAN	hg38	chr7	100786009	100786009	MISSENSE		SNP	T	T	C	g.chr7:100786009T>C	ENST00000613979.5	+	37	7043	c.6847T>C	c.(6847-6849)Tgg>Cgg	p.W2283R	0.586035	GGGCAAGAGCTGGGTCTCCAG	ZAN_ENST00000620596.4_MISSENSE_p.W2283R/ZAN_ENST00000618565.4_MISSENSE_p.W2283R/ZAN_ENST00000546292.2_MISSENSE_p.W2283R
chr7	100881710	TG	T	0.574	NA	0.468	0.488	0.611	PASS	SRRT	hg38	chr7	100881711	100881711	FRAME_SHIFT_DEL		DEL	G	G	-	g.chr7:100881711delG	ENST00000611405.5	+	4	547	c.304delG	c.(304-306)gggfs	p.G104fs	0.591022	GCCCTATGCTGGGGGGGGTGG	SRRT_ENST00000614484.4_FRAME_SHIFT_DEL_p.G104fs/SRRT_ENST00000618262.4_FRAME_SHIFT_DEL_p.G104fs/SRRT_ENST00000618411.4_FRAME_SHIFT_DEL_p.G104fs
chr7	100894084	C	T	0.573	NA	0.525	0.55	0.534	PASS	ACHE	hg38	chr7	100894084	100894084	MISSENSE		SNP	C	C	T	g.chr7:100894084C>T	ENST00000412389.5	-	1	305	c.149G>A	c.(148-150)gGc>gAc	p.G50D	0.645885	CAGGCGAATGCCCCGCAGCCG	ACHE_ENST00000241069.11_MISSENSE_p.G50D/ACHE_ENST00000428317.7_MISSENSE_p.G50D/ACHE_ENST00000411582.3_MISSENSE_p.G50D/ACHE_ENST00000419336.6_MISSENSE_p.G50D/ACHE_ENST00000302913.8_MISSENSE_p.G50D/UFSP1_ENST00000388761.4_FIVE_PRIME_FLANK/UFSP1_ENST00000672365.1_FIVE_PRIME_FLANK
chr7	100894137	C	A	0.398	NA	0.522	0.467	0.517	PASS	ACHE	hg38	chr7	100894137	100894137	MISSENSE		SNP	C	C	A	g.chr7:100894137C>A	ENST00000412389.5	-	1	252	c.96G>T	c.(94-96)gaG>gaT	p.E32D	0.660848	CCTCCCGGCCCTCAGCCCCCA	ACHE_ENST00000241069.11_MISSENSE_p.E32D/ACHE_ENST00000428317.7_MISSENSE_p.E32D/ACHE_ENST00000411582.3_MISSENSE_p.E32D/ACHE_ENST00000419336.6_MISSENSE_p.E32D/ACHE_ENST00000302913.8_MISSENSE_p.E32D/UFSP1_ENST00000388761.4_FIVE_PRIME_FLANK/UFSP1_ENST00000672365.1_FIVE_PRIME_FLANK
chr7	100996556	G	T	0.129	NA	0.085	0.107	0.148	PASS	MUC12	hg38	chr7	100996556	100996556	MISSENSE		SNP	G	G	T	g.chr7:100996556G>T	ENST00000379442.7	+	5	6422	c.6422G>T	c.(6421-6423)gGt>gTt	p.G2141V	0.573566	AGCAGCCCAGGTTCAACTGAC	MUC12_ENST00000536621.5_MISSENSE_p.G1998V
chr7	101159123	TG	T	0.451	NA	0.525	0.543	0.496	PASS	AP1S1	hg38	chr7	101159124	101159124	FRAME_SHIFT_DEL		DEL	G	G	-	g.chr7:101159124delG	ENST00000337619.11	+	4	395	c.357delG	c.(355-357)atgfs	p.D122fs	0.591022	AGTTTTTGATGGGGGGGGATG	AP1S1_ENST00000646560.1_FRAME_SHIFT_DEL_p.D121fs/MIR4653_ENST00000585107.1_FIVE_PRIME_FLANK
chr7	101551123	C	T	0.468	NA	0.454	0.414	0.509	PASS	COL26A1	hg38	chr7	101551123	101551123	NONSENSE		SNP	C	C	T	g.chr7:101551123C>T	ENST00000313669.12	+	10	1167	c.1009C>T	c.(1009-1011)Cga>Tga	p.R337*	0.665835	GGCTGGAGAGCGAGGCACAGT	COL26A1_ENST00000613501.1_NONSENSE_p.R335*
chr7	102201902	C	T	0.521	NA	0.482	0.415	0.438	PASS	CUX1	hg38	chr7	102201902	102201902	NONSENSE		SNP	C	C	T	g.chr7:102201902C>T	ENST00000549414.6	+	17	2539	c.2539C>T	c.(2539-2541)Cag>Tag	p.Q847*	0.668329	CGAGCGCAGTCAGCTCCAGGG	CUX1_ENST00000292535.12_NONSENSE_p.Q869*/CUX1_ENST00000546411.7_NONSENSE_p.Q869*/CUX1_ENST00000360264.7_NONSENSE_p.Q880*/CUX1_ENST00000645010.1_NONSENSE_p.Q824*/CUX1_ENST00000646649.1_NONSENSE_p.Q722*/CUX1_ENST00000550008.6_NONSENSE_p.Q813*/CUX1_ENST00000556210.1_NONSENSE_p.Q711*/CUX1_ENST00000437600.9_INTRON/CUX1_ENST00000292538.9_INTRON/CUX1_ENST00000622516.5_INTRON/CUX1_ENST00000547394.6_INTRO…
chr7	102273461	A	G	0.561	NA	0.499	0.538	0.355	PASS	CUX1	hg38	chr7	102273461	102273461	MISSENSE		SNP	A	A	G	g.chr7:102273461A>G	ENST00000437600.9	+	15	1472	c.1345A>G	c.(1345-1347)Atc>Gtc	p.I449V	0.600998	GGACCTGAGCATCATTCAGTC	CUX1_ENST00000292538.9_MISSENSE_p.I451V/CUX1_ENST00000622516.5_MISSENSE_p.I451V/CUX1_ENST00000547394.6_MISSENSE_p.I435V/CUX1_ENST00000425244.6_MISSENSE_p.I405V/CUX1_ENST00000393824.7_MISSENSE_p.I412V
chr7	102300527	G	T	0.445	NA	0.592	0.491	0.635	PASS	SH2B2	hg38	chr7	102300527	102300527	MISSENSE		SNP	G	G	T	g.chr7:102300527G>T	ENST00000536178.3	+	2	110	c.106G>T	c.(106-108)Ggt>Tgt	p.G36C	0.650873	CGAAGCCGCAGGTGGCTGCGA
chr7	106261652	T	C	0.58	NA	0.441	0.508	0.556	PASS	NAMPT	hg38	chr7	106261652	106261652	MISSENSE		SNP	T	T	C	g.chr7:106261652T>C	ENST00000222553.8	-	8	1124	c.1025A>G	c.(1024-1026)aAg>aGg	p.K342R	0.279302	TGGCAGCAACTTGTAACCCTT	NAMPT_ENST00000354289.8_MISSENSE_p.K342R
chr7	107683494	GA	G	0.554	NA	0.457	0.56	0.567	PASS	SLC26A4	hg38	chr7	107683495	107683495	FRAME_SHIFT_DEL		DEL	A	A	-	g.chr7:107683495delA	ENST00000644269.2	+	8	989	c.959delA	c.(958-960)gaafs	p.N322fs	0.331671	GCCAACCTGGAAAAAAATTAC
chr7	107759066	C	A	0.427	NA	0.478	0.488	0.538	PASS	CBLL1	hg38	chr7	107759066	107759066	MISSENSE		SNP	C	C	A	g.chr7:107759066C>A	ENST00000440859.8	+	6	1386	c.1364C>A	c.(1363-1365)cCt>cAt	p.P455H	0.468828	GGTATATGGCCTGCACCAAGA	CBLL1_ENST00000222597.6_MISSENSE_p.P454H
chr7	108095319	AG	A	0.429	NA	0.488	0.445	0.411	PASS	LAMB4	hg38	chr7	108095320	108095320	FRAME_SHIFT_DEL		DEL	G	G	-	g.chr7:108095320delG	ENST00000388781.8	-	12	1468	c.1378delC	c.(1378-1380)cttfs	p.S462fs	0.433915	AGACTCCCAAGGGGGTTACAG	LAMB4_ENST00000205386.8_FRAME_SHIFT_DEL_p.S462fs/LAMB4_ENST00000418464.1_FRAME_SHIFT_DEL_p.S462fs
chr7	108234585	TG	T	0.538	NA	0.577	0.408	0.55	PASS	NRCAM	hg38	chr7	108234586	108234586	FRAME_SHIFT_DEL		DEL	G	G	-	g.chr7:108234586delG	ENST00000379024.8	-	6	638	c.227delC	c.(226-228)ccafs	p.P76fs	0.371571	CACTCACCTTGGGGGCGGTTT	NRCAM_ENST00000379028.8_FRAME_SHIFT_DEL_p.P76fs/NRCAM_ENST00000351718.8_FRAME_SHIFT_DEL_p.P70fs/NRCAM_ENST00000413765.6_FRAME_SHIFT_DEL_p.P76fs/NRCAM_ENST00000379022.8_FRAME_SHIFT_DEL_p.P71fs/NRCAM_ENST00000613830.4_FRAME_SHIFT_DEL_p.P70fs
chr7	114923085	G	A	0.412	NA	0.416	0.31	0.44	PASS	MDFIC	hg38	chr7	114923085	114923085	MISSENSE		SNP	G	G	A	g.chr7:114923085G>A	ENST00000393486.5	+	2	437	c.52G>A	c.(52-54)Gtg>Atg	p.V18M	0.618454	GCCGCAGCGCGTGGCCGAGGC	MDFIC_ENST00000257724.7_MISSENSE_p.V127M/MDFIC_ENST00000448022.1_MISSENSE_p.V18M/MDFIC_ENST00000423503.1_MISSENSE_p.V18M
chr7	116699793	GT	G	0.52	NA	0.517	0.53	0.478	PASS	MET	hg38	chr7	116699794	116699794	FRAME_SHIFT_DEL		DEL	T	T	-	g.chr7:116699794delT	ENST00000397752.7	+	2	909	c.710delT	c.(709-711)gttfs	p.L238fs	0.408978	TACATTGATGTTTTACCTGAG	MET_ENST00000318493.11_FRAME_SHIFT_DEL_p.L238fs/MET_ENST00000436117.2_FRAME_SHIFT_DEL_p.L238fs		met_%20_proto-oncogene_%20_(hepatocyte_%20_growth_%20_factor_%20_receptor)	4233	7	7q31	yes		\papillary_%20_renal_%2C__%20_head-neck_%20_squamous_%20_cell_%20_\""	papillary_%20_renal	Familial_%20_Papillary_%20_Renal_%20_Cancer	E	Dom	Mis
chr7	122113198	T	C	0.524	NA	0.54	0.388	0.424	PASS	AASS	hg38	chr7	122113198	122113198	MISSENSE		SNP	T	T	C	g.chr7:122113198T>C	ENST00000417368.7	-	11	1302	c.1198A>G	c.(1198-1200)Att>Gtt	p.I400V	0.361596	AAATTGTCAATGGAACACATC	AASS_ENST00000393376.5_MISSENSE_p.I400V
chr7	127373990	T	C	0.468	NA	0.487	0.457	0.469	PASS	ZNF800	hg38	chr7	127373990	127373990	MISSENSE		SNP	T	T	C	g.chr7:127373990T>C	ENST00000265827.8	-	5	2053	c.1346A>G	c.(1345-1347)aAt>aGt	p.N449S	0.374065	TTTAACTTTATTTTTCTGTGC	ZNF800_ENST00000393313.5_MISSENSE_p.N449S/ZNF800_ENST00000393312.5_MISSENSE_p.N449S/ZNF800_ENST00000619291.4_THREE_PRIME_UTR
chr7	127374797	GT	G	0.619	NA	0.581	0.481	0.537	PASS	ZNF800	hg38	chr7	127374798	127374798	FRAME_SHIFT_DEL		DEL	T	T	-	g.chr7:127374798delT	ENST00000265827.8	-	5	1246	c.538delA	c.(538-540)acafs	p.T180fs	0.396509	ACCGGTACTGTTTTTGACTGT	ZNF800_ENST00000393313.5_FRAME_SHIFT_DEL_p.T180fs/ZNF800_ENST00000393312.5_FRAME_SHIFT_DEL_p.T180fs/ZNF800_ENST00000619291.4_FRAME_SHIFT_DEL_p.T180fs
chr7	128084775	AC	A	0.49	NA	0.484	0.492	0.506	PASS	SND1	hg38	chr7	128084776	128084776	FRAME_SHIFT_DEL		DEL	C	C	-	g.chr7:128084776delC	ENST00000354725.8	+	19	2342	c.2163delC	c.(2161-2163)cacfs	p.P723fs	0.571072	TTGCCAGTCACCCCCCTGTAG
chr7	128254431	A	G	0.424	NA	0.506	0.52	0.434	PASS	LEP	hg38	chr7	128254431	128254431	MISSENSE		SNP	A	A	G	g.chr7:128254431A>G	ENST00000308868.5	+	3	229	c.172A>G	c.(172-174)Acc>Gcc	p.T58A	0.566085	ACAGAAAGTCACCGGTTTGGA
chr7	128400834	C	T	0.533	NA	0.441	0.44	0.537	PASS	IMPDH1	hg38	chr7	128400834	128400834	MISSENSE		SNP	C	C	T	g.chr7:128400834C>T	ENST00000338791.11	-	7	643	c.562G>A	c.(562-564)Gag>Aag	p.E188K	0.610973	TTCCGCACCTCGTTGGCCTGG	IMPDH1_ENST00000354269.9_MISSENSE_p.E178K/IMPDH1_ENST00000348127.10_MISSENSE_p.E152K/IMPDH1_ENST00000419067.6_MISSENSE_p.E155K/IMPDH1_ENST00000470772.5_MISSENSE_p.E103K/IMPDH1_ENST00000480861.5_MISSENSE_p.E103K/IMPDH1_ENST00000496200.5_INTRON/IMPDH1_ENST00000626419.2_MISSENSE_p.E103K
chr7	132507933	A	G	0.502	NA	0.467	0.524	0.501	PASS	PLXNA4	hg38	chr7	132507933	132507933	MISSENSE		SNP	A	A	G	g.chr7:132507933A>G	ENST00000359827.7	-	2	1724	c.761T>C	c.(760-762)gTc>gCc	p.V254A	0.541147	CAAAAAGTAGACAAAGTTGCC	PLXNA4_ENST00000423507.6_MISSENSE_p.V254A/PLXNA4_ENST00000378539.5_MISSENSE_p.V254A/PLXNA4_ENST00000321063.8_MISSENSE_p.V254A
chr7	135576414	G	A	0.528	NA	0.563	0.447	0.475	PASS	NUP205	hg38	chr7	135576414	135576414	SPLICE_SITE	MISSENSE	SNP	G	G	A	g.chr7:135576414G>A	ENST00000285968.11	+	4	516	c.488G>A	c.(487-489)aGt>aAt	p.S163N	0.361596	CTAGAACTCAGGTCTTTTTAC
chr7	138871280	C	CG	0.455	NA	0.537	0.532	0.564	PASS	KIAA1549	hg38	chr7	138871280	138871281	FRAME_SHIFT_INS		INS	-	-	G	g.chr7:138871280_138871281insG	ENST00000440172.5	-	13	4477	c.4427_4428insC	c.(4426-4428)ccgfs	p.E1477fs	0.5	GCTAGCCTCCGGGGGGCGGG	KIAA1549_ENST00000422774.2_FRAME_SHIFT_INS_p.E1477fs	NSCLC(119_%3B_1534_%20_1718_%20_44213_%20_46230_%20_50068)	KIAA1549	57670	7	7q34	yes		pilocytic_%20_astrocytoma			O	Dom	O	BRAF
chr7	138918358	G	A	0.462	NA	0.426	0.518	0.496	PASS	KIAA1549	hg38	chr7	138918358	138918358	MISSENSE		SNP	G	G	A	g.chr7:138918358G>A	ENST00000440172.5	-	2	1317	c.1268C>T	c.(1267-1269)gCc>gTc	p.A423V	0.508728	CACAGTGCAGGCCGCACACCA	KIAA1549_ENST00000422774.2_MISSENSE_p.A423V	NSCLC(119_%3B_1534_%20_1718_%20_44213_%20_46230_%20_50068)	KIAA1549	57670	7	7q34	yes		pilocytic_%20_astrocytoma			O	Dom	O	BRAF
chr7	139405764	C	T	0.17	NA	0.283	0.138	0.13	PASS	LUC7L2	hg38	chr7	139405764	139405764	MISSENSE		SNP	C	C	T	g.chr7:139405764C>T	ENST00000354926.9	+	5	855	c.487C>T	c.(487-489)Cgg>Tgg	p.R163W	0.321696	AGAGAAAGCACGGGCAAAGAA	FMC1-LUC7L2_ENST00000541515.3_MISSENSE_p.R229W/LUC7L2_ENST00000541170.7_MISSENSE_p.R160W/LUC7L2_ENST00000619796.4_MISSENSE_p.R162W/LUC7L2_ENST00000263545.7_MISSENSE_p.R160W
chr7	139600478	G	A	0.443	NA	0.491	0.485	0.526	PASS	HIPK2	hg38	chr7	139600478	139600478	MISSENSE		SNP	G	G	A	g.chr7:139600478G>A	ENST00000406875.8	-	11	2749	c.2374C>T	c.(2374-2376)Cgg>Tgg	p.R792W	0.528678	GGCTGCTGCCGCATCACGTGG	HIPK2_ENST00000428878.6_MISSENSE_p.R765W/HIPK2_ENST00000342645.7_MISSENSE_p.R785W
chr7	141074515	C	T	0.527	NA	0.558	0.484	0.486	PASS	TMEM178B	hg38	chr7	141074515	141074515	MISSENSE		SNP	C	C	T	g.chr7:141074515C>T	ENST00000565468.6	+	1	452	c.205C>T	c.(205-207)Cgc>Tgc	p.R69C	0.660848	CCGGGCGAGCCGCTCGCGCCT	TMEM178B_ENST00000610315.1_MISSENSE_p.R69C
chr7	141778733	CT	C	0.549	NA	0.492	0.373	0.476	PASS	TAS2R4	hg38	chr7	141778734	141778734	FRAME_SHIFT_DEL		DEL	T	T	-	g.chr7:141778734delT	ENST00000247881.4	+	1	2060	c.246delT	c.(244-246)gctfs	p.F84fs	0.428928	ACCTGTCTGCTTTTTTTGTGT	SSBP1_ENST00000465582.5_INTRON
chr7	142050784	G	A	0.417	NA	0.434	0.437	0.444	PASS	MGAM	hg38	chr7	142050784	142050784	MISSENSE		SNP	G	G	A	g.chr7:142050784G>A	ENST00000475668.6	+	24	2779	c.2725G>A	c.(2725-2727)Gaa>Aaa	p.E909K	0.421446	TGGGACGGAGGAACCTAGCAA	MGAM_ENST00000549489.6_MISSENSE_p.E909K/MGAM_ENST00000620571.1_MISSENSE_p.E909K
chr7	142158264	G	A	0.547	NA	0.456	0.604	0.447	PASS	MGAM2	hg38	chr7	142158264	142158264	MISSENSE		SNP	G	G	A	g.chr7:142158264G>A	ENST00000477922.3	+	19	2149	c.2095G>A	c.(2095-2097)Gcc>Acc	p.A699T	0.413965	CCAGGACTCAGCCACGTGGGA
chr7	142175728	G	A	0.373	NA	0.484	0.446	0.562	PASS	MGAM2	hg38	chr7	142175728	142175728	MISSENSE		SNP	G	G	A	g.chr7:142175728G>A	ENST00000477922.3	+	32	3818	c.3764G>A	c.(3763-3765)aGt>aAt	p.S1255N	0.458853	CAAAACCTCAGTCTTCTGATT
chr7	142773417	G	A	0.504	NA	0.511	0.445	0.489	PASS	PRSS2	hg38	chr7	142773417	142773417	MISSENSE		SNP	G	G	A	g.chr7:142773417G>A	ENST00000539842.5	+	3	352	c.352G>A	c.(352-354)Gtc>Atc	p.V118I	0.566085	CTCACCTGCCGTCATCAATTC	PRSS2_ENST00000632998.1_MISSENSE_p.V118I/PRSS2_ENST00000633969.1_MISSENSE_p.V132I/PRSS2_ENST00000632805.1_MISSENSE_p.V132I
chr7	142773951	G	C	0.102	NA	0.122	0.103	0.098	PASS	PRSS2	hg38	chr7	142773951	142773951	MISSENSE		SNP	G	G	C	g.chr7:142773951G>C	ENST00000539842.5	+	4	487	c.487G>C	c.(487-489)Gct>Cct	p.A163P	0.526185	GTGCCTGGATGCTCCTGTGCT	PRSS2_ENST00000632998.1_MISSENSE_p.A163P/PRSS2_ENST00000633969.1_MISSENSE_p.A177P/PRSS2_ENST00000632805.1_MISSENSE_p.A162P
chr7	143184005	C	T	0.407	NA	0.449	0.481	0.441	PASS	TAS2R39	hg38	chr7	143184005	143184005	MISSENSE		SNP	C	C	T	g.chr7:143184005C>T	ENST00000446620.1	+	1	587	c.587C>T	c.(586-588)aCt>aTt	p.T196I	0.476309	TCCAACTCCACTAAGAAAACA
chr7	143304749	C	T	0.469	NA	0.465	0.438	0.479	PASS	CASP2	hg38	chr7	143304749	143304749	MISSENSE		SNP	C	C	T	g.chr7:143304749C>T	ENST00000310447.10	+	10	1298	c.1193C>T	c.(1192-1194)gCt>gTt	p.A398V	0.543641	TCTGAGCGGGCTTGTGATATG	CASP2_ENST00000619992.4_THREE_PRIME_UTR
chr7	143359388	G	A	0.507	NA	0.483	0.556	0.53	PASS	FAM131B	hg38	chr7	143359388	143359388	MISSENSE		SNP	G	G	A	g.chr7:143359388G>A	ENST00000443739.6	-	4	355	c.206C>T	c.(205-207)cCg>cTg	p.P69L	0.511222	CTTAAGCTTCGGAAGAATGGA	FAM131B_ENST00000409408.5_MISSENSE_p.P41L/FAM131B_ENST00000409346.5_MISSENSE_p.P41L/FAM131B_ENST00000409578.5_MISSENSE_p.P57L/FAM131B_ENST00000409222.7_MISSENSE_p.P41L/AC093673.2_ENST00000609674.1_FIVE_PRIME_FLANK
chr7	144129399	G	A	0.411	NA	0.438	0.429	0.496	PASS	OR2A14	hg38	chr7	144129399	144129399	MISSENSE		SNP	G	G	A	g.chr7:144129399G>A	ENST00000641068.1	+	2	410	c.287G>A	c.(286-288)tGc>tAc	p.C96Y	0.483791	TTTTTTCCATGCATAATGCAG	OR2A14_ENST00000408899.2_MISSENSE_p.C96Y
chr7	144363286	AG	A	0.161	NA	0.17	0.182	0.18	PASS	ARHGEF5	hg38	chr7	144363287	144363287	FRAME_SHIFT_DEL		DEL	G	G	-	g.chr7:144363287delG	ENST00000056217.10	+	2	729	c.618delG	c.(616-618)cagfs	p.E208fs	0.516209	CTATCAGGCAGGGGGAAGAGC	ARHGEF5_ENST00000471847.2_FIVE_PRIME_FLANK
chr7	144363384	G	T	0.185	NA	0.153	0.151	0.183	PASS	ARHGEF5	hg38	chr7	144363384	144363384	NONSENSE		SNP	G	G	T	g.chr7:144363384G>T	ENST00000056217.10	+	2	827	c.715G>T	c.(715-717)Gga>Tga	p.G239*	0.526185	GCAGGAAGCAGGATTTCGGGG	ARHGEF5_ENST00000471847.2_FIVE_PRIME_FLANK
chr7	144623167	T	G	0.51	NA	0.501	0.463	0.427	PASS	TPK1	hg38	chr7	144623167	144623167	SPLICE_SITE	MISSENSE	SNP	T	T	G	g.chr7:144623167T>G	ENST00000360057.7	-	6	456	c.353A>C	c.(352-354)aAg>aCg	p.K118T	0.321696	ATATATTACCTTTAAGTCTTT	TPK1_ENST00000538212.6_SPLICE_SITE_p.K113T/TPK1_ENST00000378099.7_SPLICE_SITE_p.K118T/TPK1_ENST00000639328.1_SPLICE_SITE_p.K12T	Ovarian(45_%3B_88_%20_1034_%20_2073_%20_5829_%20_28455)
chr7	149005162	A	G	0.536	NA	0.467	0.48	0.555	PASS	PDIA4	hg38	chr7	149005162	149005162	MISSENSE		SNP	A	A	G	g.chr7:149005162A>G	ENST00000652332.1	-	9	1598	c.1501T>C	c.(1501-1503)Ttt>Ctt	p.F501L	0.603491	GCAGTGACAAACTCGCGGAGG	PDIA4_ENST00000286091.9_MISSENSE_p.F502L
chr7	149861523	G	A	0.438	NA	0.498	0.475	0.496	PASS	ZNF862	hg38	chr7	149861523	149861523	MISSENSE		SNP	G	G	A	g.chr7:149861523G>A	ENST00000223210.5	+	7	2600	c.2363G>A	c.(2362-2364)cGc>cAc	p.R788H	0.625935	AATGCGGTCCGCTGGGTGGCC	AC004877.1_ENST00000608963.1_RNA
chr7	150371999	C	T	0.461	NA	0.45	0.51	0.541	PASS	REPIN1	hg38	chr7	150371999	150371999	MISSENSE		SNP	C	C	T	g.chr7:150371999C>T	ENST00000425389.2	+	1	836	c.758C>T	c.(757-759)gCt>gTt	p.A253V	0.680798	AACTTGATCGCTCACCGCCGC	REPIN1_ENST00000489432.6_MISSENSE_p.A310V/REPIN1_ENST00000479668.5_THREE_PRIME_UTR/REPIN1_ENST00000466559.1_THREE_PRIME_UTR/REPIN1_ENST00000397281.6_MISSENSE_p.A253V/REPIN1_ENST00000444957.3_MISSENSE_p.A253V/AC005586.1_ENST00000488310.1_RNA
chr7	150804459	T	C	0.414	NA	0.451	0.441	0.467	PASS	TMEM176A	hg38	chr7	150804459	150804459	MISSENSE		SNP	T	T	C	g.chr7:150804459T>C	ENST00000484928.5	+	6	1234	c.653T>C	c.(652-654)tTc>tCc	p.F218S	0.553616	TGGAGAATGTTCCCAACCAAA	TMEM176A_ENST00000004103.8_MISSENSE_p.F218S/TMEM176A_ENST00000461345.5_MISSENSE_p.F159S/TMEM176B_ENST00000326442.10_FIVE_PRIME_FLANK/TMEM176B_ENST00000434545.5_FIVE_PRIME_FLANK/TMEM176B_ENST00000447204.6_FIVE_PRIME_FLANK/TMEM176B_ENST00000450753.2_FIVE_PRIME_FLANK/TMEM176B_ENST00000492607.5_FIVE_PRIME_FLANK
chr7	151016169	A	G	0.417	NA	0.479	0.429	0.513	PASS	ATG9B	hg38	chr7	151016169	151016169	MISSENSE		SNP	A	A	G	g.chr7:151016169A>G	ENST00000469530.4	-	12	2587	c.2587T>C	c.(2587-2589)Tgc>Cgc	p.C863R	0.633416	GGGCTGGAGCAGGGCCTGGAC	ATG9B_ENST00000639579.1_MISSENSE_p.C863R
chr7	151024130	TG	T	0.498	NA	0.474	0.572	0.467	PASS	ATG9B	hg38	chr7	151024131	151024131	FRAME_SHIFT_DEL		DEL	G	G	-	g.chr7:151024131delG	ENST00000469530.4	-	1	294	c.293delC	c.(292-294)ccafs	p.P98fs	0.63591	AGCCTGTGTTGGGGGGGTGGC	ATG9B_ENST00000639579.1_FRAME_SHIFT_DEL_p.P98fs/ABCB8_ENST00000297504.10_FIVE_PRIME_FLANK/ABCB8_ENST00000358849.8_FIVE_PRIME_FLANK/ABCB8_ENST00000477092.5_FIVE_PRIME_FLANK/ABCB8_ENST00000477719.5_FIVE_PRIME_FLANK/ABCB8_ENST00000498578.5_FIVE_PRIME_FLANK/ABCB8_ENST00000542328.5_FIVE_PRIME_FLANK
chr7	151245473	C	G	0.44	NA	0.52	0.393	0.42	PASS	SMARCD3	hg38	chr7	151245473	151245473	MISSENSE		SNP	C	C	G	g.chr7:151245473C>G	ENST00000392811.6	-	3	713	c.238G>C	c.(238-240)Gcg>Ccg	p.A80P	0.745636	CGGCTCCGCGCGGGGGCGGTG	SMARCD3_ENST00000262188.12_MISSENSE_p.A93P/SMARCD3_ENST00000356800.6_MISSENSE_p.A80P/AC005486.1_ENST00000466775.1_FIVE_PRIME_FLANK
chr7	152202995	AT	A	0.48	NA	0.536	0.561	0.43	PASS	KMT2C	hg38	chr7	152202996	152202996	FRAME_SHIFT_DEL		DEL	T	T	-	g.chr7:152202996delT	ENST00000262189.11	-	26	4248	c.4030delA	c.(4030-4032)atafs	p.I1344fs	0.286783	CTCTTCTTTATTTTTTCAGTG	KMT2C_ENST00000355193.6_FRAME_SHIFT_DEL_p.I1344fs
chr7	152263059	T	C	0.472	NA	0.468	0.401	0.488	PASS	KMT2C	hg38	chr7	152263059	152263059	MISSENSE		SNP	T	T	C	g.chr7:152263059T>C	ENST00000262189.11	-	9	1473	c.1256A>G	c.(1255-1257)cAa>cGa	p.Q419R	0.321696	CATAACTGGTTGAAGACAAAA	KMT2C_ENST00000355193.6_MISSENSE_p.Q419R
chr7	152265134	C	T	0.039	NA	0.051	0.056	0.048	PASS	KMT2C	hg38	chr7	152265134	152265134	MISSENSE		SNP	C	C	T	g.chr7:152265134C>T	ENST00000262189.11	-	8	1305	c.1088G>A	c.(1087-1089)gGt>gAt	p.G363D	0.371571	ATAGTGCTGACCACAAGTAGT	KMT2C_ENST00000355193.6_MISSENSE_p.G363D
chr7	154991029	CA	C	0.513	NA	0.582	0.558	0.374	PASS	PAXIP1	hg38	chr7	154991030	154991030	FRAME_SHIFT_DEL		DEL	A	A	-	g.chr7:154991030delA	ENST00000404141.6	-	4	496	c.300delT	c.(298-300)tttfs	p.F100fs	0.341646	CAGTGATTCCAAAAAAAATCT	PAXIP1_ENST00000397192.5_FRAME_SHIFT_DEL_p.F100fs
chr7	155071579	C	T	0.097	NA	0.114	0.087	0.131	PASS	HTR5A	hg38	chr7	155071579	155071579	MISSENSE		SNP	C	C	T	g.chr7:155071579C>T	ENST00000287907.3	+	1	1256	c.680C>T	c.(679-681)gCc>gTc	p.A227V	0.566085	TACAAGGCTGCCAAGTTCCGC	HTR5A-AS1_ENST00000655797.1_RNA/AC093726.3_ENST00000637588.1_FIVE_PRIME_FLANK
chr7	156963107	G	A	0.494	NA	0.46	0.474	0.453	PASS	NOM1	hg38	chr7	156963107	156963107	MISSENSE		SNP	G	G	A	g.chr7:156963107G>A	ENST00000275820.4	+	6	1869	c.1843G>A	c.(1843-1845)Gcc>Acc	p.A615T	0.548628	TGTGGGGTCCGCCTGGAGTGG
chr7	159043092	G	C	0.438	NA	0.485	0.427	0.438	PASS	VIPR2	hg38	chr7	159043092	159043092	MISSENSE		SNP	G	G	C	g.chr7:159043092G>C	ENST00000262178.7	-	6	636	c.540C>G	c.(538-540)gaC>gaG	p.D180E	0.548628	AGAGAACGTCGTCCTTGACCA	VIPR2_ENST00000402066.5_MISSENSE_p.D321E/VIPR2_ENST00000377633.7_MISSENSE_p.D164E	Pancreas(154_%3B_1876_%20_1931_%20_2329_%20_17914_%20_20079)
chr8	492408	C	A	0.516	NA	0.404	0.514	0.555	PASS	TDRP	hg38	chr8	492408	492408	MISSENSE		SNP	C	C	A	g.chr8:492408C>A	ENST00000324079.10	-	3	790	c.549G>T	c.(547-549)gaG>gaT	p.E183D	0.551122	CTCACTCCGCCTCCTCCGGGC	TDRP_ENST00000523656.5_INTRON/TDRP_ENST00000613071.1_MISSENSE_p.E183D/TDRP_ENST00000427263.6_INTRON/AC083964.2_ENST00000623988.1_FIVE_PRIME_FLANK
chr8	2002373	C	T	0.522	NA	0.513	0.496	0.539	PASS	KBTBD11	hg38	chr8	2002373	2002373	MISSENSE		SNP	C	C	T	g.chr8:2002373C>T	ENST00000320248.4	+	2	2348	c.1181C>T	c.(1180-1182)gCc>gTc	p.A394V	0.76808	AGCTGGAGCGCCGTGAGGCCC
chr8	2978687	A	T	0.456	NA	0.506	0.515	0.492	PASS	CSMD1	hg38	chr8	2978687	2978687	MISSENSE		SNP	A	A	T	g.chr8:2978687A>T	ENST00000602723.5	-	55	8605	c.8320T>A	c.(8320-8322)Ttt>Att	p.F2774I	0.421446	AGCAAGTAAAATCCCTTCTTG	CSMD1_ENST00000635120.2_MISSENSE_p.F2831I/CSMD1_ENST00000520002.5_MISSENSE_p.F2832I/CSMD1_ENST00000602557.5_MISSENSE_p.F2832I/CSMD1_ENST00000400186.7_MISSENSE_p.F2774I/CSMD1_ENST00000537824.2_MISSENSE_p.F2693I
chr8	9733331	G	A	0.454	NA	0.51	0.517	0.524	PASS	TNKS	hg38	chr8	9733331	9733331	MISSENSE		SNP	G	G	A	g.chr8:9733331G>A	ENST00000518281.5	+	15	1920	c.1489G>A	c.(1489-1491)Gag>Aag	p.E497K	0.341646	TGAGGTGGCTGAGCTTTTAGT	TNKS_ENST00000310430.11_MISSENSE_p.E734K
chr8	10898325	C	A	0.468	NA	0.519	0.503	0.49	PASS	XKR6	hg38	chr8	10898325	10898325	MISSENSE		SNP	C	C	A	g.chr8:10898325C>A	ENST00000416569.3	-	3	2047	c.1553G>T	c.(1552-1554)tGg>tTg	p.W518L	0.578554	AGGGATGCCCCAGAGCAGCTC
chr8	11201065	TC	T	0.501	NA	0.644	0.769	0.407	PASS	XKR6	hg38	chr8	11201066	11201066	FRAME_SHIFT_DEL		DEL	C	C	-	g.chr8:11201066delC	ENST00000297303.4	-	1	275	c.274delG	c.(274-276)gacfs	p.D92fs	0.775561	AGCGGCTGGTCCCCCCCGTCG	XKR6_ENST00000416569.3_FRAME_SHIFT_DEL_p.D92fs/AF131215.7_ENST00000602443.1_FIVE_PRIME_FLANK
chr8	11304961	C	T	0.485	NA	0.427	0.484	0.54	PASS	MTMR9	hg38	chr8	11304961	11304961	NONSENSE		SNP	C	C	T	g.chr8:11304961C>T	ENST00000526292.1	+	4	579	c.283C>T	c.(283-285)Cga>Tga	p.R95*	0.426434	AGCTACATTTCGACATGGAGG	MTMR9_ENST00000221086.8_NONSENSE_p.R180*
chr8	11849077	G	A	0.439	NA	0.55	0.426	0.506	PASS	CTSB	hg38	chr8	11849077	11849077	MISSENSE		SNP	G	G	A	g.chr8:11849077G>A	ENST00000353047.11	-	5	527	c.415C>T	c.(415-417)Ctc>Ttc	p.L139F	0.633416	CAGCATGTGAGCAGGTCCTCC	CTSB_ENST00000345125.7_MISSENSE_p.L139F/CTSB_ENST00000453527.6_MISSENSE_p.L139F/CTSB_ENST00000533455.5_MISSENSE_p.L139F/CTSB_ENST00000534510.5_MISSENSE_p.L139F/CTSB_ENST00000531089.5_MISSENSE_p.L139F/CTSB_ENST00000530640.6_MISSENSE_p.L139F/AC025857.2_ENST00000602711.1_FIVE_PRIME_FLANK
chr8	12133357	T	A	0.227	NA	0.232	0.231	0.246	PASS	USP17L7	hg38	chr8	12133357	12133357	MISSENSE		SNP	T	T	A	g.chr8:12133357T>A	ENST00000530447.5	-	1	743	c.653A>T	c.(652-654)gAc>gTc	p.D218V	0.491272	CAGGTAAGGGTCAAAGGTGTC	FAM66D_ENST00000653725.1_RNA/FAM66D_ENST00000653269.1_RNA/FAM66D_ENST00000670188.1_RNA/AC130366.1_ENST00000526505.1_FIVE_PRIME_FLANK
chr8	12133910	G	A	0.217	NA	0.244	0.227	0.241	PASS	USP17L7	hg38	chr8	12133910	12133910	MISSENSE		SNP	G	G	A	g.chr8:12133910G>A	ENST00000530447.5	-	1	190	c.100C>T	c.(100-102)Cgg>Tgg	p.R34W	0.516209	AGAGAAGTCCGCTGGATTTCA	FAM66D_ENST00000653725.1_RNA/FAM66D_ENST00000653269.1_RNA/FAM66D_ENST00000670188.1_RNA/AC130366.1_ENST00000526505.1_FIVE_PRIME_FLANK
chr8	12430364	G	A	0.057	NA	0.064	0.084	0.049	PASS	FAM86B2	hg38	chr8	12430364	12430364	MISSENSE		SNP	G	G	A	g.chr8:12430364G>A	ENST00000262365.8	-	4	328	c.328C>T	c.(328-330)Cgg>Tgg	p.R110W	0.508728	AAATAGCTCCGGTGGCCCTGG	FAM86B2_ENST00000309608.6_INTRON
chr8	13098492	A	G	0.518	NA	0.441	0.478	0.51	PASS	DLC1	hg38	chr8	13098492	13098492	MISSENSE		SNP	A	A	G	g.chr8:13098492A>G	ENST00000276297.9	-	10	3449	c.3074T>C	c.(3073-3075)gTg>gCg	p.V1025A	0.431421	CATCTGGGCCACAGACTGGCA	DLC1_ENST00000358919.6_MISSENSE_p.V588A/DLC1_ENST00000512044.6_MISSENSE_p.V622A/DLC1_ENST00000520226.5_MISSENSE_p.V514A
chr8	15623128	C	T	0.478	NA	0.432	0.531	0.569	PASS	TUSC3	hg38	chr8	15623128	15623128	MISSENSE		SNP	C	C	T	g.chr8:15623128C>T	ENST00000503731.6	+	2	355	c.187C>T	c.(187-189)Cgc>Tgc	p.R63C	0.301746	GAGTTCCAGACGCTCAATCTT	TUSC3_ENST00000382020.8_MISSENSE_p.R63C/TUSC3_ENST00000506802.5_MISSENSE_p.R63C/TUSC3_ENST00000509380.5_MISSENSE_p.R63C
chr8	17589585	C	T	0.429	NA	0.495	0.458	0.566	PASS	PDGFRL	hg38	chr8	17589585	17589585	MISSENSE		SNP	C	C	T	g.chr8:17589585C>T	ENST00000541323.1	+	3	618	c.173C>T	c.(172-174)gCc>gTc	p.A58V	0.441397	AGGGACTCAGCCAATTCAGCA	PDGFRL_ENST00000251630.11_MISSENSE_p.A58V
chr8	18556240	T	C	0.522	NA	0.498	0.532	0.438	PASS	PSD3	hg38	chr8	18556240	18556240	MISSENSE		SNP	T	T	C	g.chr8:18556240T>C	ENST00000286485.12	-	12	1385	c.1295A>G	c.(1294-1296)tAc>tGc	p.Y432C	0.466334	TTTCAGTTTGTACTCATCGAC	PSD3_ENST00000327040.13_MISSENSE_p.Y966C/PSD3_ENST00000523619.5_MISSENSE_p.Y901C/PSD3_ENST00000428502.6_MISSENSE_p.Y295C/PSD3_ENST00000440756.4_MISSENSE_p.Y967C/PSD3_ENST00000614430.3_MISSENSE_p.Y188C/PSD3_ENST00000615573.4_MISSENSE_p.Y188C
chr8	20220271	G	A	0.547	NA	0.523	0.495	0.527	PASS	ATP6V1B2	hg38	chr8	20220271	20220271	MISSENSE		SNP	G	G	A	g.chr8:20220271G>A	ENST00000276390.7	+	14	1431	c.1405G>A	c.(1405-1407)Gaa>Aaa	p.E469K	0.401496	AGGTCCTTACGAAAATCGCAC		Pancreas(119_%3B_1230_%20_1726_%20_3901_%20_4036_%20_31644)
chr8	21750729	C	T	0.502	NA	0.528	0.566	0.488	PASS	GFRA2	hg38	chr8	21750729	21750729	MISSENSE		SNP	C	C	T	g.chr8:21750729C>T	ENST00000517892.5	-	3	338	c.338G>A	c.(337-339)cGc>cAc	p.R113H	0.645885	GAAGAGCATGCGGTAGGTGTA	GFRA2_ENST00000524240.6_MISSENSE_p.R218H/GFRA2_ENST00000517328.5_MISSENSE_p.R218H/GFRA2_ENST00000518077.5_MISSENSE_p.R85H
chr8	21994363	C	T	0.477	NA	0.481	0.5	0.516	PASS	XPO7	hg38	chr8	21994363	21994363	SPLICE_SITE	NONSENSE	SNP	C	C	T	g.chr8:21994363C>T	ENST00000252512.14	+	20	2258	c.2149C>T	c.(2149-2151)Cga>Tga	p.R717*	0.416459	TCTACTACAGCGAACTCTAGT	XPO7_ENST00000433566.8_SPLICE_SITE_p.R718*
chr8	22127342	C	G	0.595	NA	0.503	0.538	0.484	PASS	HR	hg38	chr8	22127342	22127342	MISSENSE		SNP	C	C	G	g.chr8:22127342C>G	ENST00000381418.9	-	3	1723	c.1100G>C	c.(1099-1101)gGc>gCc	p.G367A	0.665835	GGCCCTGGGGCCAGAGGCCTT	HR_ENST00000312841.9_MISSENSE_p.G367A
chr8	22195489	G	A	0.553	NA	0.548	0.582	0.438	PASS	BMP1	hg38	chr8	22195489	22195489	MISSENSE		SNP	G	G	A	g.chr8:22195489G>A	ENST00000306385.10	+	13	1701	c.1667G>A	c.(1666-1668)cGc>cAc	p.R556H	0.600998	CGGCCCAACCGCGGGGGCTGT	BMP1_ENST00000306349.12_MISSENSE_p.R556H/BMP1_ENST00000354870.5_THREE_PRIME_UTR/AC105206.3_ENST00000647689.1_FIVE_PRIME_FLANK
chr8	23258741	G	A	0.406	NA	0.56	0.481	0.407	PASS	CHMP7	hg38	chr8	23258741	23258741	MISSENSE		SNP	G	G	A	g.chr8:23258741G>A	ENST00000397677.6	+	8	1618	c.970G>A	c.(970-972)Gcc>Acc	p.A324T	0.478803	GGTTTTTAACGCCTACCAGGC	CHMP7_ENST00000313219.8_MISSENSE_p.A324T
chr8	23703035	G	A	0.545	NA	0.489	0.505	0.462	PASS	NKX2-6	hg38	chr8	23703035	23703035	MISSENSE		SNP	G	G	A	g.chr8:23703035G>A	ENST00000325017.3	-	2	322	c.322C>T	c.(322-324)Cca>Tca	p.P108S	0.680798	CCGCGCTCTGGCACCCTGGTC	AC012574.1_ENST00000523874.1_FIVE_PRIME_FLANK
chr8	24956320	G	A	0.502	NA	0.518	0.429	0.398	PASS	NEFL	hg38	chr8	24956320	24956320	MISSENSE		SNP	G	G	A	g.chr8:24956320G>A	ENST00000610854.2	-	1	293	c.196C>T	c.(196-198)Ccc>Tcc	p.P66S	0.633416	TCCAGACTGGGCATCAACGAT	NEFL_ENST00000639464.1_MISSENSE_p.P66S/NEFL_ENST00000619417.1_MISSENSE_p.P66S/AC107373.2_ENST00000607735.1_FIVE_PRIME_FLANK/MIR6841_ENST00000637129.1_FIVE_PRIME_FLANK
chr8	24956427	C	T	0.47	NA	0.54	0.572	0.576	PASS	NEFL	hg38	chr8	24956427	24956427	MISSENSE		SNP	C	C	T	g.chr8:24956427C>T	ENST00000610854.2	-	1	186	c.89G>A	c.(88-90)cGc>cAc	p.R30H	0.668329	GTAGCCGCTGCGCACGCTGGA	NEFL_ENST00000639464.1_MISSENSE_p.R30H/NEFL_ENST00000619417.1_MISSENSE_p.R30H/AC107373.2_ENST00000607735.1_FIVE_PRIME_FLANK/MIR6841_ENST00000637129.1_FIVE_PRIME_FLANK
chr8	26583941	C	A	0.432	NA	0.543	0.546	0.505	PASS	DPYSL2	hg38	chr8	26583941	26583941	MISSENSE		SNP	C	C	A	g.chr8:26583941C>A	ENST00000311151.9	+	3	683	c.271C>A	c.(271-273)Caa>Aaa	p.Q91K	0.448878	TGATTTCTTCCAAGGAACCAA	DPYSL2_ENST00000521913.7_MISSENSE_p.Q196K/DPYSL2_ENST00000523027.1_MISSENSE_p.Q55K
chr8	27440307	CG	C	0.457	NA	0.451	0.491	0.516	PASS	PTK2B	hg38	chr8	27440308	27440308	FRAME_SHIFT_DEL		DEL	G	G	-	g.chr8:27440308delG	ENST00000397501.5	+	26	2713	c.1906delG	c.(1906-1908)gggfs	p.V637fs	0.638404	GGATGTCATCGGGGTGCTGGA	PTK2B_ENST00000346049.10_FRAME_SHIFT_DEL_p.V637fs/PTK2B_ENST00000517339.5_FRAME_SHIFT_DEL_p.V637fs/PTK2B_ENST00000420218.3_FRAME_SHIFT_DEL_p.V637fs
chr8	27921880	C	T	0.394	NA	0.552	0.486	0.496	PASS	SCARA5	hg38	chr8	27921880	27921880	MISSENSE		SNP	C	C	T	g.chr8:27921880C>T	ENST00000354914.8	-	4	1039	c.607G>A	c.(607-609)Gcg>Acg	p.A203T	0.735661	AGCAGGCCCGCGTGGCGCCTC	SCARA5_ENST00000524352.5_MISSENSE_p.A203T/SCARA5_ENST00000518030.1_MISSENSE_p.A160T/SCARA5_ENST00000380385.6_INTRON
chr8	29072148	C	T	0.527	NA	0.516	0.467	0.5	PASS	KIF13B	hg38	chr8	29072148	29072148	MISSENSE		SNP	C	C	T	g.chr8:29072148C>T	ENST00000524189.6	-	39	4726	c.4690G>A	c.(4690-4692)Gcc>Acc	p.A1564T	0.725686	CCGCTAGAGGCTTCACTCAGG
chr8	29142258	C	T	0.642	NA	0.496	0.485	0.444	PASS	KIF13B	hg38	chr8	29142258	29142258	MISSENSE		SNP	C	C	T	g.chr8:29142258C>T	ENST00000524189.6	-	19	2269	c.2233G>A	c.(2233-2235)Gga>Aga	p.G745R	0.411471	TTTCCTTTTCCTTTTCTTCTC
chr8	31087783	A	T	0.569	NA	0.556	0.594	0.502	PASS	WRN	hg38	chr8	31087783	31087783	MISSENSE		SNP	A	A	T	g.chr8:31087783A>T	ENST00000298139.7	+	12	1679	c.1439A>T	c.(1438-1440)gAa>gTa	p.E480V	0.379052	CAGTCTTTAGAAAACCTCAAT		Ovarian(18_%3B_161_%20_598_%20_2706_%20_14834_%20_27543)	Werner_%20_syndrome_%20_(RECQL2)	7486	8	8p12-p11.2		yes		\osteosarcoma_%2C__%20_meningioma_%2C__%20_others\""	Werner_%20_Syndrome	\L_%2C__%20_E_%2C__%20_M_%2C__%20_O\""	Rec	\Mis_%2C__%20_N_%2C__%20_F_%2C__%20_S\""					1e-05
chr8	35790471	G	T	0.496	NA	0.517	0.497	0.456	PASS	UNC5D	hg38	chr8	35790471	35790471	NONSENSE		SNP	G	G	T	g.chr8:35790471G>T	ENST00000287272.6	+	16	2583	c.2563G>T	c.(2563-2565)Gag>Tag	p.E855*	0.44389	TGCCCTTGAAGAGATTGGGAG	UNC5D_ENST00000449677.1_NONSENSE_p.E500*/UNC5D_ENST00000404895.7_NONSENSE_p.E924*/UNC5D_ENST00000416672.5_NONSENSE_p.E929*/UNC5D_ENST00000420357.5_NONSENSE_p.E857*/UNC5D_ENST00000453357.6_NONSENSE_p.E919*
chr8	38057255	C	T	0.428	NA	0.454	0.523	0.514	PASS	EIF4EBP1	hg38	chr8	38057255	38057255	MISSENSE		SNP	C	C	T	g.chr8:38057255C>T	ENST00000338825.5	+	2	360	c.320C>T	c.(319-321)gCg>gTg	p.A107V	0.583541	GATAAGCGGGCGGGCGGTGAG		Melanoma(144_%3B_549_%20_1821_%20_15133_%20_20335_%20_46806)
chr8	39680066	T	C	0.405	NA	0.53	0.467	0.39	PASS	ADAM18	hg38	chr8	39680066	39680066	MISSENSE		SNP	T	T	C	g.chr8:39680066T>C	ENST00000265707.10	+	16	1716	c.1661T>C	c.(1660-1662)gTt>gCt	p.V554A	0.349127	TTAGCTTGTGTTCAGCCACAT	ADAM18_ENST00000379866.5_MISSENSE_p.V530A
chr8	43146955	CA	C	0.573	NA	0.464	0.481	0.547	PASS	HGSNAT	hg38	chr8	43146956	43146956	FRAME_SHIFT_DEL		DEL	A	A	-	g.chr8:43146956delA	ENST00000379644.9	+	2	159	c.127delA	c.(127-129)aaafs	p.R45fs	0.401496	AGACTTAGACAAAAAAAGACA
chr8	47101190	A	G	0.463	NA	0.603	0.531	0.404	PASS	AC120036.1	hg38	chr8	47101190	47101190	SPLICE_SITE	INTRON	SNP	A	A	G	g.chr8:47101190A>G	ENST00000509729.3	-			c.e8-2T>C	c.e8-2		0.346633	AGGCTAGCAGAATCTGCATTG
chr8	47823886	T	C	0.435	NA	0.548	0.456	0.425	PASS	PRKDC	hg38	chr8	47823886	47823886	MISSENSE		SNP	T	T	C	g.chr8:47823886T>C	ENST00000314191.7	-	64	8904	c.8894A>G	c.(8893-8895)tAt>tGt	p.Y2965C	0.351621	AGCTTCAGAATAATCACTTCT	PRKDC_ENST00000338368.7_MISSENSE_p.Y2965C	Esophageal_%20_Squamous(79_%3B_1091_%20_1253_%20_12329_%20_31680_%20_40677)
chr8	47961206	C	T	0.426	NA	0.401	0.462	0.496	PASS	MCM4	hg38	chr8	47961206	47961206	MISSENSE		SNP	C	C	T	g.chr8:47961206C>T	ENST00000262105.6	+	1	271	c.62C>T	c.(61-63)gCc>gTc	p.A21V	0.745636	GCCACCCCCGCCCAGACGCGT	MCM4_ENST00000649973.1_MISSENSE_p.A21V/MCM4_ENST00000649838.1_MISSENSE_p.A21V/MCM4_ENST00000648407.1_MISSENSE_p.A21V/MCM4_ENST00000650216.1_MISSENSE_p.A21V/MCM4_ENST00000649919.1_INTRON/PRKDC_ENST00000314191.7_FIVE_PRIME_FLANK/PRKDC_ENST00000338368.7_FIVE_PRIME_FLANK
chr8	47961593	C	T	0.152	NA	0.152	0.117	0.167	PASS	MCM4	hg38	chr8	47961593	47961593	MISSENSE		SNP	C	C	T	g.chr8:47961593C>T	ENST00000262105.6	+	2	357	c.148C>T	c.(148-150)Ccg>Tcg	p.P50S	0.521197	GGAGTTGCAGCCGATGCCAAC	MCM4_ENST00000649973.1_MISSENSE_p.P50S/MCM4_ENST00000649838.1_MISSENSE_p.P50S/MCM4_ENST00000648407.1_MISSENSE_p.P50S/MCM4_ENST00000650216.1_MISSENSE_p.P50S/MCM4_ENST00000649919.1_FIVE_PRIME_UTR/PRKDC_ENST00000314191.7_FIVE_PRIME_FLANK/PRKDC_ENST00000338368.7_FIVE_PRIME_FLANK
chr8	50792690	T	C	0.5	NA	0.48	0.445	0.439	PASS	SNTG1	hg38	chr8	50792690	50792690	MISSENSE		SNP	T	T	C	g.chr8:50792690T>C	ENST00000642720.2	+	19	2342	c.1415T>C	c.(1414-1416)tTa>tCa	p.L472S	0.346633	TTTTCTAATTTATTTGCTGTT	SNTG1_ENST00000518864.5_MISSENSE_p.L472S/SNTG1_ENST00000643740.1_MISSENSE_p.L396S/SNTG1_ENST00000644093.1_MISSENSE_p.L323S/SNTG1_ENST00000646880.1_MISSENSE_p.L98S/SNTG1_ENST00000642164.1_MISSENSE_p.L427S/SNTG1_ENST00000517473.5_MISSENSE_p.L435S/SNTG1_ENST00000642826.1_MISSENSE_p.L353S/SNTG1_ENST00000642377.1_MISSENSE_p.L104S
chr8	54052682	C	A	0.501	NA	0.451	0.47	0.526	PASS	LYPLA1	hg38	chr8	54052682	54052682	MISSENSE		SNP	C	C	A	g.chr8:54052682C>A	ENST00000316963.8	-	7	559	c.435G>T	c.(433-435)tgG>tgT	p.W145C	0.391521	GAAGTGGAAGCCAGCAACTGA	LYPLA1_ENST00000343231.10_MISSENSE_p.W129C/LYPLA1_ENST00000522007.5_INTRON/LYPLA1_ENST00000618741.1_MISSENSE_p.W81C/LYPLA1_ENST00000618914.4_INTRON
chr8	56216503	T	C	0.595	NA	0.507	0.545	0.499	PASS	CHCHD7	hg38	chr8	56216503	56216503	MISSENSE		SNP	T	T	C	g.chr8:56216503T>C	ENST00000355315.8	+	3	190	c.125T>C	c.(124-126)tTg>tCg	p.L42S	0.396509	ACTTACTTCTTGAGGTACAAA	CHCHD7_ENST00000518801.5_NONSTOP_p.*69R/CHCHD7_ENST00000521524.5_NONSTOP_p.*69R/CHCHD7_ENST00000521831.5_NONSTOP_p.*57R/CHCHD7_ENST00000519367.1_NONSTOP_p.*57R/CHCHD7_ENST00000523975.5_MISSENSE_p.L54S/CHCHD7_ENST00000396723.9_MISSENSE_p.L51S/CHCHD7_ENST00000517933.5_MISSENSE_p.L42S/CHCHD7_ENST00000523061.5_MISSENSE_p.L42S/CHCHD7_ENST00000303759.3_MISSENSE_p.L67S		coiled-coil-helix-coiled-coil-helix_%20_domain_%20_containing_%20_7	79145	8	8q11.2	yes		salivary_%20_adenoma			E	Dom	T	PLAG1
chr8	58146554	G	C	0.495	NA	0.521	0.514	0.428	PASS	FAM110B	hg38	chr8	58146554	58146554	MISSENSE		SNP	G	G	C	g.chr8:58146554G>C	ENST00000361488.7	+	5	1204	c.324G>C	c.(322-324)gaG>gaC	p.E108D	0.663342	CCAAGACCGAGAGCGGCGTGC
chr8	58146832	C	T	0.435	NA	0.497	0.455	0.417	PASS	FAM110B	hg38	chr8	58146832	58146832	MISSENSE		SNP	C	C	T	g.chr8:58146832C>T	ENST00000361488.7	+	5	1482	c.602C>T	c.(601-603)tCg>tTg	p.S201L	0.648379	CACAGCTCTTCGGACATCCGC
chr8	58838249	CT	C	0.512	NA	0.444	0.441	0.467	PASS	TOX	hg38	chr8	58838250	58838250	FRAME_SHIFT_DEL		DEL	T	T	-	g.chr8:58838250delT	ENST00000361421.2	-	5	916	c.755delA	c.(754-756)aagfs	p.K252fs	0.441397	CTTCTTCTTCTTTTTGGGAGT		Pancreas(161_%3B_610_%20_1969_%20_17913_%20_21374_%20_22725)
chr8	60781427	C	CA	0.474	NA	0.278	0.27	0.279	PASS	CHD7	hg38	chr8	60781427	60781428	FRAME_SHIFT_INS		INS	-	-	A	g.chr8:60781427_60781428insA	ENST00000423902.7	+	3	2610	c.2093_2094insA	c.(2092-2094)tcafs	p.S699fs	0.4175	GCAAAAAGTCAAGGTAGGCT	CHD7_ENST00000525508.1_FRAME_SHIFT_INS_p.S699fs/CHD7_ENST00000524602.5_INTRON
chr8	63187665	A	G	0.592	NA	0.388	0.458	0.518	PASS	YTHDF3	hg38	chr8	63187665	63187665	MISSENSE		SNP	A	A	G	g.chr8:63187665A>G	ENST00000621413.4	+	5	2017	c.1663A>G	c.(1663-1665)Act>Gct	p.T555A	0.386534	AATAATTGCTACTTTCAAGCA	YTHDF3_ENST00000621820.4_MISSENSE_p.T555A/YTHDF3_ENST00000539294.6_MISSENSE_p.T552A/YTHDF3_ENST00000621957.4_MISSENSE_p.T550A/YTHDF3_ENST00000621890.4_MISSENSE_p.T501A/YTHDF3_ENST00000517371.5_INTRON/YTHDF3_ENST00000623280.3_MISSENSE_p.T501A/YTHDF3_ENST00000617200.1_MISSENSE_p.T501A
chr8	64581405	CG	C	0.528	NA	0.52	0.608	0.48	PASS	BHLHE22	hg38	chr8	64581406	64581406	FRAME_SHIFT_DEL		DEL	G	G	-	g.chr8:64581406delG	ENST00000321870.3	+	1	1041	c.616delG	c.(616-618)gggfs	p.G207fs	0.733167	CGGCGGCGGCGGGGGTAGCAG	AC090136.3_ENST00000665275.1_RNA	Colon(113_%3B_104_%20_1586_%20_2865_%20_9855_%20_18065)
chr8	66150451	A	G	0.642	NA	0.484	0.553	0.596	PASS	TRIM55	hg38	chr8	66150451	66150451	MISSENSE		SNP	A	A	G	g.chr8:66150451A>G	ENST00000315962.9	+	7	1110	c.970A>G	c.(970-972)Att>Gtt	p.I324V	0.389027	AATACGTGAAATTGACTTTTA	TRIM55_ENST00000353317.9_MISSENSE_p.I324V/TRIM55_ENST00000276573.11_MISSENSE_p.I324V/TRIM55_ENST00000350034.4_INTRON
chr8	67228048	AT	A	0.719	NA	0.749	0.691	0.663	PASS	ARFGEF1	hg38	chr8	67228049	67228049	FRAME_SHIFT_DEL		DEL	T	T	-	g.chr8:67228049delT	ENST00000262215.8	-	25	4000	c.3505delA	c.(3505-3507)atafs	p.I1169fs	0.319202	ATTTCTACTATTTTTTGTAGA
chr8	67292024	T	C	0.326	NA	0.316	0.313	0.323	PASS	ARFGEF1	hg38	chr8	67292024	67292024	MISSENSE		SNP	T	T	C	g.chr8:67292024T>C	ENST00000262215.8	-	6	1233	c.739A>G	c.(739-741)Aga>Gga	p.R247G	0.386534	GGCAAATATCTAAGTTGAGGT
chr8	68080485	GT	G	0.634	NA	0.645	0.7	0.674	PASS	PREX2	hg38	chr8	68080486	68080486	FRAME_SHIFT_DEL		DEL	T	T	-	g.chr8:68080486delT	ENST00000288368.5	+	16	2034	c.1686delT	c.(1684-1686)cgtfs	p.S565fs	0.341646	TACTTTTCCGTTTTTTTTCGG
chr8	68468746	G	A	0.33	NA	0.279	0.271	0.296	PASS	C8orf34	hg38	chr8	68468746	68468746	MISSENSE		SNP	G	G	A	g.chr8:68468746G>A	ENST00000518698.6	+	4	720	c.662G>A	c.(661-663)cGt>cAt	p.R221H	0.366584	CCACAAAGCCGTGATTTTGAT	C8orf34_ENST00000337103.8_MISSENSE_p.R110H/C8orf34_ENST00000348340.6_MISSENSE_p.R135H
chr8	70159548	T	C	0.327	NA	0.337	0.358	0.32	PASS	NCOA2	hg38	chr8	70159548	70159548	MISSENSE		SNP	T	T	C	g.chr8:70159548T>C	ENST00000452400.7	-	10	1266	c.1081A>G	c.(1081-1083)Act>Gct	p.T361A	0.359102	GGTTCATTAGTAGTCTGAGAA			nuclear_%20_receptor_%20_coactivator_%20_2_%20_(TIF2)	10499	8	8q13.1	yes		\AML_%2C__%20_Chondrosarcoma\""			L	Dom	T	\RUNXBP2_%2C__%20_HEY1\""
chr8	73297251	C	T	0.344	NA	0.317	0.241	0.302	PASS	RDH10	hg38	chr8	73297251	73297251	MISSENSE		SNP	C	C	T	g.chr8:73297251C>T	ENST00000240285.10	+	2	1035	c.347C>T	c.(346-348)aCc>aTc	p.T116I	0.46384	TTTACCTACACCTGTGACGTG	RDH10_ENST00000519380.1_FIVE_PRIME_UTR/RPL7_ENST00000352983.7_FIVE_PRIME_FLANK/RPL7_ENST00000396465.5_FIVE_PRIME_FLANK/RPL7_ENST00000396466.5_FIVE_PRIME_FLANK/RPL7_ENST00000396467.5_FIVE_PRIME_FLANK
chr8	74986105	A	G	0.328	NA	0.342	0.348	0.355	PASS	CRISPLD1	hg38	chr8	74986105	74986105	MISSENSE		SNP	A	A	G	g.chr8:74986105A>G	ENST00000262207.9	+	2	596	c.118A>G	c.(118-120)Atg>Gtg	p.M40V	0.431421	GGAAAAATACATGGATGAGGA
chr8	76706340	G	A	0.611	NA	0.689	0.647	0.659	PASS	ZFHX4	hg38	chr8	76706340	76706340	MISSENSE		SNP	G	G	A	g.chr8:76706340G>A	ENST00000651372.2	+	2	2672	c.2252G>A	c.(2251-2253)aGt>aAt	p.S751N	0.513716	ACCAGCCTCAGTGGCTGCGGA	ZFHX4_ENST00000518282.5_MISSENSE_p.S751N
chr8	76707732	G	A	0.34	NA	0.27	0.301	0.288	PASS	ZFHX4	hg38	chr8	76707732	76707732	MISSENSE		SNP	G	G	A	g.chr8:76707732G>A	ENST00000651372.2	+	3	3197	c.2777G>A	c.(2776-2778)aGt>aAt	p.S926N	0.481297	CATGTGAGCAGTGAGCGCTCT	ZFHX4_ENST00000518282.5_MISSENSE_p.S900N
chr8	84887745	A	G	0.135	NA	0.15	0.094	0.101	PASS	RALYL	hg38	chr8	84887745	84887745	MISSENSE		SNP	A	A	G	g.chr8:84887745A>G	ENST00000517638.5	+	8	990	c.866A>G	c.(865-867)gAg>gGg	p.E289G	0.431421	GGGATAGAGGAGGACTTCGAT	RALYL_ENST00000521268.6_MISSENSE_p.E276G/RALYL_ENST00000518566.5_MISSENSE_p.E265G/RALYL_ENST00000522455.5_MISSENSE_p.E276G/RALYL_ENST00000521695.5_MISSENSE_p.E276G/RALYL_ENST00000523850.5_MISSENSE_p.E203G/RALYL_ENST00000521376.1_INTRON
chr8	85177550	GC	G	0.664	NA	0.693	0.667	0.626	PASS	E2F5	hg38	chr8	85177551	85177551	FRAME_SHIFT_DEL		DEL	C	C	-	g.chr8:85177551delC	ENST00000416274.7	+	1	397	c.131delC	c.(130-132)gccfs	p.G46fs	0.775561	CTCGGGGGCGCCGGGGGCGGC	E2F5_ENST00000418930.6_FRAME_SHIFT_DEL_p.G46fs/AC011773.1_ENST00000520129.1_RNA/AC011773.4_ENST00000562577.1_FIVE_PRIME_FLANK/AC011773.4_ENST00000566000.1_FIVE_PRIME_FLANK
chr8	92005243	G	GT	0.673	NA	0.718	0.671	0.663	PASS	RUNX1T1	hg38	chr8	92005243	92005244	FRAME_SHIFT_INS		INS	-	-	T	g.chr8:92005243_92005244insT	ENST00000523629.5	-	6	1068	c.612_613insA	c.(613-615)cagfs	p.Q205fs	0.53	CAGGGTTCTGTTTGGCCAGT	RUNX1T1_ENST00000396218.5_FRAME_SHIFT_INS_p.Q178fs/RUNX1T1_ENST00000518844.5_FRAME_SHIFT_INS_p.Q178fs/RUNX1T1_ENST00000422361.6_FRAME_SHIFT_INS_p.Q168fs/RUNX1T1_ENST00000360348.6_FRAME_SHIFT_INS_p.Q168fs/RUNX1T1_ENST00000520724.5_FRAME_SHIFT_INS_p.Q216fs/RUNX1T1_ENST00000521553.5_FRAME_SHIFT_INS_p.Q168fs/RUNX1T1_ENST00000613302.4_FRAME_SHIFT_INS_p.Q205fs/RUNX1T1_ENST00000617740.4_FRAME_SHIFT_INS_…
chr8	93923194	A	G	0.275	NA	0.369	0.322	0.381	PASS	PDP1	hg38	chr8	93923194	93923194	MISSENSE		SNP	A	A	G	g.chr8:93923194A>G	ENST00000297598.5	+	2	1336	c.1135A>G	c.(1135-1137)Aat>Gat	p.N379D	0.451372	GTTGAATGACAATGAATATAC	PDP1_ENST00000520728.5_MISSENSE_p.N379D/PDP1_ENST00000517764.1_MISSENSE_p.N379D/PDP1_ENST00000396200.3_MISSENSE_p.N404D
chr8	95269134	G	A	0.293	NA	0.294	0.325	0.286	PASS	C8orf37	hg38	chr8	95269134	95269134	MISSENSE		SNP	G	G	A	g.chr8:95269134G>A	ENST00000286688.6	-	1	68	c.56C>T	c.(55-57)cCt>cTt	p.P19L	0.645885	TAGAAGGTCAGGTGTGCAAAA	C8orf37-AS1_ENST00000655917.1_RNA/C8orf37-AS1_ENST00000671532.1_RNA/C8orf37-AS1_ENST00000521905.1_RNA/C8orf37-AS1_ENST00000517655.1_RNA
chr8	96231127	A	T	0.566	NA	0.614	0.643	0.69	PASS	UQCRB	hg38	chr8	96231127	96231127	MISSENSE		SNP	A	A	T	g.chr8:96231127A>T	ENST00000518406.5	-	5	410	c.401T>A	c.(400-402)aTt>aAt	p.I134N	0.314214	CAAGGTAGAAATTTTCCTAAA	UQCRB_ENST00000287022.10_MISSENSE_p.N88K/UQCRB_ENST00000523920.1_THREE_PRIME_UTR/UQCRB_ENST00000517523.1_THREE_PRIME_UTR/AP003465.2_ENST00000671278.1_FIVE_PRIME_FLANK
chr8	98064700	G	A	0.254	NA	0.322	0.292	0.304	PASS	ERICH5	hg38	chr8	98064700	98064700	MISSENSE		SNP	G	G	A	g.chr8:98064700G>A	ENST00000318528.8	+	1	133	c.31G>A	c.(31-33)Gcc>Acc	p.A11T	0.693267	CCTCAACAAGGCCGGCGACAG	ERICH5_ENST00000545282.1_MISSENSE_p.A11T
chr8	98140126	T	C	0.623	NA	0.582	0.653	0.682	PASS	POP1	hg38	chr8	98140126	98140126	MISSENSE		SNP	T	T	C	g.chr8:98140126T>C	ENST00000401707.7	+	10	1511	c.1411T>C	c.(1411-1413)Tgt>Cgt	p.C471R	0.451372	GATAGAAACCTGTAAGAAACC	POP1_ENST00000349693.3_MISSENSE_p.C471R
chr8	99511135	A	G	0.336	NA	0.327	0.305	0.406	PASS	VPS13B	hg38	chr8	99511135	99511135	MISSENSE		SNP	A	A	G	g.chr8:99511135A>G	ENST00000358544.6	+	29	4442	c.4331A>G	c.(4330-4332)cAg>cGg	p.Q1444R	0.34414	GGCACTCATCAGCAGCATGGA	VPS13B_ENST00000357162.6_MISSENSE_p.Q1419R	Colon(161_%3B_2205_%20_2542_%20_7338_%20_31318)
chr8	100649306	G	A	0.654	NA	0.7	0.615	0.653	PASS	SNX31	hg38	chr8	100649306	100649306	MISSENSE		SNP	G	G	A	g.chr8:100649306G>A	ENST00000311812.7	-	2	260	c.109C>T	c.(109-111)Cgc>Tgc	p.R37C	0.61596	TGGCTGTAGCGCACCCTGCAG
chr8	102224997	C	G	0.61	NA	0.684	0.666	0.673	PASS	RRM2B	hg38	chr8	102224997	102224997	MISSENSE		SNP	C	C	G	g.chr8:102224997C>G	ENST00000251810.8	-	4	430	c.343G>C	c.(343-345)Gtg>Ctg	p.V115L	0.374065	GGAACCTGCACCTCCTGACTA	RRM2B_ENST00000395912.6_MISSENSE_p.V63L/RRM2B_ENST00000519317.5_INTRON/RRM2B_ENST00000519962.5_INTRON/RRM2B_ENST00000621845.1_MISSENSE_p.V61L
chr8	103140919	G	C	0.269	NA	0.341	0.3	0.252	PASS	BAALC	hg38	chr8	103140919	103140919	MISSENSE		SNP	G	G	C	g.chr8:103140919G>C	ENST00000309982.10	+	1	195	c.22G>C	c.(22-24)Gcg>Ccg	p.A8P	0.790524	CGGGAGCCGGGCGGATGCCAT	BAALC_ENST00000438105.2_MISSENSE_p.A8P/BAALC_ENST00000297574.6_MISSENSE_p.A8P/BAALC_ENST00000306391.10_MISSENSE_p.A8P/BAALC_ENST00000330955.5_MISSENSE_p.A8P/BAALC-AS2_ENST00000436771.1_RNA
chr8	103375834	C	T	0.66	NA	0.567	0.609	0.681	PASS	CTHRC1	hg38	chr8	103375834	103375834	MISSENSE		SNP	C	C	T	g.chr8:103375834C>T	ENST00000330295.10	+	2	366	c.247C>T	c.(247-249)Cgg>Tgg	p.R83W	0.421446	GATCCCAGGTCGGGATGGATT	CTHRC1_ENST00000520337.1_MISSENSE_p.R69W/CTHRC1_ENST00000415886.2_MISSENSE_p.R83W/CTHRC1_ENST00000520880.1_FIVE_PRIME_FLANK
chr8	105802283	G	A	0.289	NA	0.302	0.369	0.34	PASS	ZFPM2	hg38	chr8	105802283	105802283	MISSENSE		SNP	G	G	A	g.chr8:105802283G>A	ENST00000407775.7	+	8	2705	c.2201G>A	c.(2200-2202)cGc>cAc	p.R734H	0.483791	AGAACCATGCGCACACGCAAG	ZFPM2_ENST00000520492.5_MISSENSE_p.R602H/ZFPM2_ENST00000517361.1_MISSENSE_p.R602H/ZFPM2-AS1_ENST00000524045.6_RNA/ZFPM2-AS1_ENST00000520433.5_RNA/ZFPM2-AS1_ENST00000647695.1_FIVE_PRIME_FLANK
chr8	108784815	G	A	0.34	NA	0.31	0.299	0.359	PASS	TMEM74	hg38	chr8	108784815	108784815	MISSENSE		SNP	G	G	A	g.chr8:108784815G>A	ENST00000297459.4	-	2	442	c.284C>T	c.(283-285)gCg>gTg	p.A95V	0.501247	TTTCCGTTCCGCTGTTATTTG
chr8	109293473	A	T	0.315	NA	0.381	0.35	0.34	PASS	NUDCD1	hg38	chr8	109293473	109293473	MISSENSE		SNP	A	A	T	g.chr8:109293473A>T	ENST00000239690.9	-	4	588	c.511T>A	c.(511-513)Tca>Aca	p.S171T	0.321696	TTTAGCAGTGAGATACTGTGA	NUDCD1_ENST00000427660.6_MISSENSE_p.S142T
chr8	109436388	G	A	0.299	NA	0.316	0.306	0.258	PASS	PKHD1L1	hg38	chr8	109436388	109436388	MISSENSE		SNP	G	G	A	g.chr8:109436388G>A	ENST00000378402.10	+	30	3676	c.3556G>A	c.(3556-3558)Gta>Ata	p.V1186I	0.36409	AAATTCAAAGGTATTAGTTGG
chr8	115587441	T	C	0.333	NA	0.35	0.353	0.299	PASS	TRPS1	hg38	chr8	115587441	115587441	MISSENSE		SNP	T	T	C	g.chr8:115587441T>C	ENST00000395715.7	-	5	2838	c.2260A>G	c.(2260-2262)Aaa>Gaa	p.K754E	0.506234	AAGTCAATTTTGGGCTCCTCT	TRPS1_ENST00000220888.9_MISSENSE_p.K741E/TRPS1_ENST00000520276.5_MISSENSE_p.K745E/TRPS1_ENST00000519076.5_MISSENSE_p.K495E/TRPS1_ENST00000519674.1_MISSENSE_p.K741E/TRPS1_ENST00000640765.1_MISSENSE_p.K741E
chr8	117157831	G	A	0.289	NA	0.322	0.329	0.287	PASS	SLC30A8	hg38	chr8	117157831	117157831	MISSENSE		SNP	G	G	A	g.chr8:117157831G>A	ENST00000456015.6	+	4	559	c.559G>A	c.(559-561)Gcg>Acg	p.A187T	0.471322	CTGCGCAGTGGCGGCCAACAT	SLC30A8_ENST00000519688.5_MISSENSE_p.A138T/SLC30A8_ENST00000521243.5_MISSENSE_p.A138T/SLC30A8_ENST00000427715.2_MISSENSE_p.A138T	Ovarian(162_%3B_1202_%20_1922_%20_6011_%20_16223_%20_52092)
chr8	120001662	C	A	0.237	NA	0.34	0.271	0.393	PASS	DEPTOR	hg38	chr8	120001662	120001662	MISSENSE		SNP	C	C	A	g.chr8:120001662C>A	ENST00000286234.6	+	5	867	c.742C>A	c.(742-744)Ctg>Atg	p.L248M	0.451372	TCCCTTCTGCCTGAGGAAGCA	DEPTOR_ENST00000523492.5_MISSENSE_p.L147M
chr8	122952814	AC	A	0.359	NA	0.353	0.314	0.353	PASS	ZHX2	hg38	chr8	122952815	122952815	FRAME_SHIFT_DEL		DEL	C	C	-	g.chr8:122952815delC	ENST00000314393.6	+	3	1878	c.1305delC	c.(1303-1305)aacfs	p.P437fs	0.598504	AGGTGGCCAACCCCCCGCTCA		Esophageal_%20_Squamous(94_%3B_1056_%20_1388_%20_11767_%20_13799_%20_49639)
chr8	123787317	G	A	0.236	NA	0.294	0.258	0.339	PASS	FAM91A1	hg38	chr8	123787317	123787317	MISSENSE		SNP	G	G	A	g.chr8:123787317G>A	ENST00000334705.12	+	13	1399	c.1135G>A	c.(1135-1137)Gca>Aca	p.A379T	0.329177	GAAGCGCATCGCATTCCTGTT	FAM91A1_ENST00000521166.5_MISSENSE_p.A379T
chr8	124493831	A	G	0.654	NA	0.601	0.698	0.69	PASS	TATDN1	hg38	chr8	124493831	124493831	SPLICE_SITE	INTRON	SNP	A	A	G	g.chr8:124493831A>G	ENST00000276692.11	-			c.e11-2T>C	c.e11+2		0.359102	CAAAATACTCACATTATATGG	TATDN1_ENST00000517678.5_NONSTOP_p.*211R/TATDN1_ENST00000519548.5_SPLICE_SITE/TATDN1_ENST00000630259.1_SPLICE_SITE
chr8	125431066	GC	G	0.338	NA	0.275	0.366	0.364	PASS	TRIB1	hg38	chr8	125431067	125431067	FRAME_SHIFT_DEL		DEL	C	C	-	g.chr8:125431067delC	ENST00000311922.4	+	1	709	c.165delC	c.(163-165)agcfs	p.P57fs	0.760599	AGTGCTCCAGCCCCCCGGACT	TRIB1_ENST00000519576.1_FIVE_PRIME_FLANK/TRIB1_ENST00000520847.1_FIVE_PRIME_FLANK
chr8	132041544	G	A	0.403	NA	0.292	0.336	0.317	PASS	AC100868.1	hg38	chr8	132041544	132041544	MISSENSE		SNP	G	G	A	g.chr8:132041544G>A	ENST00000262283.5	-	8	1013	c.913C>T	c.(913-915)Cct>Tct	p.P305S	0.518703	TCATCCACAGGCAACCCTTCC	OC90_ENST00000254627.4_MISSENSE_p.P109S
chr8	132480459	GC	G	0.688	NA	0.635	0.554	0.716	PASS	KCNQ3	hg38	chr8	132480460	132480460	FRAME_SHIFT_DEL		DEL	C	C	-	g.chr8:132480460delC	ENST00000388996.10	-	1	637	c.73delG	c.(73-75)gcgfs	p.A25fs	0.773067	GGGTTAGCCGCCCCGCCGCCT	KCNQ3_ENST00000519445.5_FRAME_SHIFT_DEL_p.A25fs
chr8	132825340	GA	G	0.608	NA	0.685	0.653	0.599	PASS	PHF20L1	hg38	chr8	132825341	132825341	FRAME_SHIFT_DEL		DEL	A	A	-	g.chr8:132825341delA	ENST00000395386.6	+	14	2012	c.1714delA	c.(1714-1716)aaafs	p.K574fs	0.354115	GAAGAAGAAGAAAAAAAAGAA	PHF20L1_ENST00000395390.6_FRAME_SHIFT_DEL_p.K549fs/PHF20L1_ENST00000622263.4_FRAME_SHIFT_DEL_p.K574fs/PHF20L1_ENST00000220847.8_FRAME_SHIFT_DEL_p.K548fs/AF230666.2_ENST00000602328.1_FIVE_PRIME_FLANK
chr8	134512565	A	G	0.361	NA	0.454	0.317	0.289	PASS	ZFAT	hg38	chr8	134512565	134512565	MISSENSE		SNP	A	A	G	g.chr8:134512565A>G	ENST00000520727.5	-	15	3535	c.3235T>C	c.(3235-3237)Tat>Cat	p.Y1079H	0.471322	ATGTGGAGATACTGGGTGGAG	ZFAT_ENST00000520214.5_MISSENSE_p.Y1079H/ZFAT_ENST00000377838.8_MISSENSE_p.Y1091H/ZFAT_ENST00000429442.6_MISSENSE_p.Y1079H/ZFAT_ENST00000523399.5_MISSENSE_p.Y1029H/ZFAT_ENST00000520356.5_INTRON
chr8	134601925	CA	C	0.656	NA	0.647	0.633	0.662	PASS	ZFAT	hg38	chr8	134601926	134601926	FRAME_SHIFT_DEL		DEL	A	A	-	g.chr8:134601926delA	ENST00000520727.5	-	7	2058	c.1757delT	c.(1756-1758)ttgfs	p.L586fs	0.59601	ATTTTTCAACAAAAAATCATC	ZFAT_ENST00000520214.5_FRAME_SHIFT_DEL_p.L586fs/ZFAT_ENST00000377838.8_FRAME_SHIFT_DEL_p.L598fs/ZFAT_ENST00000429442.6_FRAME_SHIFT_DEL_p.L586fs/ZFAT_ENST00000520356.5_FRAME_SHIFT_DEL_p.L586fs/ZFAT_ENST00000523399.5_FRAME_SHIFT_DEL_p.L536fs
chr8	138137243	T	C	0.311	NA	0.332	0.35	0.337	PASS	FAM135B	hg38	chr8	138137243	138137243	MISSENSE		SNP	T	T	C	g.chr8:138137243T>C	ENST00000395297.6	-	19	4529	c.3919A>G	c.(3919-3921)Aac>Gac	p.N1307D	0.406484	AGCACGACGTTTTTAAAATAC
chr8	138602147	T	C	0.072	NA	0.124	0.113	0.061	PASS	COL22A1	hg38	chr8	138602147	138602147	MISSENSE		SNP	T	T	C	g.chr8:138602147T>C	ENST00000303045.11	-	60	4648	c.4153A>G	c.(4153-4155)Aag>Gag	p.K1385E	0.558603	TCTCCAGGCTTCCCAGGGACC	COL22A1_ENST00000435777.2_MISSENSE_p.K1078E
chr8	140557109	G	A	0.719	NA	0.651	0.636	0.509	PASS	AGO2	hg38	chr8	140557109	140557109	MISSENSE		SNP	G	G	A	g.chr8:140557109G>A	ENST00000220592.10	-	8	1133	c.1006C>T	c.(1006-1008)Cac>Tac	p.H336Y	0.598504	AGGTAGGTGTGTTTCTGCTCC	AGO2_ENST00000519980.5_MISSENSE_p.H336Y
chr8	141168376	A	G	0.369	NA	0.318	0.296	0.289	PASS	DENND3	hg38	chr8	141168376	141168376	MISSENSE		SNP	A	A	G	g.chr8:141168376A>G	ENST00000519811.5	+	13	2196	c.2126A>G	c.(2125-2127)cAc>cGc	p.H709R	0.55611	GACAAGCCGCACGAGGCCTCG	DENND3_ENST00000424248.2_MISSENSE_p.H577R/DENND3_ENST00000262585.6_MISSENSE_p.H629R
chr8	141211696	G	A	0.354	NA	0.218	0.419	0.291	PASS	SLC45A4	hg38	chr8	141211696	141211696	SPLICE_SITE	MISSENSE	SNP	G	G	A	g.chr8:141211696G>A	ENST00000024061.7	-	8	2451	c.2143C>T	c.(2143-2145)Cgc>Tgc	p.R715C	0.354115	ACCTGCAGGCGTCTACAGAGA	SLC45A4_ENST00000517878.5_SPLICE_SITE_p.T768M/SLC45A4_ENST00000519067.5_THREE_PRIME_UTR
chr8	142477473	GC	G	0.673	NA	0.64	0.676	0.679	PASS	ADGRB1	hg38	chr8	142477474	142477474	FRAME_SHIFT_DEL		DEL	C	C	-	g.chr8:142477474delC	ENST00000517894.5	+	6	2205	c.1312delC	c.(1312-1314)cccfs	p.Q440fs	0.685786	CACCTGCAGGCCCCCCCAGTT	ADGRB1_ENST00000643448.1_FRAME_SHIFT_DEL_p.Q440fs/ADGRB1_ENST00000323289.6_FRAME_SHIFT_DEL_p.Q440fs
chr8	142542195	G	A	0.362	NA	0.321	0.374	0.372	PASS	ADGRB1	hg38	chr8	142542195	142542195	MISSENSE		SNP	G	G	A	g.chr8:142542195G>A	ENST00000517894.5	+	28	4855	c.3961G>A	c.(3961-3963)Ggt>Agt	p.G1321S	0.663342	CTCCTTCGTCGGTGACGGGGA	ADGRB1_ENST00000643448.1_MISSENSE_p.G1318S/ADGRB1_ENST00000323289.6_MISSENSE_p.G1321S
chr8	143296570	G	A	0.346	NA	0.325	0.357	0.332	PASS	ZNF696	hg38	chr8	143296570	143296570	MISSENSE		SNP	G	G	A	g.chr8:143296570G>A	ENST00000330143.8	+	3	1276	c.895G>A	c.(895-897)Ggc>Agc	p.G299S	0.720698	CCAGGACTGCGGCCGCGCCTT
chr8	143381574	GC	G	0.335	NA	0.352	0.33	0.376	PASS	RHPN1	hg38	chr8	143381575	143381575	FRAME_SHIFT_DEL		DEL	C	C	-	g.chr8:143381575delC	ENST00000289013.11	+	13	1603	c.1492delC	c.(1492-1494)cccfs	p.L499fs	0.673317	CTGCCAGGGGCCCCTGTCTGT
chr8	143430022	CG	C	0.217	NA	0.271	0.357	0.199	PASS	MAFA	hg38	chr8	143430023	143430023	FRAME_SHIFT_DEL		DEL	G	G	-	g.chr8:143430023delG	ENST00000333480.3	-	1	711	c.384delC	c.(382-384)cccfs	p.E129fs	0.795511	TGAGCGCCTCGGGGTTGAGGT
chr8	143538771	G	T	0.647	NA	0.671	0.642	0.709	PASS	ZC3H3	hg38	chr8	143538771	143538771	MISSENSE		SNP	G	G	T	g.chr8:143538771G>T	ENST00000262577.6	-	2	622	c.596C>A	c.(595-597)cCc>cAc	p.P199H	0.645885	CACCATCCTGGGCTTACCAGG	RN7SKP175_ENST00000408472.1_FIVE_PRIME_FLANK/AC067930.8_ENST00000653168.1_FIVE_PRIME_FLANK
chr8	143567820	C	A	0.635	NA	0.65	0.618	0.644	PASS	MROH6	hg38	chr8	143567820	143567820	MISSENSE		SNP	C	C	A	g.chr8:143567820C>A	ENST00000398882.8	-	12	1891	c.1833G>T	c.(1831-1833)caG>caT	p.Q611H	0.680798	GCAGGGGGTCCTGTGGACTCC	MROH6_ENST00000533679.5_DE_NOVO_START_OUT_FRAME/MROH6_ENST00000524906.5_DE_NOVO_START_OUT_FRAME/MROH6_ENST00000534459.5_DE_NOVO_START_OUT_FRAME
chr8	143569800	T	C	0.301	NA	0.292	0.404	0.331	PASS	MROH6	hg38	chr8	143569800	143569800	MISSENSE		SNP	T	T	C	g.chr8:143569800T>C	ENST00000398882.8	-	8	1257	c.1199A>G	c.(1198-1200)gAg>gGg	p.E400G	0.688279	CAGGATGACCTCCTCCCGCAG	MROH6_ENST00000524906.5_FIVE_PRIME_FLANK/MROH6_ENST00000533679.5_FIVE_PRIME_FLANK/MROH6_ENST00000534459.5_FIVE_PRIME_FLANK/AC067930.4_ENST00000531730.1_FIVE_PRIME_FLANK
chr8	143575452	T	C	0.379	NA	0.373	0.331	0.348	PASS	NAPRT	hg38	chr8	143575452	143575452	MISSENSE		SNP	T	T	C	g.chr8:143575452T>C	ENST00000449291.7	-	10	1274	c.1262A>G	c.(1261-1263)aAg>aGg	p.K421R	0.653367	GAAAGCAGCCTTGCTCCCAGG	NAPRT_ENST00000435154.7_MISSENSE_p.K421R/NAPRT_ENST00000426292.7_MISSENSE_p.K421R/MROH6_ENST00000398882.8_FIVE_PRIME_FLANK/AC067930.4_ENST00000531730.1_RNA/AC067930.1_ENST00000529247.1_FIVE_PRIME_FLANK/AC067930.5_ENST00000623257.1_FIVE_PRIME_FLANK
chr8	143580123	C	A	0.35	NA	0.308	0.334	0.325	PASS	EEF1D	hg38	chr8	143580123	143580123	MISSENSE		SNP	C	C	A	g.chr8:143580123C>A	ENST00000532400.1	-	3	199	c.143G>T	c.(142-144)aGc>aTc	p.S48I	0.613466	CGGGCACCAGCTTGGAAGCCC	EEF1D_ENST00000442189.6_MISSENSE_p.K598N/EEF1D_ENST00000532741.5_MISSENSE_p.K648N/EEF1D_ENST00000529272.5_MISSENSE_p.K232N/EEF1D_ENST00000395119.7_MISSENSE_p.K232N/EEF1D_ENST00000524624.5_MISSENSE_p.K208N/EEF1D_ENST00000526838.5_MISSENSE_p.K213N/EEF1D_ENST00000528610.5_MISSENSE_p.K208N/EEF1D_ENST00000531621.5_MISSENSE_p.K189N/EEF1D_ENST00000423316.6_MISSENSE_p.K598N/EEF1D_ENST00000317198.10_MISSE…
chr8	143693742	C	T	0.639	NA	0.632	0.641	0.643	PASS	ZNF707	hg38	chr8	143693742	143693742	MISSENSE		SNP	C	C	T	g.chr8:143693742C>T	ENST00000532205.5	+	8	1227	c.328C>T	c.(328-330)Cgg>Tgg	p.R110W	0.630923	AACCCACGTGCGGCGAGAAAG	ZNF707_ENST00000532158.5_MISSENSE_p.R110W/ZNF707_ENST00000358656.9_MISSENSE_p.R110W/ZNF707_ENST00000418203.3_MISSENSE_p.R110W/LINC02878_ENST00000531565.1_FIVE_PRIME_FLANK
chr8	143707377	G	A	0.287	NA	0.301	0.373	0.355	PASS	CCDC166	hg38	chr8	143707377	143707377	MISSENSE		SNP	G	G	A	g.chr8:143707377G>A	ENST00000542437.1	-	2	637	c.637C>T	c.(637-639)Ctt>Ttt	p.L213F	0.735661	TGCGCCACAAGCGCGCGCACC
chr8	143722214	T	C	0.318	NA	0.314	0.308	0.235	PASS	MAPK15	hg38	chr8	143722214	143722214	MISSENSE		SNP	T	T	C	g.chr8:143722214T>C	ENST00000338033.9	+	14	1627	c.1598T>C	c.(1597-1599)cTg>cCg	p.L533P	0.67581	CACTCGGCACTGGGCCACCTG	AC105219.1_ENST00000527908.1_FIVE_PRIME_FLANK
chr8	143726139	T	C	0.043	NA	0.093	0.078	0.092	PASS	FAM83H	hg38	chr8	143726139	143726139	MISSENSE		SNP	T	T	C	g.chr8:143726139T>C	ENST00000388913.4	-	5	3426	c.3322A>G	c.(3322-3324)Acg>Gcg	p.T1108A	0.680798	GCTGGCAGCGTGCGGCTCAGC	FAM83H_ENST00000650760.1_MISSENSE_p.T1309A
chr8	143727530	C	T	0.698	NA	0.668	0.706	0.677	PASS	FAM83H	hg38	chr8	143727530	143727530	MISSENSE		SNP	C	C	T	g.chr8:143727530C>T	ENST00000388913.4	-	5	2035	c.1931G>A	c.(1930-1932)gGc>gAc	p.G644D	0.730673	GCTGCCCGGGCCTGGCACCGG	FAM83H_ENST00000650760.1_MISSENSE_p.G845D
chr8	143728481	T	C	0.309	NA	0.303	0.37	0.299	PASS	FAM83H	hg38	chr8	143728481	143728481	MISSENSE		SNP	T	T	C	g.chr8:143728481T>C	ENST00000388913.4	-	5	1084	c.980A>G	c.(979-981)cAc>cGc	p.H327R	0.745636	GAACAGGAGGTGCGCTCGTTT	FAM83H_ENST00000650760.1_MISSENSE_p.H528R
chr8	143808814	TC	T	0.045	NA	0.068	0.057	0.07	PASS	SCRIB	hg38	chr8	143808815	143808815	FRAME_SHIFT_DEL		DEL	C	C	-	g.chr8:143808815delC	ENST00000356994.7	-	15	2311	c.1909delG	c.(1909-1911)gagfs	p.E637fs	0.653367	ACAGGGCCCTCCCCATCAGGC	SCRIB_ENST00000674084.1_FRAME_SHIFT_DEL_p.E637fs/SCRIB_ENST00000320476.7_FRAME_SHIFT_DEL_p.E637fs/SCRIB_ENST00000377533.7_FRAME_SHIFT_DEL_p.E556fs	Pancreas(51_%3B_966_%20_1133_%20_10533_%20_14576_%20_29674)
chr8	143813037	A	G	0.639	NA	0.654	0.666	0.625	PASS	SCRIB	hg38	chr8	143813037	143813037	MISSENSE		SNP	A	A	G	g.chr8:143813037A>G	ENST00000356994.7	-	7	1036	c.635T>C	c.(634-636)cTg>cCg	p.L212P	0.650873	CACCGGGGGCAGTGCTGACAG	SCRIB_ENST00000674084.1_MISSENSE_p.L212P/SCRIB_ENST00000320476.7_MISSENSE_p.L212P/SCRIB_ENST00000377533.7_MISSENSE_p.L131P/MIR937_ENST00000401271.1_RNA	Pancreas(51_%3B_966_%20_1133_%20_10533_%20_14576_%20_29674)
chr8	143817915	C	T	0.643	NA	0.655	0.615	0.626	PASS	PUF60	hg38	chr8	143817915	143817915	MISSENSE		SNP	C	C	T	g.chr8:143817915C>T	ENST00000526683.6	-	8	776	c.764G>A	c.(763-765)tGc>tAc	p.C255Y	0.613466	GGCCAGTGTGCAGGACTTGAT	PUF60_ENST00000349157.10_MISSENSE_p.C238Y/PUF60_ENST00000313352.11_MISSENSE_p.C195Y/PUF60_ENST00000456095.6_MISSENSE_p.C226Y/PUF60_ENST00000527197.5_MISSENSE_p.C209Y/PUF60_ENST00000453551.6_MISSENSE_p.C212Y/SCRIB_ENST00000320476.7_FIVE_PRIME_FLANK/SCRIB_ENST00000356994.7_FIVE_PRIME_FLANK/SCRIB_ENST00000377533.7_FIVE_PRIME_FLANK/SCRIB_ENST00000674084.1_FIVE_PRIME_FLANK/MIR937_ENST00000401271.1_FIV…
chr8	143837683	C	T	0.642	NA	0.634	0.687	0.675	PASS	NRBP2	hg38	chr8	143837683	143837683	MISSENSE		SNP	C	C	T	g.chr8:143837683C>T	ENST00000442628.7	-	11	1052	c.913G>A	c.(913-915)Gtg>Atg	p.V305M	0.668329	TCGAAGAGCACGCGGTGGAAG	AC234917.1_ENST00000534006.1_FIVE_PRIME_FLANK/AC234917.2_ENST00000647726.1_FIVE_PRIME_FLANK
chr8	143859307	G	T	0.302	NA	0.346	0.273	0.298	PASS	EPPK1	hg38	chr8	143859307	143859307	MISSENSE		SNP	G	G	T	g.chr8:143859307G>T	ENST00000615648.2	-	2	14022	c.13947C>A	c.(13945-13947)gaC>gaA	p.D4649E	0.755611	CCTCCCGGGGGTCTGGGCGCG	EPPK1_ENST00000568225.2_MISSENSE_p.D4624E
chr8	143868161	C	T	0.033	NA	0.023	0.031	0.03	PASS	EPPK1	hg38	chr8	143868161	143868161	MISSENSE		SNP	C	C	T	g.chr8:143868161C>T	ENST00000615648.2	-	2	5168	c.5093G>A	c.(5092-5094)cGc>cAc	p.R1698H	0.628429	CACGGGCACGCGGTGGCTGTG	EPPK1_ENST00000568225.2_MISSENSE_p.R1673H
chr8	143871102	G	A	0.361	NA	0.343	0.38	0.369	PASS	EPPK1	hg38	chr8	143871102	143871102	MISSENSE		SNP	G	G	A	g.chr8:143871102G>A	ENST00000615648.2	-	2	2227	c.2152C>T	c.(2152-2154)Cgc>Tgc	p.R718C	0.628429	TCCAGCAGGCGGATGCCGTGC	EPPK1_ENST00000568225.2_MISSENSE_p.R693C
chr8	143917103	C	T	0.28	NA	0.391	0.317	0.315	PASS	PLEC	hg38	chr8	143917103	143917103	MISSENSE		SNP	C	C	T	g.chr8:143917103C>T	ENST00000322810.8	-	32	13299	c.13129G>A	c.(13129-13131)Gcc>Acc	p.A4377T	0.648379	AAACCACCGGCGTTGCCCGAG	PLEC_ENST00000345136.7_MISSENSE_p.A4240T/PLEC_ENST00000436759.6_MISSENSE_p.A4267T/PLEC_ENST00000354958.6_MISSENSE_p.A4218T/PLEC_ENST00000354589.7_MISSENSE_p.A4240T/PLEC_ENST00000357649.6_MISSENSE_p.A4244T/PLEC_ENST00000356346.7_MISSENSE_p.A4226T/PLEC_ENST00000398774.6_MISSENSE_p.A4208T/PLEC_ENST00000527096.5_MISSENSE_p.A4263T/PLEC_ENST00000527303.2_MISSENSE_p.A3140T																	0.0005	0.00029
chr8	143924952	C	A	0.676	NA	0.646	0.645	0.679	PASS	PLEC	hg38	chr8	143924952	143924952	MISSENSE		SNP	C	C	A	g.chr8:143924952C>A	ENST00000322810.8	-	31	5558	c.5388G>T	c.(5386-5388)caG>caT	p.Q1796H	0.733167	CAGCCTCGGCCTGCGCCAGGC	PLEC_ENST00000345136.7_MISSENSE_p.Q1659H/PLEC_ENST00000436759.6_MISSENSE_p.Q1686H/PLEC_ENST00000354958.6_MISSENSE_p.Q1637H/PLEC_ENST00000354589.7_MISSENSE_p.Q1659H/PLEC_ENST00000357649.6_MISSENSE_p.Q1663H/PLEC_ENST00000356346.7_MISSENSE_p.Q1645H/PLEC_ENST00000398774.6_MISSENSE_p.Q1627H/PLEC_ENST00000527096.5_MISSENSE_p.Q1682H/PLEC_ENST00000527303.2_INTRON
chr8	143926815	C	T	0.29	NA	0.283	0.313	0.315	PASS	PLEC	hg38	chr8	143926815	143926815	MISSENSE		SNP	C	C	T	g.chr8:143926815C>T	ENST00000322810.8	-	30	4594	c.4424G>A	c.(4423-4425)aGc>aAc	p.S1475N	0.650873	CAGAGTCTCGCTGATGAACTT	PLEC_ENST00000345136.7_MISSENSE_p.S1338N/PLEC_ENST00000436759.6_MISSENSE_p.S1365N/PLEC_ENST00000354958.6_MISSENSE_p.S1316N/PLEC_ENST00000354589.7_MISSENSE_p.S1338N/PLEC_ENST00000357649.6_MISSENSE_p.S1342N/PLEC_ENST00000356346.7_MISSENSE_p.S1324N/PLEC_ENST00000398774.6_MISSENSE_p.S1306N/PLEC_ENST00000527096.5_MISSENSE_p.S1361N/PLEC_ENST00000527303.2_MISSENSE_p.S1365N
chr8	144080528	G	A	0.302	NA	0.353	0.346	0.289	PASS	EXOSC4	hg38	chr8	144080528	144080528	MISSENSE		SNP	G	G	A	g.chr8:144080528G>A	ENST00000316052.6	+	3	722	c.665G>A	c.(664-666)cGa>cAa	p.R222Q	0.625935	CAGGCTGCCCGAGATGTGCAC	GPAA1_ENST00000355091.9_FIVE_PRIME_FLANK/GPAA1_ENST00000361036.10_FIVE_PRIME_FLANK/AC109322.1_ENST00000524499.1_FIVE_PRIME_FLANK
chr8	144109158	G	A	0.621	NA	0.663	0.648	0.667	PASS	WDR97	hg38	chr8	144109158	144109158	MISSENSE		SNP	G	G	A	g.chr8:144109158G>A	ENST00000323662.9	+	4	1000	c.988G>A	c.(988-990)Gtg>Atg	p.V330M	0.630923	GATGGTGTTCGTGGGCCACAC
chr8	144110406	C	T	0.323	NA	0.303	0.353	0.285	PASS	WDR97	hg38	chr8	144110406	144110406	MISSENSE		SNP	C	C	T	g.chr8:144110406C>T	ENST00000323662.9	+	7	1921	c.1909C>T	c.(1909-1911)Cgc>Tgc	p.R637C	0.665835	GAGCCTGCTGCGCACCTTCTC
chr8	144110730	G	A	0.32	NA	0.371	0.274	0.265	PASS	WDR97	hg38	chr8	144110730	144110730	MISSENSE		SNP	G	G	A	g.chr8:144110730G>A	ENST00000323662.9	+	8	2174	c.2162G>A	c.(2161-2163)cGc>cAc	p.R721H	0.658354	GCTGAGAACCGCCTCCTGCGG
chr8	144113760	AG	A	0.314	NA	0.297	0.338	0.334	PASS	WDR97	hg38	chr8	144113761	144113761	FRAME_SHIFT_DEL		DEL	G	G	-	g.chr8:144113761delG	ENST00000323662.9	+	17	3299	c.3288delG	c.(3286-3288)gagfs	p.E1098fs	0.640898	CTGGGGAGGAGGGGGAGGAAG
chr8	144318919	A	G	0.345	NA	0.343	0.36	0.423	PASS	DGAT1	hg38	chr8	144318919	144318919	SPLICE_SITE	MISSENSE	SNP	A	A	G	g.chr8:144318919A>G	ENST00000528718.6	-	4	547	c.331T>C	c.(331-333)Tat>Cat	p.Y111H	0.623441	AGGATGCCATACCTGGGGGTG	DGAT1_ENST00000332324.5_SPLICE_SITE_p.Y111H/AC233992.1_ENST00000525023.1_FIVE_PRIME_FLANK/MIR6848_ENST00000611213.1_FIVE_PRIME_FLANK
chr8	144392604	C	A	0.661	NA	0.67	0.676	0.665	PASS	ADCK5	hg38	chr8	144392604	144392604	MISSENSE		SNP	C	C	A	g.chr8:144392604C>A	ENST00000308860.11	+	13	1476	c.1427C>A	c.(1426-1428)cCc>cAc	p.P476H	0.705736	CTGCCGCGGCCCATGCTGCTG
chr8	144394718	C	T	0.286	NA	0.32	0.374	0.31	PASS	CPSF1	hg38	chr8	144394718	144394718	MISSENSE		SNP	C	C	T	g.chr8:144394718C>T	ENST00000616140.2	-	31	3554	c.3493G>A	c.(3493-3495)Gag>Aag	p.E1165K	0.668329	TGCTCCTTCTCGTAAAGGACT	CPSF1_ENST00000620219.4_MISSENSE_p.E1165K/CPSF1_ENST00000531727.5_FIVE_PRIME_FLANK/MIR939_ENST00000401314.1_FIVE_PRIME_FLANK	NSCLC(133_%3B_1088_%20_1848_%20_27708_%20_34777_%20_35269)
chr8	144396389	T	C	0.655	NA	0.601	0.605	0.711	PASS	CPSF1	hg38	chr8	144396389	144396389	MISSENSE		SNP	T	T	C	g.chr8:144396389T>C	ENST00000616140.2	-	26	2999	c.2938A>G	c.(2938-2940)Aat>Gat	p.N980D	0.650873	CAGTTGACATTGTGGAATGGA	CPSF1_ENST00000620219.4_MISSENSE_p.N980D/CPSF1_ENST00000531727.5_FIVE_PRIME_FLANK/MIR939_ENST00000401314.1_FIVE_PRIME_FLANK	NSCLC(133_%3B_1088_%20_1848_%20_27708_%20_34777_%20_35269)
chr8	144414344	AC	A	0.384	NA	0.347	0.342	0.32	PASS	SLC39A4	hg38	chr8	144414345	144414345	FRAME_SHIFT_DEL		DEL	C	C	-	g.chr8:144414345delC	ENST00000301305.8	-	6	1122	c.1066delG	c.(1066-1068)gtcfs	p.V356fs	0.665835	TAGTGGGTGACCCCCCTGCAG	SLC39A4_ENST00000276833.9_FRAME_SHIFT_DEL_p.V331fs
chr8	144472247	A	T	0.318	NA	0.325	0.342	0.269	PASS	KIFC2	hg38	chr8	144472247	144472247	MISSENSE		SNP	A	A	T	g.chr8:144472247A>T	ENST00000645548.1	+	14	1972	c.1595A>T	c.(1594-1596)aAt>aTt	p.N532I	0.668329	GAGATCTACAATGAGGCTGTC	KIFC2_ENST00000301332.3_MISSENSE_p.N532I
chr8	144519877	T	C	0.304	NA	0.317	0.334	0.294	PASS	LRRC14	hg38	chr8	144519877	144519877	MISSENSE		SNP	T	T	C	g.chr8:144519877T>C	ENST00000292524.6	+	2	313	c.152T>C	c.(151-153)gTa>gCa	p.V51A	0.63591	CGCGAGTTGGTACACACGTGG	LRRC14_ENST00000529022.5_MISSENSE_p.V51A/RECQL4_ENST00000617875.6_FIVE_PRIME_FLANK/RECQL4_ENST00000621189.4_FIVE_PRIME_FLANK
chr9	117801	AG	A	0.494	NA	0.403	0.422	0.411	PASS	FOXD4	hg38	chr9	117802	117802	FRAME_SHIFT_DEL		DEL	G	G	-	g.chr9:117802delG	ENST00000382500.3	-	1	404	c.318delC	c.(316-318)cccfs	p.S107fs	0.683292	TGTACGAGGAGGGGGGCTTTG	LINC01388_ENST00000416242.2_FIVE_PRIME_FLANK
chr9	304611	TA	T	0.485	NA	0.458	0.466	0.507	PASS	DOCK8	hg38	chr9	304612	304612	FRAME_SHIFT_DEL		DEL	A	A	-	g.chr9:304612delA	ENST00000469391.5	+	4	310	c.232delA	c.(232-234)aaafs	p.K79fs	0.406484	CTGTGGCTTTAAAAAGACTGG	DOCK8_ENST00000432829.6_FRAME_SHIFT_DEL_p.K147fs/DOCK8_ENST00000453981.5_FRAME_SHIFT_DEL_p.K79fs
chr9	405014	CT	C	0.523	NA	0.507	0.42	0.498	PASS	DOCK8	hg38	chr9	405015	405015	FRAME_SHIFT_DEL		DEL	T	T	-	g.chr9:405015delT	ENST00000469391.5	+	25	3110	c.3032delT	c.(3031-3033)cttfs	p.F1013fs	0.356608	AATCTGAACCTTTTTTTTATG	DOCK8_ENST00000432829.6_FRAME_SHIFT_DEL_p.F1113fs/DOCK8_ENST00000382329.1_FRAME_SHIFT_DEL_p.F580fs/DOCK8_ENST00000382331.5_FRAME_SHIFT_DEL_p.F415fs/DOCK8_ENST00000453981.5_FRAME_SHIFT_DEL_p.F1045fs
chr9	711024	G	A	0.438	NA	0.492	0.394	0.457	PASS	KANK1	hg38	chr9	711024	711024	NONSENSE		SNP	G	G	A	g.chr9:711024G>A	ENST00000382303.5	+	7	910	c.258G>A	c.(256-258)tgG>tgA	p.W86*	0.488778	AAGGTATATGGACTTCCACTG	KANK1_ENST00000674102.1_NONSENSE_p.W86*/KANK1_ENST00000382297.6_NONSENSE_p.W86*/KANK1_ENST00000382293.7_FIVE_PRIME_UTR/KANK1_ENST00000619269.4_NONSENSE_p.W86*
chr9	2086866	G	A	0.429	NA	0.55	0.483	0.411	PASS	SMARCA2	hg38	chr9	2086866	2086866	MISSENSE		SNP	G	G	A	g.chr9:2086866G>A	ENST00000382203.5	+	18	2773	c.2564G>A	c.(2563-2565)cGa>cAa	p.R855Q	0.468828	GAAGGCCACCGAATGAAGAAT	SMARCA2_ENST00000349721.8_MISSENSE_p.R855Q/SMARCA2_ENST00000357248.8_MISSENSE_p.R855Q/SMARCA2_ENST00000382194.6_MISSENSE_p.R855Q/SMARCA2_ENST00000450198.6_MISSENSE_p.R855Q
chr9	14806810	G	T	0.459	NA	0.53	0.477	0.546	PASS	FREM1	hg38	chr9	14806810	14806810	MISSENSE		SNP	G	G	T	g.chr9:14806810G>T	ENST00000380880.3	-	18	3909	c.3125C>A	c.(3124-3126)gCc>gAc	p.A1042D	0.413965	AACAGTAAGGGCTGTTGAGCA	FREM1_ENST00000422223.6_MISSENSE_p.A1042D
chr9	17236442	CA	C	0.417	NA	0.465	0.428	0.57	PASS	CNTLN	hg38	chr9	17236443	17236443	FRAME_SHIFT_DEL		DEL	A	A	-	g.chr9:17236443delA	ENST00000380647.8	+	5	729	c.704delA	c.(703-705)caafs	p.N236fs	0.369077	AAAGAAGAGCAAAACAGACTA	CNTLN_ENST00000380641.4_FRAME_SHIFT_DEL_p.N236fs
chr9	20981474	C	A	0.512	NA	0.48	0.536	0.484	PASS	FOCAD	hg38	chr9	20981474	20981474	MISSENSE		SNP	C	C	A	g.chr9:20981474C>A	ENST00000380249.5	+	40	4790	c.4426C>A	c.(4426-4428)Cac>Aac	p.H1476N	0.461347	GTGGATAAAACACATCTCTGA	FOCAD_ENST00000605086.5_MISSENSE_p.H912N/FOCAD_ENST00000338382.10_MISSENSE_p.H1476N
chr9	21818121	T	C	0.503	NA	0.439	0.558	0.473	PASS	MTAP	hg38	chr9	21818121	21818121	MISSENSE		SNP	T	T	C	g.chr9:21818121T>C	ENST00000460874.6	+	4	542	c.317T>C	c.(316-318)gTc>gCc	p.V106A	0.473815	TGTACACATGTCATAGTGACC	MTAP_ENST00000644715.2_MISSENSE_p.V89A/MTAP_ENST00000580900.5_MISSENSE_p.V89A/AL359922.1_ENST00000404796.3_MISSENSE_p.V89A
chr9	21974759	A	AC	0.433	NA	0.414	0.578	0.597	PASS	CDKN2A	hg38	chr9	21974759	21974760	FRAME_SHIFT_INS		INS	-	-	C	g.chr9:21974759_21974760insC	ENST00000304494.9	-	1	340	c.68_69insG	c.(67-69)ggtfs	p.R24fs	0.7	CTCTACCCGACCCCGGGCCG	CDKN2A_ENST00000498124.1_FRAME_SHIFT_INS_p.R24fs/CDKN2A_ENST00000579755.1_INTRON/CDKN2A_ENST00000530628.2_INTRON/CDKN2A_ENST00000579122.1_FRAME_SHIFT_INS_p.R24fs/CDKN2A_ENST00000494262.5_INTRON/CDKN2A_ENST00000498628.6_INTRON/CDKN2A_ENST00000479692.2_FIVE_PRIME_FLANK/CDKN2A_ENST00000497750.1_FIVE_PRIME_FLANK/CDKN2A_ENST00000578845.2_FIVE_PRIME_FLANK/AL359922.1_ENST00000404796.3_INTRON
chr9	21994234	TC	T	0.516	NA	0.461	0.495	0.418	PASS	CDKN2A	hg38	chr9	21994235	21994235	FRAME_SHIFT_DEL		DEL	C	C	-	g.chr9:21994235delC	ENST00000579755.1	-	1	391	c.97delG	c.(97-99)gagfs	p.E33fs	0.645885	GCTGCCCACTCCCCCGTGAGC	CDKN2A_ENST00000530628.2_FRAME_SHIFT_DEL_p.E33fs/CDKN2A_ENST00000494262.5_INTRON/CDKN2A_ENST00000498628.6_INTRON/AL359922.1_ENST00000404796.3_INTRON/CDKN2B-AS1_ENST00000468603.7_RNA/CDKN2B-AS1_ENST00000428597.6_FIVE_PRIME_FLANK/AL449423.1_ENST00000578935.1_FIVE_PRIME_FLANK/CDKN2B-AS1_ENST00000580576.6_FIVE_PRIME_FLANK/CDKN2B-AS1_ENST00000585267.5_FIVE_PRIME_FLANK/CDKN2B-AS1_ENST00000645313.2_FIVE…
chr9	25677987	C	T	0.498	NA	0.508	0.552	0.494	PASS	TUSC1	hg38	chr9	25677987	25677987	MISSENSE		SNP	C	C	T	g.chr9:25677987C>T	ENST00000358022.4	-	1	454	c.335G>A	c.(334-336)cGt>cAt	p.R112H	0.733167	CAAAGCCTGACGGAAGAGGCT		Pancreas(19_%3B_648_%20_672_%20_25630_%20_30820_%20_31331)
chr9	32419167	C	T	0.445	NA	0.537	0.447	0.467	PASS	ACO1	hg38	chr9	32419167	32419167	MISSENSE		SNP	C	C	T	g.chr9:32419167C>T	ENST00000309951.8	+	7	903	c.788C>T	c.(787-789)aCc>aTc	p.T263I	0.438903	ATCGTGCTCACCATTACCAAG	ACO1_ENST00000379923.5_MISSENSE_p.T263I/ACO1_ENST00000541043.5_MISSENSE_p.T263I
chr9	32633026	CT	C	0.492	NA	0.55	0.481	0.485	PASS	TAF1L	hg38	chr9	32633027	32633027	FRAME_SHIFT_DEL		DEL	T	T	-	g.chr9:32633027delT	ENST00000242310.4	-	1	2644	c.2553delA	c.(2551-2553)aaafs	p.A852fs	0.451372	AAGGAAAGGCTTTTTTTATAT	AL589642.1_ENST00000430787.1_FIVE_PRIME_FLANK
chr9	33026950	GT	G	0.125	NA	0.111	0.088	0.199	PASS	DNAJA1	hg38	chr9	33026951	33026951	FRAME_SHIFT_DEL		DEL	T	T	-	g.chr9:33026951delT	ENST00000330899.5	+	3	391	c.271delT	c.(271-273)tttfs	p.F92fs	0.38404	CTTTGATATGTTTTTTGGAGG	APTX_ENST00000436040.7_FIVE_PRIME_FLANK/APTX_ENST00000468275.6_FIVE_PRIME_FLANK/APTX_ENST00000673248.1_FIVE_PRIME_FLANK
chr9	33464083	TG	T	0.54	NA	0.534	0.457	0.507	PASS	NOL6	hg38	chr9	33464084	33464084	FRAME_SHIFT_DEL		DEL	G	G	-	g.chr9:33464084delG	ENST00000379471.3	-	22	2946	c.2857delC	c.(2857-2859)caafs	p.Q953fs	0.586035	TTGCGGTCTTGGGGGGTAACA
chr9	34623564	AG	A	0.582	NA	0.527	0.503	0.53	PASS	ARID3C	hg38	chr9	34623565	34623565	FRAME_SHIFT_DEL		DEL	G	G	-	g.chr9:34623565delG	ENST00000378909.3	-	4	798	c.725delC	c.(724-726)cctfs	p.P242fs	0.663342	AGCGCCCCGAGGGGGCGGCCC	DCTN3_ENST00000259632.12_FIVE_PRIME_FLANK/DCTN3_ENST00000341694.6_FIVE_PRIME_FLANK/DCTN3_ENST00000378913.6_FIVE_PRIME_FLANK/DCTN3_ENST00000378916.8_FIVE_PRIME_FLANK/DCTN3_ENST00000477738.6_FIVE_PRIME_FLANK
chr9	34665639	G	C	0.524	NA	0.454	0.478	0.509	PASS	AL162231.1	hg38	chr9	34665639	34665639	NONSENSE		SNP	G	G	C	g.chr9:34665639G>C	ENST00000421828.7	-	1	407	c.21C>G	c.(19-21)taC>taG	p.Y7*	0.670823	GCGCCACCTCGTATCTCCTCA	AL162231.1_ENST00000544078.2_NONSENSE_p.Y7*/AL162231.1_ENST00000423809.5_NONSENSE_p.Y7*/AL162231.1_ENST00000416454.5_NONSENSE_p.Y7*/CCL27_ENST00000259631.5_FIVE_PRIME_FLANK/AL162231.4_ENST00000564224.1_RNA/AL162231.2_ENST00000654838.1_RNA
chr9	34990768	CT	C	0.467	NA	0.495	0.425	0.461	PASS	DNAJB5	hg38	chr9	34990769	34990769	FRAME_SHIFT_DEL		DEL	T	T	-	g.chr9:34990769delT	ENST00000453597.7	+	2	292	c.265delT	c.(265-267)ttafs	p.L89fs	0.573566	GCTGGAGCCCTTAAAACTTCG	DNAJB5_ENST00000454002.6_FRAME_SHIFT_DEL_p.L47fs/DNAJB5_ENST00000545841.5_INTRON/DNAJB5_ENST00000312316.9_INTRON/DNAJB5-DT_ENST00000626300.1_FIVE_PRIME_FLANK
chr9	35043652	AC	A	0.608	NA	0.42	0.579	0.46	PASS	C9orf131	hg38	chr9	35043653	35043653	FRAME_SHIFT_DEL		DEL	C	C	-	g.chr9:35043653delC	ENST00000312292.6	+	2	1038	c.1024delC	c.(1024-1026)cccfs	p.C344fs	0.541147	TCCGATGCCACCCCCCTGCCA	C9orf131_ENST00000421362.6_FRAME_SHIFT_DEL_p.C296fs/C9orf131_ENST00000354479.5_FRAME_SHIFT_DEL_p.C271fs/AL353795.3_ENST00000624351.1_RNA
chr9	35091525	T	TG	0.489	NA	0.466	0.434	0.363	PASS	PIGO	hg38	chr9	35091525	35091526	FRAME_SHIFT_INS		INS	-	-	G	g.chr9:35091525_35091526insG	ENST00000378617.4	-	7	2800	c.2361_2362insC	c.(2362-2364)actfs	p.T788fs	0.62	CTTGAGAAGTGGGGGGGCCT	PIGO_ENST00000298004.9_INTRON/PIGO_ENST00000361778.6_INTRON/AL353795.2_ENST00000431804.1_FIVE_PRIME_FLANK
chr9	35091914	G	A	0.439	NA	0.395	0.552	0.498	PASS	PIGO	hg38	chr9	35091914	35091914	MISSENSE		SNP	G	G	A	g.chr9:35091914G>A	ENST00000378617.4	-	7	2411	c.1973C>T	c.(1972-1974)gCa>gTa	p.A658V	0.583541	CACCATGGATGCCAGAGGACT	PIGO_ENST00000298004.9_INTRON/PIGO_ENST00000361778.6_INTRON/AL353795.2_ENST00000431804.1_FIVE_PRIME_FLANK
chr9	35397701	A	G	0.484	NA	0.544	0.457	0.548	PASS	UNC13B	hg38	chr9	35397701	35397701	MISSENSE		SNP	A	A	G	g.chr9:35397701A>G	ENST00000378495.7	+	29	3718	c.3496A>G	c.(3496-3498)Aag>Gag	p.K1166E	0.473815	CTATTGCACAAAGGAGAAACT	UNC13B_ENST00000635942.1_MISSENSE_p.K3915E/UNC13B_ENST00000636694.1_MISSENSE_p.K1546E/UNC13B_ENST00000396787.5_MISSENSE_p.K1178E/UNC13B_ENST00000619578.4_MISSENSE_p.K1166E/UNC13B_ENST00000617908.4_MISSENSE_p.K753E/UNC13B_ENST00000378496.8_MISSENSE_p.K753E
chr9	35750732	T	C	0.47	NA	0.512	0.535	0.472	PASS	RGP1	hg38	chr9	35750732	35750732	MISSENSE		SNP	T	T	C	g.chr9:35750732T>C	ENST00000378078.5	+	4	469	c.328T>C	c.(328-330)Tcc>Ccc	p.S110P	0.503741	TCCTGGAGAGTCCAAATCATG	GBA2_ENST00000378094.4_FIVE_PRIME_FLANK/GBA2_ENST00000378103.7_FIVE_PRIME_FLANK
chr9	36589545	C	G	0.112	NA	0.136	0.123	0.137	PASS	MELK	hg38	chr9	36589545	36589545	MISSENSE		SNP	C	C	G	g.chr9:36589545C>G	ENST00000298048.7	+	4	305	c.154C>G	c.(154-156)Ccc>Gcc	p.P52A	0.433915	GAGTGATTTGCCCCGGATCAA	MELK_ENST00000545008.5_MISSENSE_p.P52A/MELK_ENST00000536987.5_FIVE_PRIME_UTR/MELK_ENST00000543751.5_MISSENSE_p.P20A/MELK_ENST00000541717.4_MISSENSE_p.P52A/MELK_ENST00000536860.5_MISSENSE_p.P52A/MELK_ENST00000536329.5_INTRON	Ovarian(82_%3B_980_%20_1317_%20_7225_%20_14391_%20_18624)
chr9	39073901	CT	C	0.162	NA	0.141	0.105	0.142	PASS	CNTNAP3	hg38	chr9	39073902	39073902	FRAME_SHIFT_DEL		DEL	T	T	-	g.chr9:39073902delT	ENST00000297668.10	-	24	3930	c.3855delA	c.(3853-3855)aaafs	p.E1286fs	0.458853	AGCACTCTTCTTTTTTTGAGA	CNTNAP3_ENST00000377656.6_FRAME_SHIFT_DEL_p.E1205fs
chr9	39073957	C	T	0.173	NA	0.146	0.11	0.146	PASS	CNTNAP3	hg38	chr9	39073957	39073957	MISSENSE		SNP	C	C	T	g.chr9:39073957C>T	ENST00000297668.10	-	24	3874	c.3800G>A	c.(3799-3801)cGc>cAc	p.R1267H	0.438903	TTGATAGATGCGTATGGCTAT	CNTNAP3_ENST00000377656.6_MISSENSE_p.R1186H
chr9	69240119	TA	T	0.471	NA	0.436	0.439	0.471	PASS	AL358113.1	hg38	chr9	69240120	69240120	FRAME_SHIFT_DEL		DEL	A	A	-	g.chr9:69240120delA	ENST00000642889.1	+	19	2958	c.2926delA	c.(2926-2928)aaafs	p.T978fs	0.351621	CAACAAGCTTAAAAAAACGTG	TJP2_ENST00000377245.9_FRAME_SHIFT_DEL_p.T849fs/TJP2_ENST00000649943.1_FRAME_SHIFT_DEL_p.T849fs/TJP2_ENST00000649114.1_FRAME_SHIFT_DEL_p.T849fs/TJP2_ENST00000636438.1_FRAME_SHIFT_DEL_p.T908fs/TJP2_ENST00000348208.9_FRAME_SHIFT_DEL_p.T849fs/TJP2_ENST00000535702.6_FRAME_SHIFT_DEL_p.T853fs/TJP2_ENST00000649134.1_FRAME_SHIFT_DEL_p.T853fs/TJP2_ENST00000539225.2_FRAME_SHIFT_DEL_p.T880fs/TJP2_ENST000006…
chr9	69516198	T	C	0.549	NA	0.44	0.452	0.395	PASS	APBA1	hg38	chr9	69516198	69516198	MISSENSE		SNP	T	T	C	g.chr9:69516198T>C	ENST00000265381.7	-	2	1301	c.1013A>G	c.(1012-1014)tAc>tGc	p.Y338C	0.680798	CTCCTTGCTGTACCGCTGCCC
chr9	70640646	C	T	0.465	NA	0.492	0.483	0.496	PASS	TRPM3	hg38	chr9	70640646	70640646	MISSENSE		SNP	C	C	T	g.chr9:70640646C>T	ENST00000377111.6	-	10	1604	c.1360G>A	c.(1360-1362)Gcc>Acc	p.A454T	0.476309	TGGTCTGGGGCCGAGGCATTG	TRPM3_ENST00000396292.8_MISSENSE_p.A326T/TRPM3_ENST00000377110.7_MISSENSE_p.A454T/TRPM3_ENST00000357533.6_MISSENSE_p.A456T/TRPM3_ENST00000358082.7_MISSENSE_p.A326T/TRPM3_ENST00000408909.6_MISSENSE_p.A301T/TRPM3_ENST00000396280.9_MISSENSE_p.A301T/TRPM3_ENST00000396285.5_MISSENSE_p.A301T/TRPM3_ENST00000360823.6_MISSENSE_p.A326T/TRPM3_ENST00000377105.5_MISSENSE_p.A301T
chr9	75017303	T	C	0.435	NA	0.507	0.508	0.554	PASS	CARNMT1	hg38	chr9	75017303	75017303	MISSENSE		SNP	T	T	C	g.chr9:75017303T>C	ENST00000376834.8	-	2	428	c.376A>G	c.(376-378)Att>Gtt	p.I126V	0.341646	TCATTCACAATGGTCAGTAGT	CARNMT1_ENST00000376830.3_MISSENSE_p.I126V/AL158825.2_ENST00000455336.2_FIVE_PRIME_FLANK/AL158825.3_ENST00000615099.1_FIVE_PRIME_FLANK
chr9	78031126	C	T	0.473	NA	0.478	0.48	0.509	PASS	GNAQ	hg38	chr9	78031126	78031126	MISSENSE		SNP	C	C	T	g.chr9:78031126C>T	ENST00000286548.9	-	1	686	c.110G>A	c.(109-111)cGc>cAc	p.R37H	0.74813	GAGCTCCCGGCGGGCGTCCCG			\guanine_%20_nucleotide_%20_binding_%20_protein_%20_(G_%20_protein)_%2C__%20_q_%20_polypeptide\""	2776	9	9q21	yes		uveal_%20_melanoma			E	Dom	Mis
chr9	83908630	CT	C	0.433	NA	0.651	0.481	0.434	PASS	KIF27	hg38	chr9	83908631	83908631	FRAME_SHIFT_DEL		DEL	T	T	-	g.chr9:83908631delT	ENST00000297814.7	-	3	470	c.320delA	c.(319-321)aagfs	p.K107fs	0.369077	AATGATACCCTTTTGGCCCTC	KIF27_ENST00000413982.5_FRAME_SHIFT_DEL_p.K107fs/KIF27_ENST00000334204.6_FRAME_SHIFT_DEL_p.K107fs
chr9	86946734	T	TC	0.371	NA	0.43	0.599	0.425	PASS	GAS1	hg38	chr9	86946734	86946735	FRAME_SHIFT_INS		INS	-	-	C	g.chr9:86946734_86946735insC	ENST00000298743.9	-	1	773	c.45_46insG	c.(46-48)acafs	p.T16fs	0.735	CCGGCACTGTCCCCCCGCGG	GAS1RR_ENST00000415801.1_FIVE_PRIME_FLANK
chr9	87706247	A	G	0.512	NA	0.477	0.498	0.421	PASS	DAPK1	hg38	chr9	87706247	87706247	MISSENSE		SNP	A	A	G	g.chr9:87706247A>G	ENST00000491893.5	+	24	3051	c.2978A>G	c.(2977-2979)cAc>cGc	p.H993R	0.623441	GCGCTGCACCACTACCGGGGC	DAPK1_ENST00000408954.8_MISSENSE_p.H1059R/DAPK1_ENST00000472284.5_MISSENSE_p.H1059R/DAPK1_ENST00000358077.9_MISSENSE_p.H1059R/DAPK1_ENST00000622514.4_MISSENSE_p.H1059R/DAPK1_ENST00000469640.6_MISSENSE_p.H993R
chr9	87886166	TC	T	0.548	NA	0.523	0.432	0.51	PASS	SPATA31E1	hg38	chr9	87886167	87886167	FRAME_SHIFT_DEL		DEL	C	C	-	g.chr9:87886167delC	ENST00000325643.6	+	4	1694	c.1680delC	c.(1678-1680)atcfs	p.T562fs	0.618454	AGTCTGTCATCCCCACTGGAA
chr9	87886837	C	T	0.517	NA	0.459	0.442	0.476	PASS	SPATA31E1	hg38	chr9	87886837	87886837	MISSENSE		SNP	C	C	T	g.chr9:87886837C>T	ENST00000325643.6	+	4	2365	c.2350C>T	c.(2350-2352)Cct>Tct	p.P784S	0.561097	GATCCCCATGCCTGTGCGTCG
chr9	87886865	A	G	0.529	NA	0.466	0.413	0.464	PASS	SPATA31E1	hg38	chr9	87886865	87886865	MISSENSE		SNP	A	A	G	g.chr9:87886865A>G	ENST00000325643.6	+	4	2393	c.2378A>G	c.(2377-2379)aAa>aGa	p.K793R	0.55611	CTCATGGCCAAATGTGCTGTT
chr9	91724723	CG	C	0.111	NA	0.202	0.136	0.142	PASS	ROR2	hg38	chr9	91724724	91724724	FRAME_SHIFT_DEL		DEL	G	G	-	g.chr9:91724724delG	ENST00000375708.4	-	9	2036	c.1770delC	c.(1768-1770)cccfs	p.D591fs	0.61596	GCACGAAGTCGGGGGGCTCCA	ROR2_ENST00000375715.5_FRAME_SHIFT_DEL_p.D451fs
chr9	91733154	C	T	0.495	NA	0.536	0.501	0.461	PASS	ROR2	hg38	chr9	91733154	91733154	MISSENSE		SNP	C	C	T	g.chr9:91733154C>T	ENST00000375708.4	-	6	1170	c.905G>A	c.(904-906)cGc>cAc	p.R302H	0.685786	GATGCCAATGCGCATGCAGTT	ROR2_ENST00000375715.5_MISSENSE_p.R162H
chr9	93257022	TC	T	0.439	NA	0.468	0.565	0.508	PASS	WNK2	hg38	chr9	93257023	93257023	FRAME_SHIFT_DEL		DEL	C	C	-	g.chr9:93257023delC	ENST00000297954.8	+	10	2265	c.2266delC	c.(2266-2268)cccfs	p.H758fs	0.650873	CCAGCCGGTTCCCCCCCACCT	WNK2_ENST00000395477.6_FRAME_SHIFT_DEL_p.H758fs/WNK2_ENST00000427277.6_FIVE_PRIME_UTR
chr9	93289548	C	CG	0.396	NA	0.46	0.447	0.419	PASS	WNK2	hg38	chr9	93289548	93289549	FRAME_SHIFT_INS		INS	-	-	G	g.chr9:93289548_93289549insG	ENST00000297954.8	+	20	4905	c.4905_4906insG	c.(4906-4908)gggfs	p.D1638fs	0.69	AGAGGTCTGCGGGGGGGACC	WNK2_ENST00000395477.6_FRAME_SHIFT_INS_p.D1601fs/WNK2_ENST00000427277.6_FIVE_PRIME_UTR
chr9	94322247	G	A	0.447	NA	0.505	0.481	0.434	PASS	NUTM2F	hg38	chr9	94322247	94322247	MISSENSE		SNP	G	G	A	g.chr9:94322247G>A	ENST00000253262.9	-	3	817	c.796C>T	c.(796-798)Cac>Tac	p.H266Y	0.63591	TTGCTCGTGTGCTGCCATTCC	NUTM2F_ENST00000341207.5_MISSENSE_p.H266Y
chr9	94458355	G	A	0.52	NA	0.533	0.398	0.563	PASS	MFSD14B	hg38	chr9	94458355	94458355	MISSENSE		SNP	G	G	A	g.chr9:94458355G>A	ENST00000375344.8	+	11	1411	c.1160G>A	c.(1159-1161)gGa>gAa	p.G387E	0.386534	GGAATAAGAGGACTATGCAAT	MFSD14B_ENST00000428393.3_SILENT_p.R94R
chr9	94773109	C	T	0.487	NA	0.506	0.506	0.538	PASS	AOPEP	hg38	chr9	94773109	94773109	MISSENSE		SNP	C	C	T	g.chr9:94773109C>T	ENST00000297979.9	+	3	1080	c.905C>T	c.(904-906)gCa>gTa	p.A302V	0.42394	CGAGCAGCTGCATCTTTTGTT	AOPEP_ENST00000277198.6_MISSENSE_p.A302V/AOPEP_ENST00000375315.6_MISSENSE_p.A302V
chr9	97591339	GA	G	0.451	NA	0.566	0.463	0.506	PASS	TMOD1	hg38	chr9	97591340	97591340	FRAME_SHIFT_DEL		DEL	A	A	-	g.chr9:97591340delA	ENST00000375175.1	+	6	799	c.539delA	c.(538-540)gaafs	p.N182fs	0.461347	AGCATGTTGGAAAAAAACGCA	TMOD1_ENST00000259365.9_FRAME_SHIFT_DEL_p.N309fs/TMOD1_ENST00000395211.6_FRAME_SHIFT_DEL_p.N309fs
chr9	98087723	C	T	0.474	NA	0.467	0.481	0.481	PASS	TRIM14	hg38	chr9	98087723	98087723	MISSENSE		SNP	C	C	T	g.chr9:98087723C>T	ENST00000341469.7	-	6	1110	c.1076G>A	c.(1075-1077)cGc>cAc	p.R359H	0.72818	CCAGGACTGGCGGTTGCAGCC	TRIM14_ENST00000375098.7_MISSENSE_p.R359H/TRIM14_ENST00000342043.3_MISSENSE_p.R359H	Colon(14_%3B_460_%20_597_%20_13826_%20_51781)
chr9	98985570	G	A	0.419	NA	0.47	0.467	0.565	PASS	COL15A1	hg38	chr9	98985570	98985570	MISSENSE		SNP	G	G	A	g.chr9:98985570G>A	ENST00000375001.8	+	3	261	c.106G>A	c.(106-108)Gct>Act	p.A36T	0.531172	TGCAGAGACTGCTTCCCAGGG	COL15A1_ENST00000610452.1_MISSENSE_p.A22T
chr9	99828631	C	T	0.4	NA	0.655	0.447	0.608	PASS	NR4A3	hg38	chr9	99828631	99828631	MISSENSE		SNP	C	C	T	g.chr9:99828631C>T	ENST00000330847.1	+	2	666	c.622C>T	c.(622-624)Ccg>Tcg	p.P208S	0.770574	CAAGCCCTCGCCGCCGCATCC	NR4A3_ENST00000395097.7_MISSENSE_p.P197S/NR4A3_ENST00000338488.8_MISSENSE_p.P197S/NR4A3_ENST00000618101.4_MISSENSE_p.P208S/STX17-AS1_ENST00000655615.1_RNA		\nuclear_%20_receptor_%20_subfamily_%20_4_%2C__%20_group_%20_A_%2C__%20_member_%20_3_%20_(NOR1)\""	8013	9	9q22_%20_	yes		extraskeletal_%20_myxoid_%20_chondrosarcoma			M	Dom	T	EWSR1
chr9	100022079	T	C	0.493	NA	0.495	0.495	0.416	PASS	ERP44	hg38	chr9	100022079	100022079	MISSENSE		SNP	T	T	C	g.chr9:100022079T>C	ENST00000262455.7	-	5	594	c.434A>G	c.(433-435)cAa>cGa	p.Q145R	0.359102	CCGAATTTCTTGAATGGGGTC
chr9	100349350	CT	C	0.607	NA	0.596	0.443	0.536	PASS	TEX10	hg38	chr9	100349351	100349351	FRAME_SHIFT_DEL		DEL	T	T	-	g.chr9:100349351delT	ENST00000374902.9	-	2	194	c.13delA	c.(13-15)agafs	p.R5fs	0.281796	TGGCGTTTTCTTTTTTTAGTC	TEX10_ENST00000535814.5_FRAME_SHIFT_DEL_p.R8fs
chr9	104102556	GA	G	0.539	NA	0.396	0.585	0.433	PASS	SMC2	hg38	chr9	104102557	104102557	FRAME_SHIFT_DEL		DEL	A	A	-	g.chr9:104102557delA	ENST00000374793.8	+	9	1233	c.1004delA	c.(1003-1005)gaafs	p.N337fs	0.371571	AAAGAGCTGGAAAAAAATATG	SMC2_ENST00000374787.7_FRAME_SHIFT_DEL_p.N337fs/SMC2_ENST00000286398.11_FRAME_SHIFT_DEL_p.N337fs
chr9	104604767	C	T	0.382	NA	0.485	0.429	0.475	PASS	OR13C2	hg38	chr9	104604767	104604767	MISSENSE		SNP	C	C	T	g.chr9:104604767C>T	ENST00000542196.2	-	1	861	c.861G>A	c.(859-861)atG>atA	p.M287I	0.374065	TCATGGGAGTCATCACCCCAT
chr9	106928801	C	T	0.493	NA	0.462	0.546	0.451	PASS	ZNF462	hg38	chr9	106928801	106928801	MISSENSE		SNP	C	C	T	g.chr9:106928801C>T	ENST00000441147.6	+	1	1424	c.1424C>T	c.(1423-1425)tCc>tTc	p.S475F	0.55611	GTGAGCCCTTCCCAAGTCTCC	ZNF462_ENST00000277225.10_MISSENSE_p.S1630F
chr9	106929032	C	G	0.501	NA	0.463	0.569	0.481	PASS	ZNF462	hg38	chr9	106929032	106929032	MISSENSE		SNP	C	C	G	g.chr9:106929032C>G	ENST00000441147.6	+	1	1655	c.1655C>G	c.(1654-1656)cCc>cGc	p.P552R	0.573566	TACACCAACCCCATCCGCAAA	ZNF462_ENST00000277225.10_MISSENSE_p.P1707R
chr9	107487354	T	C	0.434	NA	0.541	0.483	0.54	PASS	KLF4	hg38	chr9	107487354	107487354	MISSENSE		SNP	T	T	C	g.chr9:107487354T>C	ENST00000374672.5	-	3	1637	c.1040A>G	c.(1039-1041)aAt>aGt	p.N347S	0.660848	GGATGGGTAATTGGGCCCCGG	KLF4_ENST00000610832.1_INTRON
chr9	109167140	CG	GC	0.97	NA	0.974	0.942	0.974	PASS	FRRS1L	hg38	chr9	109167140	109167141	MISSENSE		DNP	CG	CG	GC	g.chr9:109167140_109167141CG>GC	ENST00000561981.3	-	1	156_157	c.151_152CG>GC	c.(151-153)CGg>GCg	p.R51A	0.798507	CCGCGCCATCCGTGCGCACAGA
chr9	112889766	G	A	0.533	NA	0.466	0.441	0.466	PASS	SLC46A2	hg38	chr9	112889766	112889766	MISSENSE		SNP	G	G	A	g.chr9:112889766G>A	ENST00000374228.5	-	1	1111	c.916C>T	c.(916-918)Ctt>Ttt	p.L306F	0.548628	AGCACAAAAAGAGGGATCACG
chr9	114289276	A	G	0.377	NA	0.386	0.526	0.476	PASS	COL27A1	hg38	chr9	114289276	114289276	MISSENSE		SNP	A	A	G	g.chr9:114289276A>G	ENST00000356083.8	+	45	4601	c.4187A>G	c.(4186-4188)aAa>aGa	p.K1396R	0.663342	CCGGGACCCAAAGGATCGAAA
chr9	114341630	CG	C	0.543	NA	0.515	0.511	0.525	PASS	AKNA	hg38	chr9	114341631	114341631	FRAME_SHIFT_DEL		DEL	G	G	-	g.chr9:114341631delG	ENST00000374088.7	-	21	4187	c.3969delC	c.(3967-3969)cccfs	p.G1324fs	0.583541	ACCACAGTCCGGGGGGTGGGC	AKNA_ENST00000374075.9_FRAME_SHIFT_DEL_p.G1243fs/AKNA_ENST00000223791.7_FRAME_SHIFT_DEL_p.G784fs/AKNA_ENST00000307564.8_FRAME_SHIFT_DEL_p.G1324fs/AKNA_ENST00000374079.8_FRAME_SHIFT_DEL_p.G269fs
chr9	119208770	C	G	0.521	NA	0.417	0.424	0.409	PASS	BRINP1	hg38	chr9	119208770	119208770	MISSENSE		SNP	C	C	G	g.chr9:119208770C>G	ENST00000265922.8	-	7	1524	c.1094G>C	c.(1093-1095)gGc>gCc	p.G365A	0.533666	TACACTGAGGCCGAAAAGCTT
chr9	121152669	C	T	0.561	NA	0.604	0.382	0.435	PASS	CNTRL	hg38	chr9	121152669	121152669	MISSENSE		SNP	C	C	T	g.chr9:121152669C>T	ENST00000373855.5	+	26	4408	c.4148C>T	c.(4147-4149)aCt>aTt	p.T1383I	0.369077	TTACATAGAACTGTCCAGAAA	CNTRL_ENST00000373850.5_MISSENSE_p.T831I/CNTRL_ENST00000373847.5_MISSENSE_p.T831I/CNTRL_ENST00000238341.9_MISSENSE_p.T1383I/CNTRL_ENST00000613863.4_FIVE_PRIME_FLANK
chr9	121774357	AC	A	0.564	NA	0.531	0.453	0.484	PASS	DAB2IP	hg38	chr9	121774358	121774358	FRAME_SHIFT_DEL		DEL	C	C	-	g.chr9:121774358delC	ENST00000648444.1	+	11	3268	c.2883delC	c.(2881-2883)gacfs	p.H964fs	0.63591	TGGGCCCAGACCCCCCCCACA	DAB2IP_ENST00000408936.7_FRAME_SHIFT_DEL_p.H1025fs/DAB2IP_ENST00000309989.1_FRAME_SHIFT_DEL_p.H901fs/DAB2IP_ENST00000259371.6_FRAME_SHIFT_DEL_p.H997fs
chr9	122241927	CT	C	0.512	NA	0.556	0.503	0.536	PASS	RBM18	hg38	chr9	122241928	122241928	FRAME_SHIFT_DEL		DEL	T	T	-	g.chr9:122241928delT	ENST00000417201.4	-	6	672	c.529delA	c.(529-531)aggfs	p.R177fs	0.401496	GGAGTAGTCCTTTTTTTATCT
chr9	122377941	G	A	0.568	NA	0.474	0.524	0.512	PASS	PTGS1	hg38	chr9	122377941	122377941	MISSENSE		SNP	G	G	A	g.chr9:122377941G>A	ENST00000362012.7	+	3	198	c.137G>A	c.(136-138)tGt>tAt	p.C46Y	0.605985	CAGGGCATCTGTGTCCGCTTC	PTGS1_ENST00000223423.8_MISSENSE_p.C46Y/PTGS1_ENST00000540753.6_MISSENSE_p.C21Y/PTGS1_ENST00000619306.5_MISSENSE_p.C46Y/PTGS1_ENST00000373698.7_FIVE_PRIME_UTR
chr9	123098762	TA	T	0.463	NA	0.407	0.502	0.356	PASS	RABGAP1	hg38	chr9	123098763	123098763	FRAME_SHIFT_DEL		DEL	A	A	-	g.chr9:123098763delA	ENST00000373647.9	+	23	2904	c.2782delA	c.(2782-2784)aaafs	p.N930fs	0.456359	ATCTGAGATTAAAAAAAACAG
chr9	123147018	A	G	0.593	NA	0.474	0.437	0.415	PASS	STRBP	hg38	chr9	123147018	123147018	MISSENSE		SNP	A	A	G	g.chr9:123147018A>G	ENST00000348403.10	-	13	1627	c.1175T>C	c.(1174-1176)cTa>cCa	p.L392P	0.371571	TAGCCTCATTAGTGCATTCAT	STRBP_ENST00000360998.3_MISSENSE_p.L378P/STRBP_ENST00000447404.6_MISSENSE_p.L392P
chr9	123158096	GG	AA	0.502	NA	0.442	0.473	0.518	PASS	STRBP	hg38	chr9	123158096	123158097	NONSENSE		DNP	GG	GG	AA	g.chr9:123158096_123158097GG>AA	ENST00000348403.10	-	11	1413_1414	c.960_961CC>TT	c.(958-963)ggCCag>ggTTag	p.Q321*	0.355721	TTGTAAATCTGGCCAAAGGCTG	STRBP_ENST00000360998.3_NONSENSE_p.Q307*/STRBP_ENST00000447404.6_NONSENSE_p.Q321*
chr9	124452634	GC	G	0.465	NA	0.511	0.465	0.557	PASS	ADGRD2	hg38	chr9	124452635	124452635	FRAME_SHIFT_DEL		DEL	C	C	-	g.chr9:124452635delC	ENST00000334810.5	+	2	193	c.194delC	c.(193-195)gccfs	p.*67fs	0.613466	GGCACTGCAGCCCCCTGATGG
chr9	126381152	G	T	0.479	NA	0.477	0.437	0.516	PASS	MVB12B	hg38	chr9	126381152	126381152	MISSENSE		SNP	G	G	T	g.chr9:126381152G>T	ENST00000361171.8	+	3	394	c.293G>T	c.(292-294)aGa>aTa	p.R98I	0.421446	TGTTTCACAAGATCATTTTCC	MVB12B_ENST00000489637.3_MISSENSE_p.R98I
chr9	126421930	A	G	0.461	NA	0.47	0.488	0.525	PASS	MVB12B	hg38	chr9	126421930	126421930	MISSENSE		SNP	A	A	G	g.chr9:126421930A>G	ENST00000361171.8	+	7	840	c.739A>G	c.(739-741)Aat>Gat	p.N247D	0.563591	CCAGCACTCCAATTTGTATGC	AC006443.1_ENST00000517176.1_FIVE_PRIME_FLANK
chr9	127212142	C	T	0.526	NA	0.504	0.385	0.496	PASS	RALGPS1	hg38	chr9	127212142	127212142	MISSENSE		SNP	C	C	T	g.chr9:127212142C>T	ENST00000259351.10	+	15	1518	c.1259C>T	c.(1258-1260)cCg>cTg	p.P420L	0.603491	CCCACCGGCCCGTGCATCTGT	RALGPS1_ENST00000373434.5_MISSENSE_p.P378L/RALGPS1_ENST00000424082.6_MISSENSE_p.P378L
chr9	127399977	T	C	0.418	NA	0.458	0.577	0.491	PASS	SLC2A8	hg38	chr9	127399977	127399977	MISSENSE		SNP	T	T	C	g.chr9:127399977T>C	ENST00000373371.8	+	4	559	c.497T>C	c.(496-498)gTc>gCc	p.V166A	0.546135	CTAATGGTCGTCGTCGGCATC	SLC2A8_ENST00000373360.7_MISSENSE_p.V166A/SLC2A8_ENST00000373352.5_FIVE_PRIME_UTR/SLC2A8_ENST00000610552.4_MISSENSE_p.V3A
chr9	127517864	A	G	0.475	NA	0.505	0.474	0.504	PASS	NIBAN2	hg38	chr9	127517864	127517864	MISSENSE		SNP	A	A	G	g.chr9:127517864A>G	ENST00000373312.4	-	6	866	c.667T>C	c.(667-669)Tac>Cac	p.Y223H	0.610973	CAGGTGCCGTACAGCTCCTTG	NIBAN2_ENST00000373314.7_MISSENSE_p.Y210H
chr9	127925257	G	T	0.576	NA	0.447	0.451	0.526	PASS	PIP5KL1	hg38	chr9	127925257	127925257	MISSENSE		SNP	G	G	T	g.chr9:127925257G>T	ENST00000388747.9	-	9	792	c.767C>A	c.(766-768)cCc>cAc	p.P256H	0.57606	GCTCCGCTGGGGCCCTGCCGG	PIP5KL1_ENST00000300432.3_MISSENSE_p.P53H
chr9	128267495	T	TC	0.549	NA	0.499	0.623	0.466	PASS	GOLGA2	hg38	chr9	128267495	128267496	FRAME_SHIFT_INS		INS	-	-	C	g.chr9:128267495_128267496insC	ENST00000421699.7	-	6	456	c.406_407insG	c.(406-408)gagfs	p.E136fs	0.565	GCAGGGCCCTCCCCATTGAC	GOLGA2_ENST00000611957.4_FRAME_SHIFT_INS_p.E148fs/GOLGA2_ENST00000610329.4_INTRON
chr9	128584285	C	T	0.502	NA	0.449	0.497	0.442	PASS	SPTAN1	hg38	chr9	128584285	128584285	NONSENSE		SNP	C	C	T	g.chr9:128584285C>T	ENST00000372739.7	+	17	2310	c.2197C>T	c.(2197-2199)Cga>Tga	p.R733*	0.486284	TTCCCAGGACCGAATTGATGG	SPTAN1_ENST00000630866.1_NONSENSE_p.R733*/SPTAN1_ENST00000372731.8_NONSENSE_p.R733*/SPTAN1_ENST00000630804.2_NONSENSE_p.R733*/SPTAN1_ENST00000358161.9_NONSENSE_p.R733*	NSCLC(120_%3B_833_%20_1744_%20_2558_%20_35612_%20_37579)
chr9	128987620	T	C	0.456	NA	0.439	0.489	0.602	PASS	NUP188	hg38	chr9	128987620	128987620	MISSENSE		SNP	T	T	C	g.chr9:128987620T>C	ENST00000372577.2	+	23	2317	c.2296T>C	c.(2296-2298)Tgc>Cgc	p.C766R	0.483791	TCTCTGCATCTGCAGCCTGGC
chr9	129085567	G	A	0.534	NA	0.539	0.611	0.509	PASS	DOLPP1	hg38	chr9	129085567	129085567	MISSENSE		SNP	G	G	A	g.chr9:129085567G>A	ENST00000372546.9	+	5	433	c.412G>A	c.(412-414)Gtg>Atg	p.V138M	0.610973	GTGGAGGCACGTGCTCTCCCT	DOLPP1_ENST00000406974.7_MISSENSE_p.V138M/AL592211.2_ENST00000670830.1_FIVE_PRIME_FLANK
chr9	129095537	TG	T	0.525	NA	0.465	0.607	0.428	PASS	CRAT	hg38	chr9	129095538	129095538	FRAME_SHIFT_DEL		DEL	G	G	-	g.chr9:129095538delG	ENST00000318080.7	-	14	2025	c.1740delC	c.(1738-1740)cccfs	p.M581fs	0.650873	GGGCCTCCATGGGGTTATAGC	AL158151.2_ENST00000434250.1_FIVE_PRIME_FLANK
chr9	129102534	TC	T	0.448	NA	0.591	0.456	0.454	PASS	CRAT	hg38	chr9	129102535	129102535	FRAME_SHIFT_DEL		DEL	C	C	-	g.chr9:129102535delC	ENST00000318080.7	-	5	780	c.495delG	c.(493-495)gggfs	p.K166fs	0.633416	ACAGTGGCTTCCCCCCCAGGT
chr9	130319603	G	A	0.466	NA	0.469	0.498	0.555	PASS	HMCN2	hg38	chr9	130319603	130319603	MISSENSE		SNP	G	G	A	g.chr9:130319603G>A	ENST00000624552.3	+	16	2456	c.2456G>A	c.(2455-2457)cGc>cAc	p.R819H	0.673317	GTCACCTGGCGCCGCGGAGAT	HMCN2_ENST00000611173.1_MISSENSE_p.R83H
chr9	130433572	CG	TA	0.542	NA	0.573	0.538	0.453	PASS	HMCN2	hg38	chr9	130433572	130433573	MISSENSE		DNP	CG	CG	TA	g.chr9:130433572_130433573CG>TA	ENST00000624552.3	+	98	15059_15060	c.15059_15060CG>TA	c.(15058-15060)gCG>gTA	p.A5020V	0.731343	GGCCTTGGCGCGGTCTACACCC
chr9	130862983	A	G	0.524	NA	0.495	0.511	0.532	PASS	ABL1	hg38	chr9	130862983	130862983	MISSENSE		SNP	A	A	G	g.chr9:130862983A>G	ENST00000372348.7	+	4	2131	c.827A>G	c.(826-828)tAc>tGc	p.Y276C	0.588529	GGGGAGGTGTACGAGGGCGTG	ABL1_ENST00000318560.6_MISSENSE_p.Y257C		v-abl_%20_Abelson_%20_murine_%20_leukemia_%20_viral_%20_oncogene_%20_homolog_%20_1	25	9	9q34.1_%20_	yes		\CML_%2C__%20_ALL_%2C__%20_T-ALL\""			L	Dom	\T_%2C__%20_Mis\""	\BCR_%2C__%20_ETV6_%2C__%20_NUP214\""
chr9	131132605	GA	G	0.485	NA	0.498	0.511	0.526	PASS	NUP214	hg38	chr9	131132606	131132606	FRAME_SHIFT_DEL		DEL	A	A	-	g.chr9:131132606delA	ENST00000359428.10	+	6	792	c.674delA	c.(673-675)gaafs	p.V228fs	0.379052	ACTTTGCAGGAAAAAAAAGTC	NUP214_ENST00000411637.6_FRAME_SHIFT_DEL_p.V228fs/NUP214_ENST00000652454.1_FRAME_SHIFT_DEL_p.V228fs/NUP214_ENST00000451030.5_INTRON	Pancreas(4_%3B_24_%20_48_%20_25510_%20_30394_%20_32571)	nucleoporin_%20_214kDa_%20_(CAN)	8021	9	9q34.1	yes		\AML_%2C__%20_T-ALL\""			L	Dom	T	\DEK_%2C__%20_SET_%2C__%20_ABL1\""
chr9	132678089	C	T	0.325	NA	0.52	0.419	0.496	PASS	GTF3C4	hg38	chr9	132678089	132678089	MISSENSE		SNP	C	C	T	g.chr9:132678089C>T	ENST00000372146.5	+	2	605	c.470C>T	c.(469-471)gCt>gTt	p.A157V	0.466334	GAGGGGAAGGCTTTACCACCA	GTF3C4_ENST00000483873.6_INTRON	Pancreas(142_%3B_417_%20_1875_%20_11086_%20_31973_%20_47667)
chr9	132989770	G	A	0.507	NA	0.488	0.55	0.469	PASS	GFI1B	hg38	chr9	132989770	132989770	MISSENSE		SNP	G	G	A	g.chr9:132989770G>A	ENST00000339463.7	+	10	1496	c.677G>A	c.(676-678)gGc>gAc	p.G226D	0.640898	CGCATGTGCGGCAAGGCCTTC	GFI1B_ENST00000372122.3_MISSENSE_p.G226D/GFI1B_ENST00000636137.1_MISSENSE_p.G248D/GFI1B_ENST00000372123.5_MISSENSE_p.G180D/GFI1B_ENST00000636263.1_MISSENSE_p.G258D
chr9	133390784	C	T	0.525	NA	0.473	0.448	0.516	PASS	STKLD1	hg38	chr9	133390784	133390784	MISSENSE		SNP	C	C	T	g.chr9:133390784C>T	ENST00000371957.4	+	7	679	c.571C>T	c.(571-573)Cgt>Tgt	p.R191C	0.571072	ATGGAATATTCGTGCGGAGGA
[truncated: 1,355 more rows]
[truncated: 126 more columns]
