# Supplementary material for: Investigation of evolutionary dynamics for drug resistance in 3D spheroid model system using cellular barcoding technology
Source: PLoS One. 2023 Sep 26;18(9):e0291942. doi: 10.1371/journal.pone.0291942 (PMC10521976; doi:10.1371/journal.pone.0291942)
Supplement: S4 Table — (XLSX) [file pone.0291942.s004.xlsx]

## Sheet: RepAvsInitial
CHROM	POS	REF	ALT	Initial-AF	DMSO-AF	RepA-AF	RepB-AF	RepC-AF	Filter	Gene	Gencode_34_ncbiBuild	Gencode_34_chromosome	Gencode_34_start	Gencode_34_end	Gencode_34_variantClassification	Gencode_34_secondaryVariantClassification	Gencode_34_variantType	Gencode_34_refAllele	Gencode_34_tumorSeqAllele1	Gencode_34_tumorSeqAllele2	Gencode_34_genomeChange	Gencode_34_annotationTranscript	Gencode_34_transcriptStrand	Gencode_34_transcriptExon	Gencode_34_transcriptPos	Gencode_34_cDnaChange	Gencode_34_codonChange	Gencode_34_proteinChange	Gencode_34_gcContent	Gencode_34_referenceContext	Gencode_34_otherTranscripts	Achilles_Top_Genes	CGC_Name	CGC_GeneID	CGC_Chr	CGC_Chr_Band	CGC_Cancer_Somatic_Mut	CGC_Cancer_Germline_Mut	CGC_Tumour_Types__(Somatic_Mutations)	CGC_Tumour_Types_(Germline_Mutations)	CGC_Cancer_Syndrome	CGC_Tissue_Type	CGC_Cancer_Molecular_Genetics	CGC_Mutation_Type	CGC_Translocation_Partner	CGC_Other_Germline_Mut	CGC_Other_Syndrome/Disease	ClinVar_VCF_AF_ESP	ClinVar_VCF_AF_EXAC
chr1	10267459	A	T	0.109	0.202	0.252	0.225	0.238	PASS	KIF1B	hg38	chr1	10267459	10267459	MISSENSE		SNP	A	A	T	g.chr1:10267459A>T	ENST00000377081.5	+	5	588	c.509A>T	c.(508-510)gAa>gTa	p.E170V	0.453865	CGTGTGCGTGAACACCCACTT	KIF1B_ENST00000377086.5_MISSENSE_p.E170V/KIF1B_ENST00000377093.8_MISSENSE_p.E170V/KIF1B_ENST00000263934.10_MISSENSE_p.E170V/KIF1B_ENST00000377083.5_MISSENSE_p.E170V/KIF1B_ENST00000620295.2_MISSENSE_p.E170V/KIF1B_ENST00000622724.3_MISSENSE_p.E170V
chr1	111318580	C	A	0.107	0.2	0.259	0.231	0.187	PASS	CHIA	hg38	chr1	111318580	111318580	MISSENSE		SNP	C	C	A	g.chr1:111318580C>A	ENST00000369740.6	+	9	985	c.817C>A	c.(817-819)Ctg>Atg	p.L273M	0.481297	CAACTTCATCCTGAGCAACCC	CHIA_ENST00000430615.1_MISSENSE_p.L165M/CHIA_ENST00000353665.10_MISSENSE_p.L112M/CHIA_ENST00000483391.5_MISSENSE_p.L112M/CHIA_ENST00000343320.10_MISSENSE_p.L273M/CHIA_ENST00000451398.6_MISSENSE_p.L112M/AL356387.1_ENST00000426321.1_RNA
chr1	218305057	G	T	0.143	0.255	0.314	0.185	0.229	PASS	RRP15	hg38	chr1	218305057	218305057	MISSENSE		SNP	G	G	T	g.chr1:218305057G>T	ENST00000366932.4	+	3	459	c.435G>T	c.(433-435)atG>atT	p.M145I	0.376559	GGGAAATGATGTGCAGAGTAA	AC096638.2_ENST00000434965.1_FIVE_PRIME_FLANK
chr2	33585374	G	A	0.082	0.224	0.252	0.268	0.267	PASS	FAM98A	hg38	chr2	33585374	33585374	MISSENSE		SNP	G	G	A	g.chr2:33585374G>A	ENST00000238823.13	-	8	1037	c.959C>T	c.(958-960)cCa>cTa	p.P320L	0.498753	CTGCCACGGTGGCATCTCTGG	FAM98A_ENST00000403368.1_THREE_PRIME_UTR
chr2	219514996	G	T	0.201	0.249	0.405	0.287	0.243	PASS	ASIC4	hg38	chr2	219514996	219514996	MISSENSE		SNP	G	G	T	g.chr2:219514996G>T	ENST00000347842.7	+	1	667	c.653G>T	c.(652-654)gGc>gTc	p.G218V	0.693267	CTGGCCCGGGGCTACCTGACC	ASIC4_ENST00000358078.4_MISSENSE_p.G218V/ASIC4-AS1_ENST00000429882.1_RNA
chr7	144259621	T	C	0.066	NA	0.151	0.155	0.211	PASS	OR2A7	hg38	chr7	144259621	144259621	MISSENSE		SNP	T	T	C	g.chr7:144259621T>C	ENST00000641841.1	-	2	104	c.8A>G	c.(7-9)gAc>gGc	p.D3G	0.441397	TGTTATATTGTCCCCCATATC	OR2A7_ENST00000493325.1_MISSENSE_p.D3G/AC074386.1_ENST00000463561.5_RNA/AC074386.1_ENST00000476560.1_RNA/AC074386.1_ENST00000487102.5_RNA/OR2A20P_ENST00000498397.1_FIVE_PRIME_FLANK/OR2A20P_ENST00000641121.1_FIVE_PRIME_FLANK
chr14	19780708	C	A	0.056	NA	0.118	0.102	0.106	PASS	OR4M1	hg38	chr14	19780708	19780708	MISSENSE		SNP	C	C	A	g.chr14:19780708C>A	ENST00000641200.1	+	2	505	c.386C>A	c.(385-387)cCc>cAc	p.P129H	0.486284	ATCTGCCGACCCCTCCACTAT	OR4M1_ENST00000315957.4_MISSENSE_p.P129H
[truncated: 125 more columns]

## Sheet: RepBvsInitial
CHROM	POS	REF	ALT	Initial-AF	DMSO-AF	RepA-AF	RepB-AF	RepC-AF	Filter	Gene	Gencode_34_ncbiBuild	Gencode_34_chromosome	Gencode_34_start	Gencode_34_end	Gencode_34_variantClassification	Gencode_34_secondaryVariantClassification	Gencode_34_variantType	Gencode_34_refAllele	Gencode_34_tumorSeqAllele1	Gencode_34_tumorSeqAllele2	Gencode_34_genomeChange	Gencode_34_annotationTranscript	Gencode_34_transcriptStrand	Gencode_34_transcriptExon	Gencode_34_transcriptPos	Gencode_34_cDnaChange	Gencode_34_codonChange	Gencode_34_proteinChange	Gencode_34_gcContent	Gencode_34_referenceContext	Gencode_34_otherTranscripts	Achilles_Top_Genes	CGC_Name	CGC_GeneID	CGC_Chr	CGC_Chr_Band	CGC_Cancer_Somatic_Mut	CGC_Cancer_Germline_Mut	CGC_Tumour_Types__(Somatic_Mutations)	CGC_Tumour_Types_(Germline_Mutations)	CGC_Cancer_Syndrome	CGC_Tissue_Type	CGC_Cancer_Molecular_Genetics	CGC_Mutation_Type	CGC_Translocation_Partner	CGC_Other_Germline_Mut	CGC_Other_Syndrome/Disease	ClinVar_VCF_AF_ESP	ClinVar_VCF_AF_EXAC
chr1	10267459	A	T	0.109	0.202	0.252	0.225	0.238	PASS	KIF1B	hg38	chr1	10267459	10267459	MISSENSE		SNP	A	A	T	g.chr1:10267459A>T	ENST00000377081.5	+	5	588	c.509A>T	c.(508-510)gAa>gTa	p.E170V	0.453865	CGTGTGCGTGAACACCCACTT	KIF1B_ENST00000377086.5_MISSENSE_p.E170V/KIF1B_ENST00000377093.8_MISSENSE_p.E170V/KIF1B_ENST00000263934.10_MISSENSE_p.E170V/KIF1B_ENST00000377083.5_MISSENSE_p.E170V/KIF1B_ENST00000620295.2_MISSENSE_p.E170V/KIF1B_ENST00000622724.3_MISSENSE_p.E170V
chr1	111318580	C	A	0.107	0.2	0.259	0.231	0.187	PASS	CHIA	hg38	chr1	111318580	111318580	MISSENSE		SNP	C	C	A	g.chr1:111318580C>A	ENST00000369740.6	+	9	985	c.817C>A	c.(817-819)Ctg>Atg	p.L273M	0.481297	CAACTTCATCCTGAGCAACCC	CHIA_ENST00000430615.1_MISSENSE_p.L165M/CHIA_ENST00000353665.10_MISSENSE_p.L112M/CHIA_ENST00000483391.5_MISSENSE_p.L112M/CHIA_ENST00000343320.10_MISSENSE_p.L273M/CHIA_ENST00000451398.6_MISSENSE_p.L112M/AL356387.1_ENST00000426321.1_RNA
chr2	33585374	G	A	0.082	0.224	0.252	0.268	0.267	PASS	FAM98A	hg38	chr2	33585374	33585374	MISSENSE		SNP	G	G	A	g.chr2:33585374G>A	ENST00000238823.13	-	8	1037	c.959C>T	c.(958-960)cCa>cTa	p.P320L	0.498753	CTGCCACGGTGGCATCTCTGG	FAM98A_ENST00000403368.1_THREE_PRIME_UTR
chr7	144259621	T	C	0.066	NA	0.151	0.155	0.211	PASS	OR2A7	hg38	chr7	144259621	144259621	MISSENSE		SNP	T	T	C	g.chr7:144259621T>C	ENST00000641841.1	-	2	104	c.8A>G	c.(7-9)gAc>gGc	p.D3G	0.441397	TGTTATATTGTCCCCCATATC	OR2A7_ENST00000493325.1_MISSENSE_p.D3G/AC074386.1_ENST00000463561.5_RNA/AC074386.1_ENST00000476560.1_RNA/AC074386.1_ENST00000487102.5_RNA/OR2A20P_ENST00000498397.1_FIVE_PRIME_FLANK/OR2A20P_ENST00000641121.1_FIVE_PRIME_FLANK
chr13	27090152	T	G	0.163	NA	0.245	0.335	0.298	PASS	USP12	hg38	chr13	27090152	27090152	MISSENSE		SNP	T	T	G	g.chr13:27090152T>G	ENST00000282344.11	-	5	752	c.580A>C	c.(580-582)Agc>Cgc	p.S194R	0.284289	TCATCTTTGCTGCTTATCTGT		Ovarian(37_%3B_808_%20_911_%20_7590_%20_44442_%20_44991)
chr16	4258068	C	T	0.142	NA	0.229	0.352	0.21	PASS	TFAP4	hg38	chr16	4258068	4258068	MISSENSE		SNP	C	C	T	g.chr16:4258068C>T	ENST00000204517.11	-	7	1281	c.1004G>A	c.(1003-1005)gGg>gAg	p.G335E	0.605985	GGGAAGCTCCCCGTCCCCCGA	LINC01569_ENST00000573042.2_FIVE_PRIME_FLANK/LINC01569_ENST00000573268.1_FIVE_PRIME_FLANK/LINC01569_ENST00000649264.1_FIVE_PRIME_FLANK
chr17	80291683	C	T	0.115	NA	0.201	0.248	0.192	PASS	RNF213	hg38	chr17	80291683	80291683	MISSENSE		SNP	C	C	T	g.chr17:80291683C>T	ENST00000508628.6	+	9	1619	c.1474C>T	c.(1474-1476)Cac>Tac	p.H492Y	0.468828	TTCCAAGAAGCACCTAGATAA	RNF213_ENST00000582970.5_MISSENSE_p.H443Y/RNF213_ENST00000319921.4_MISSENSE_p.H443Y
chr19	43872874	G	A	0.071	NA	0.135	0.149	0.179	PASS	ZNF404	hg38	chr19	43872874	43872874	MISSENSE		SNP	G	G	A	g.chr19:43872874G>A	ENST00000587539.2	-	3	1340	c.1340C>T	c.(1339-1341)aCc>aTc	p.T447I	0.359102	AAGTCTAAAGGTTTTTCCACA	ZNF404_ENST00000324394.7_MISSENSE_p.T446I
[truncated: 125 more columns]

## Sheet: RepCvsInitial
CHROM	POS	REF	ALT	Initial-AF	DMSO-AF	RepA-AF	RepB-AF	RepC-AF	Filter	Gene	Gencode_34_ncbiBuild	Gencode_34_chromosome	Gencode_34_start	Gencode_34_end	Gencode_34_variantClassification	Gencode_34_secondaryVariantClassification	Gencode_34_variantType	Gencode_34_refAllele	Gencode_34_tumorSeqAllele1	Gencode_34_tumorSeqAllele2	Gencode_34_genomeChange	Gencode_34_annotationTranscript	Gencode_34_transcriptStrand	Gencode_34_transcriptExon	Gencode_34_transcriptPos	Gencode_34_cDnaChange	Gencode_34_codonChange	Gencode_34_proteinChange	Gencode_34_gcContent	Gencode_34_referenceContext	Gencode_34_otherTranscripts	Achilles_Top_Genes	CGC_Name	CGC_GeneID	CGC_Chr	CGC_Chr_Band	CGC_Cancer_Somatic_Mut	CGC_Cancer_Germline_Mut	CGC_Tumour_Types__(Somatic_Mutations)	CGC_Tumour_Types_(Germline_Mutations)	CGC_Cancer_Syndrome	CGC_Tissue_Type	CGC_Cancer_Molecular_Genetics	CGC_Mutation_Type	CGC_Translocation_Partner	CGC_Other_Germline_Mut	CGC_Other_Syndrome/Disease	ClinVar_VCF_AF_ESP	ClinVar_VCF_AF_EXAC
chr1	10267459	A	T	0.109	0.202	0.252	0.225	0.238	PASS	KIF1B	hg38	chr1	10267459	10267459	MISSENSE		SNP	A	A	T	g.chr1:10267459A>T	ENST00000377081.5	+	5	588	c.509A>T	c.(508-510)gAa>gTa	p.E170V	0.453865	CGTGTGCGTGAACACCCACTT	KIF1B_ENST00000377086.5_MISSENSE_p.E170V/KIF1B_ENST00000377093.8_MISSENSE_p.E170V/KIF1B_ENST00000263934.10_MISSENSE_p.E170V/KIF1B_ENST00000377083.5_MISSENSE_p.E170V/KIF1B_ENST00000620295.2_MISSENSE_p.E170V/KIF1B_ENST00000622724.3_MISSENSE_p.E170V
chr2	33585374	G	A	0.082	0.224	0.252	0.268	0.267	PASS	FAM98A	hg38	chr2	33585374	33585374	MISSENSE		SNP	G	G	A	g.chr2:33585374G>A	ENST00000238823.13	-	8	1037	c.959C>T	c.(958-960)cCa>cTa	p.P320L	0.498753	CTGCCACGGTGGCATCTCTGG	FAM98A_ENST00000403368.1_THREE_PRIME_UTR
chr6	43434729	C	T	0.123	0.203	0.223	0.231	0.258	PASS	ABCC10	hg38	chr6	43434729	43434729	MISSENSE		SNP	C	C	T	g.chr6:43434729C>T	ENST00000244533.7	+	2	1719	c.1360C>T	c.(1360-1362)Cgg>Tgg	p.R454W	0.591022	GGGGCGACTCCGGGTCATCAA	ABCC10_ENST00000372530.9_MISSENSE_p.R497W
chr7	144259621	T	C	0.066	NA	0.151	0.155	0.211	PASS	OR2A7	hg38	chr7	144259621	144259621	MISSENSE		SNP	T	T	C	g.chr7:144259621T>C	ENST00000641841.1	-	2	104	c.8A>G	c.(7-9)gAc>gGc	p.D3G	0.441397	TGTTATATTGTCCCCCATATC	OR2A7_ENST00000493325.1_MISSENSE_p.D3G/AC074386.1_ENST00000463561.5_RNA/AC074386.1_ENST00000476560.1_RNA/AC074386.1_ENST00000487102.5_RNA/OR2A20P_ENST00000498397.1_FIVE_PRIME_FLANK/OR2A20P_ENST00000641121.1_FIVE_PRIME_FLANK
chr9	8518013	T	A	0.133	NA	0.205	0.255	0.275	PASS	PTPRD	hg38	chr9	8518013	8518013	MISSENSE		SNP	T	T	A	g.chr9:8518013T>A	ENST00000381196.8	-	18	1922	c.1378A>T	c.(1378-1380)Act>Tct	p.T460S	0.471322	ACATGTTGAGTGGGATCCATT	PTPRD_ENST00000486161.5_MISSENSE_p.T460S/PTPRD_ENST00000397606.7_MISSENSE_p.T450S/PTPRD_ENST00000356435.9_MISSENSE_p.T460S/PTPRD_ENST00000540109.5_MISSENSE_p.T460S/PTPRD_ENST00000355233.9_MISSENSE_p.T460S/PTPRD_ENST00000397617.7_MISSENSE_p.T450S/PTPRD_ENST00000397611.7_MISSENSE_p.T457S/PTPRD_ENST00000537002.5_MISSENSE_p.T454S
chr11	89874985	G	C	0.066	NA	0.132	0.079	0.134	PASS	TRIM64B	hg38	chr11	89874985	89874985	MISSENSE		SNP	G	G	C	g.chr11:89874985G>C	ENST00000329862.6	-	2	497	c.497C>G	c.(496-498)tCg>tGg	p.S166W	0.311721	TACCTTTAACGAATGAAATGT
chr19	43872874	G	A	0.071	NA	0.135	0.149	0.179	PASS	ZNF404	hg38	chr19	43872874	43872874	MISSENSE		SNP	G	G	A	g.chr19:43872874G>A	ENST00000587539.2	-	3	1340	c.1340C>T	c.(1339-1341)aCc>aTc	p.T447I	0.359102	AAGTCTAAAGGTTTTTCCACA	ZNF404_ENST00000324394.7_MISSENSE_p.T446I
chr19	47555853	C	T	0.075	NA	0.146	0.146	0.161	PASS	ZNF541	hg38	chr19	47555853	47555853	MISSENSE		SNP	C	C	T	g.chr19:47555853C>T	ENST00000391901.7	-	1	4	c.4G>A	c.(4-6)Gac>Aac	p.D2N	0.541147	CTGTACTGGTCCATGGCTCTC	ZNF541_ENST00000314121.8_MISSENSE_p.D2N
chrX	55624222	G	T	0.115	NA	0.202	0.224	0.262	PASS	FOXR2	hg38	chrX	55624222	55624222	NONSENSE		SNP	G	G	T	g.chrX:55624222G>T	ENST00000339140.5	+	1	823	c.511G>T	c.(511-513)Gaa>Taa	p.E171*	0.503741	CCAGTCCCCTGAAATGAAATG
[truncated: 125 more columns]
