# Supplementary material for: Investigation of evolutionary dynamics for drug resistance in 3D spheroid model system using cellular barcoding technology
Source: PLoS One. 2023 Sep 26;18(9):e0291942. doi: 10.1371/journal.pone.0291942 (PMC10521976; doi:10.1371/journal.pone.0291942)
Supplement: S5 Table — (XLSX) [file pone.0291942.s005.xlsx]

## Sheet: RepAvsInitial
CHROM	POS	REF	ALT	Initial-AF	DMSO-AF	RepA-AF	RepB-AF	RepC-AF	Filter	Gene	Gencode_34_ncbiBuild	Gencode_34_chromosome	Gencode_34_start	Gencode_34_end	Gencode_34_variantClassification	Gencode_34_secondaryVariantClassification	Gencode_34_variantType	Gencode_34_refAllele	Gencode_34_tumorSeqAllele1	Gencode_34_tumorSeqAllele2	Gencode_34_genomeChange	Gencode_34_annotationTranscript	Gencode_34_transcriptStrand	Gencode_34_transcriptExon	Gencode_34_transcriptPos	Gencode_34_cDnaChange	Gencode_34_codonChange	Gencode_34_proteinChange	Gencode_34_gcContent	Gencode_34_referenceContext	Gencode_34_otherTranscripts	Achilles_Top_Genes	CGC_Name	CGC_GeneID	CGC_Chr	CGC_Chr_Band	CGC_Cancer_Somatic_Mut	CGC_Cancer_Germline_Mut	CGC_Tumour_Types__(Somatic_Mutations)	CGC_Tumour_Types_(Germline_Mutations)	CGC_Cancer_Syndrome	CGC_Tissue_Type	CGC_Cancer_Molecular_Genetics	CGC_Mutation_Type	CGC_Translocation_Partner	CGC_Other_Germline_Mut	CGC_Other_Syndrome/Disease	ClinVar_VCF_AF_ESP	ClinVar_VCF_AF_EXAC
chr4	145639380	A	G	0.068	NA	0.144	0.148	0.277	PASS	MMAA	hg38	chr4	145639380	145639380	MISSENSE		SNP	A	A	G	g.chr4:145639380A>G	ENST00000649156.2	+	2	329	c.241A>G	c.(241-243)Aaa>Gaa	p.K81E	0.406484	ACTTTCTGATAAAGAGCAAAG	MMAA_ENST00000648388.1_MISSENSE_p.K81E/MMAA_ENST00000649704.1_MISSENSE_p.K81E/MMAA_ENST00000649173.1_MISSENSE_p.K81E/MMAA_ENST00000541599.4_MISSENSE_p.K81E
chr6	32220523	C	A	0.05	NA	0.102	0.076	0.128	PASS	NOTCH4	hg38	chr6	32220523	32220523	MISSENSE		SNP	C	C	A	g.chr6:32220523C>A	ENST00000375023.3	-	6	1180	c.1041G>T	c.(1039-1041)tgG>tgT	p.W347C	0.618454	TTGTGCCGCCCCAGCCACTCA
chr8	143726139	T	C	0.043	NA	0.093	0.078	0.092	PASS	FAM83H	hg38	chr8	143726139	143726139	MISSENSE		SNP	T	T	C	g.chr8:143726139T>C	ENST00000388913.4	-	5	3426	c.3322A>G	c.(3322-3324)Acg>Gcg	p.T1108A	0.680798	GCTGGCAGCGTGCGGCTCAGC	FAM83H_ENST00000650760.1_MISSENSE_p.T1309A
chr12	4596647	A	G	0.085	NA	0.173	0.173	0.12	PASS	DYRK4	hg38	chr12	4596647	4596647	MISSENSE		SNP	A	A	G	g.chr12:4596647A>G	ENST00000540757.6	+	6	638	c.478A>G	c.(478-480)Aaa>Gaa	p.K160E	0.466334	AAAGAAGGACAAAGACAACAC	DYRK4_ENST00000543431.5_MISSENSE_p.K275E/DYRK4_ENST00000010132.6_MISSENSE_p.K160E
chr16	67927577	C	T	0.084	NA	0.17	0.157	0.182	PASS	PSKH1	hg38	chr16	67927577	67927577	MISSENSE		SNP	C	C	T	g.chr16:67927577C>T	ENST00000291041.6	+	3	1398	c.1210C>T	c.(1210-1212)Cgc>Tgc	p.R404C	0.613466	CAATAAGTCACGCCGTGTGCG
[truncated: 125 more columns]

## Sheet: RepBvsInitial
CHROM	POS	REF	ALT	Initial-AF	DMSO-AF	RepA-AF	RepB-AF	RepC-AF	Filter	Gene	Gencode_34_ncbiBuild	Gencode_34_chromosome	Gencode_34_start	Gencode_34_end	Gencode_34_variantClassification	Gencode_34_secondaryVariantClassification	Gencode_34_variantType	Gencode_34_refAllele	Gencode_34_tumorSeqAllele1	Gencode_34_tumorSeqAllele2	Gencode_34_genomeChange	Gencode_34_annotationTranscript	Gencode_34_transcriptStrand	Gencode_34_transcriptExon	Gencode_34_transcriptPos	Gencode_34_cDnaChange	Gencode_34_codonChange	Gencode_34_proteinChange	Gencode_34_gcContent	Gencode_34_referenceContext	Gencode_34_otherTranscripts	Achilles_Top_Genes	CGC_Name	CGC_GeneID	CGC_Chr	CGC_Chr_Band	CGC_Cancer_Somatic_Mut	CGC_Cancer_Germline_Mut	CGC_Tumour_Types__(Somatic_Mutations)	CGC_Tumour_Types_(Germline_Mutations)	CGC_Cancer_Syndrome	CGC_Tissue_Type	CGC_Cancer_Molecular_Genetics	CGC_Mutation_Type	CGC_Translocation_Partner	CGC_Other_Germline_Mut	CGC_Other_Syndrome/Disease	ClinVar_VCF_AF_ESP	ClinVar_VCF_AF_EXAC
chr4	145639380	A	G	0.068	NA	0.144	0.148	0.277	PASS	MMAA	hg38	chr4	145639380	145639380	MISSENSE		SNP	A	A	G	g.chr4:145639380A>G	ENST00000649156.2	+	2	329	c.241A>G	c.(241-243)Aaa>Gaa	p.K81E	0.406484	ACTTTCTGATAAAGAGCAAAG	MMAA_ENST00000648388.1_MISSENSE_p.K81E/MMAA_ENST00000649704.1_MISSENSE_p.K81E/MMAA_ENST00000649173.1_MISSENSE_p.K81E/MMAA_ENST00000541599.4_MISSENSE_p.K81E
chr5	135029144	G	A	0.08	NA	0.1	0.19	0.09	PASS	PITX1	hg38	chr5	135029144	135029144	MISSENSE		SNP	G	G	A	g.chr5:135029144G>A	ENST00000265340.12	-	3	927	c.580C>T	c.(580-582)Ctc>Ttc	p.L194F	0.643392	TTGGTGGAGAGCGGCGCTGGC	PITX1_ENST00000506438.5_MISSENSE_p.L194F/C5orf66_ENST00000507641.5_FIVE_PRIME_FLANK/C5orf66_ENST00000624272.3_FIVE_PRIME_FLANK
chr6	64591218	C	A	0.087	NA	0.085	0.193	0.121	PASS	EYS	hg38	chr6	64591218	64591218	MISSENSE		SNP	C	C	A	g.chr6:64591218C>A	ENST00000503581.6	-	26	5188	c.4649G>T	c.(4648-4650)aGa>aTa	p.R1550I	0.411471	GCTTAATTCTCTTAAAGAATC	EYS_ENST00000370621.7_MISSENSE_p.R1550I
chr12	4596647	A	G	0.085	NA	0.173	0.173	0.12	PASS	DYRK4	hg38	chr12	4596647	4596647	MISSENSE		SNP	A	A	G	g.chr12:4596647A>G	ENST00000540757.6	+	6	638	c.478A>G	c.(478-480)Aaa>Gaa	p.K160E	0.466334	AAAGAAGGACAAAGACAACAC	DYRK4_ENST00000543431.5_MISSENSE_p.K275E/DYRK4_ENST00000010132.6_MISSENSE_p.K160E
chr14	44506134	G	C	0.08	NA	0.132	0.173	0.125	PASS	FSCB	hg38	chr14	44506134	44506134	MISSENSE		SNP	G	G	C	g.chr14:44506134G>C	ENST00000340446.5	-	1	1150	c.854C>G	c.(853-855)cCt>cGt	p.P285R	0.473815	CTCTTCAGCAGGTCTGGGCTC	AL356022.1_ENST00000556228.1_FIVE_PRIME_FLANK/AL356022.1_ENST00000557465.1_FIVE_PRIME_FLANK/AL356022.1_ENST00000662197.1_FIVE_PRIME_FLANK
[truncated: 125 more columns]

## Sheet: RepCvsInitial
CHROM	POS	REF	ALT	Initial-AF	DMSO-AF	RepA-AF	RepB-AF	RepC-AF	Filter	Gene	Gencode_34_ncbiBuild	Gencode_34_chromosome	Gencode_34_start	Gencode_34_end	Gencode_34_variantClassification	Gencode_34_secondaryVariantClassification	Gencode_34_variantType	Gencode_34_refAllele	Gencode_34_tumorSeqAllele1	Gencode_34_tumorSeqAllele2	Gencode_34_genomeChange	Gencode_34_annotationTranscript	Gencode_34_transcriptStrand	Gencode_34_transcriptExon	Gencode_34_transcriptPos	Gencode_34_cDnaChange	Gencode_34_codonChange	Gencode_34_proteinChange	Gencode_34_gcContent	Gencode_34_referenceContext	Gencode_34_otherTranscripts	Achilles_Top_Genes	CGC_Name	CGC_GeneID	CGC_Chr	CGC_Chr_Band	CGC_Cancer_Somatic_Mut	CGC_Cancer_Germline_Mut	CGC_Tumour_Types__(Somatic_Mutations)	CGC_Tumour_Types_(Germline_Mutations)	CGC_Cancer_Syndrome	CGC_Tissue_Type	CGC_Cancer_Molecular_Genetics	CGC_Mutation_Type	CGC_Translocation_Partner	CGC_Other_Germline_Mut	CGC_Other_Syndrome/Disease	ClinVar_VCF_AF_ESP	ClinVar_VCF_AF_EXAC
chr4	145639380	A	G	0.068	NA	0.144	0.148	0.277	PASS	MMAA	hg38	chr4	145639380	145639380	MISSENSE		SNP	A	A	G	g.chr4:145639380A>G	ENST00000649156.2	+	2	329	c.241A>G	c.(241-243)Aaa>Gaa	p.K81E	0.406484	ACTTTCTGATAAAGAGCAAAG	MMAA_ENST00000648388.1_MISSENSE_p.K81E/MMAA_ENST00000649704.1_MISSENSE_p.K81E/MMAA_ENST00000649173.1_MISSENSE_p.K81E/MMAA_ENST00000541599.4_MISSENSE_p.K81E
chr6	32220523	C	A	0.05	NA	0.102	0.076	0.128	PASS	NOTCH4	hg38	chr6	32220523	32220523	MISSENSE		SNP	C	C	A	g.chr6:32220523C>A	ENST00000375023.3	-	6	1180	c.1041G>T	c.(1039-1041)tgG>tgT	p.W347C	0.618454	TTGTGCCGCCCCAGCCACTCA
chr8	143726139	T	C	0.043	NA	0.093	0.078	0.092	PASS	FAM83H	hg38	chr8	143726139	143726139	MISSENSE		SNP	T	T	C	g.chr8:143726139T>C	ENST00000388913.4	-	5	3426	c.3322A>G	c.(3322-3324)Acg>Gcg	p.T1108A	0.680798	GCTGGCAGCGTGCGGCTCAGC	FAM83H_ENST00000650760.1_MISSENSE_p.T1309A
chr16	67927577	C	T	0.084	NA	0.17	0.157	0.182	PASS	PSKH1	hg38	chr16	67927577	67927577	MISSENSE		SNP	C	C	T	g.chr16:67927577C>T	ENST00000291041.6	+	3	1398	c.1210C>T	c.(1210-1212)Cgc>Tgc	p.R404C	0.613466	CAATAAGTCACGCCGTGTGCG
chr17	70132121	A	G	0.058	NA	0.099	0.108	0.127	PASS	KCNJ16	hg38	chr17	70132121	70132121	MISSENSE		SNP	A	A	G	g.chr17:70132121A>G	ENST00000589377.1	+	2	197	c.34A>G	c.(34-36)Aat>Gat	p.N12D	0.40399	TCATATTATCAATGCGGACGC	KCNJ16_ENST00000585558.5_MISSENSE_p.N47D/KCNJ16_ENST00000586462.1_MISSENSE_p.N51D/KCNJ16_ENST00000615244.4_MISSENSE_p.N12D/KCNJ16_ENST00000283936.5_MISSENSE_p.N12D/KCNJ16_ENST00000392670.5_MISSENSE_p.N12D/KCNJ16_ENST00000392671.5_MISSENSE_p.N12D/AC005208.1_ENST00000435112.5_FIVE_PRIME_FLANK
[truncated: 125 more columns]
