# Supplementary material for: Investigation of evolutionary dynamics for drug resistance in 3D spheroid model system using cellular barcoding technology
Source: PLoS One. 2023 Sep 26;18(9):e0291942. doi: 10.1371/journal.pone.0291942 (PMC10521976; doi:10.1371/journal.pone.0291942)
Supplement: S6 Table — (XLSX) [file pone.0291942.s006.xlsx]

## Sheet: DMSOvsInitial
chr	start	end	copy number	status	genotype	WilcoxonRankSumTestPvalue	KolmogorovSmirnovPvalue
1	74074660	74095123	4	gain	-	0.000816158	0.001119
2	23799975	23810502	4	gain	-	0.0044634	0.0302641
3	50366830	50380805	4	gain	-	3.79958e-05	0.000183267
4	140443435	140456719	2	loss	-	0.00122442	0.00227974
6	170571409	170584581	4	gain	-	0.00104508	0.00469595
6	162270292	162275386	11	gain	-	0.00272435	0.00502817
7	44140711	44141305	5	gain	-	0.00341526	0.0068038
7	93993893	94397758	4	gain	-	0.00778547	0.0247552
8	240895	616581	4	gain	-	0.00443624	0.000237319
11	1923554	1925276	5	gain	-	0.00370249	0.00815349
16	89585686	89591260	4	gain	-	0.0015535	0.0037882
16	31410361	31411216	5	gain	-	0.016192	0.0415638
17	8150815	8162879	4	gain	-	0.00209691	0.000571768
17	7237628	7239279	5	gain	-	0.00295056	0.00555755
17	5482808	5486161	5	gain	-	0.00310548	0.00556491
17	7513020	7560833	4	gain	-	0.00502438	0.0175294
17	4710721	4720472	4	gain	-	0.0119323	0.00122237
18	50286739	50287589	6	gain	-	0.00285074	0.0053552
19	34498561	41264798	4	gain	AABB	8.12516e-237	0
19	41265315	44758841	4	gain	AABB	2.08248e-98	0
19	44759427	47417747	4	gain	AABB	4.54684e-98	0
19	8862872	9341469	4	gain	AABB	4.184e-14	5.05629e-12
19	7639933	7640417	6	gain	-	0.00057697	0.000731232
22	38754897	39077378	4	gain	-	9.99417e-05	0.000542127
22	50488694	50503699	4	gain	AAAA	0.00244636	0.0213049

## Sheet: RepAvsInitial
chr	start	end	copy number	status	genotype	WilcoxonRankSumTestPvalue	KolmogorovSmirnovPvalue
1	102898124	103018859	2	loss	AB	4.28523e-16	2.03282e-13
1	85761395	86115378	2	loss	-	1.89601e-15	2.61524e-12
1	164820071	165444893	4	gain	AAAB	7.97138e-07	0.000111572
1	69568639	69569504	5	gain	-	0.00290982	0.00534195
2	188589739	189104277	2	loss	AB	7.90175e-36	0
2	97082405	97545861	2	loss	AB	1.96482e-08	6.04129e-07
4	69932555	69942577	2	loss	AA	1.54517e-07	1.18106e-07
6	166943823	170569779	4	gain	AAAA	4.37644e-38	0
6	83610649	87337166	2	loss	AA	6.60168e-28	0
6	78885377	81752178	2	loss	AA	8.26695e-27	0
6	69938037	70283052	2	loss	AA	2.35702e-26	0
6	163713187	166939008	4	gain	AAAA	1.53762e-24	0
6	162264739	163712697	4	gain	-	3.79447e-10	4.03767e-09
6	170571409	170584581	4	gain	-	0.000384305	0.0011222
7	94398373	94412682	2	loss	-	6.33018e-12	1.12164e-10
7	7453439	7521961	2	loss	-	4.43007e-08	6.17891e-09
7	76267257	76303076	2	loss	-	1.36596e-05	8.00667e-06
8	627098	43199569	4	gain	AAAA	0	0
8	104419030	104588897	4	gain	-	1.94636e-09	4.99657e-08
8	240895	616581	4	gain	-	5.32646e-06	5.3529e-05
8	43292484	47089806	4	gain	-	0.00306685	0.00854051
9	133783502	133939219	4	gain	-	6.75061e-08	3.92283e-07
9	114236980	114275768	2	loss	AA	1.4645e-07	1.2702e-06
10	79296470	79314258	4	gain	-	6.75233e-06	0.000299374
11	1923554	1926709	5	gain	-	0.00016276	0.00021419
13	39378427	47973392	4	gain	AABB	6.95347e-91	0
13	79341122	101082883	4	gain	AABB	3.31266e-76	0
13	31148373	33821269	4	gain	AAAB	1.51088e-58	0
13	113347697	114015332	4	gain	AABB	6.48912e-26	0
13	35566904	36872915	4	gain	AAAB	1.09372e-20	1.11022e-16
14	92439334	92447424	4	gain	-	9.13427e-05	0.000532995
14	52005485	52006660	5	gain	-	0.00325981	0.00598961
14	19743669	19783019	5	gain	-	0.00634855	0.0208564
14	105147499	105148439	5	gain	-	0.00931246	0.0234395
15	48331166	48342078	2	loss	-	3.56303e-06	7.33842e-05
16	89585463	89591058	4	gain	-	2.46297e-05	2.8324e-05
16	28902579	28904205	5	gain	-	3.48485e-05	3.38908e-05
18	50286739	50287589	5	gain	-	0.00297983	0.00545426
19	39458293	47682152	4	gain	AABB	7.00353e-302	0
19	35000478	39457740	4	gain	AABB	4.4238e-262	0
19	47694114	50689404	4	gain	AABB	3.5736e-178	0
19	50697095	54011810	4	gain	AABB	6.54009e-117	0
19	55370303	58563504	4	gain	AABB	7.51938e-101	0
19	19806941	34996291	4	gain	AABB	1.32491e-63	0
19	7639933	7640417	7	gain	-	0.000541738	0.000694694
19	58569268	58573296	4	gain	-	0.0110908	0.0344173
20	62813852	62836333	2	loss	-	2.2787e-08	2.8896e-09
21	29693895	31130948	4	gain	AABB	1.33636e-09	3.08448e-10
21	45285268	45515152	2	loss	AB	4.72806e-08	1.95246e-05

## Sheet: RepBvsInitial
chr	start	end	copy number	status	genotype	WilcoxonRankSumTestPvalue	KolmogorovSmirnovPvalue
1	102886806	103018859	2	loss	AA	1.00504e-16	2.498e-14
1	85580984	86115378	2	loss	-	4.75593e-14	5.29798e-13
1	85404380	85578001	5	gain	-	0.000877448	0.00154163
2	50918574	50921880	6	gain	-	0.00278084	0.00510218
2	96687721	96688966	5	gain	-	0.00524351	0.0152819
4	52094879	52631144	4	gain	-	0.00429725	0.0133643
6	162443309	168667562	4	gain	AAAA	1.67496e-58	0
6	169217821	170569779	4	gain	AAAA	9.02207e-25	0
6	170571409	170584581	4	gain	-	3.90658e-06	1.29562e-05
6	162263261	162275386	5	gain	-	4.96258e-05	0.000290328
7	7484141	7521961	2	loss	-	0.00116138	0.00452699
8	10250422	23287967	4	gain	AAAA	5.57904e-242	0
8	29011373	47091541	4	gain	-	7.34582e-239	0
8	23288094	29009182	4	gain	AAAA	4.46975e-147	0
8	141495337	145026919	4	gain	AABB	7.30004e-126	0
8	627098	10245223	4	gain	-	4.83784e-61	0
8	104354876	106448048	4	gain	-	3.93279e-16	2.88658e-15
8	240895	515212	4	gain	-	1.921e-06	9.36162e-06
9	69886837	70216927	4	gain	-	0.000935047	0.00650496
9	23731021	24545649	4	gain	AAAB	0.0050879	0.0052367
12	2581589	2653900	4	gain	-	9.60867e-08	3.49884e-07
12	40447324	40463505	2	loss	-	0.00457909	0.0201764
13	23279358	31162094	4	gain	AABB	5.57427e-203	0
13	41457707	47949603	4	gain	AABB	8.54143e-93	0
13	31200084	35045047	4	gain	AAAB	6.82587e-66	0
13	113347697	114015332	4	gain	AABB	2.61372e-31	0
13	94578004	95801812	4	gain	AABB	3.02436e-24	0
13	35566904	36865758	4	gain	AAAB	4.89622e-24	0
14	19743669	19783019	5	gain	-	0.00473517	0.0109331
18	54311088	54592299	2	loss	-	0.000410883	0.00158085
19	35718018	44955085	4	gain	AABB	0	0
19	47228157	49108443	4	gain	AABB	6.383e-135	0
19	49851328	51268597	4	gain	AABB	3.37138e-124	0
19	55370303	57944060	4	gain	AABB	6.68143e-114	0
19	44955395	46015427	4	gain	AABB	3.74884e-94	0
19	35000478	35716752	4	gain	AABB	3.9023e-85	0
19	51689491	55113490	4	gain	AABB	2.19073e-68	0
19	49114404	49677316	4	gain	AABB	2.90008e-64	0
19	29714906	33512776	4	gain	AABB	3.5562e-57	0
19	46016053	47226754	4	gain	AABB	1.95861e-51	0
19	55117222	55368941	4	gain	AABB	7.03647e-37	0
19	57947441	58517673	4	gain	AABB	3.82496e-29	0
19	51311847	51645530	4	gain	AABB	2.25566e-27	0
19	49679871	49836406	4	gain	-	7.48678e-24	0
19	23687030	29708423	4	gain	AABB	1.82224e-10	2.07708e-07
19	34498561	34996291	4	gain	AABB	1.56199e-09	4.74106e-07
19	7639933	7640417	6	gain	-	0.00054887	0.000696446
20	62821180	62825021	4	gain	-	0.000869523	0.0018984
21	10413739	10598094	4	gain	-	0.0144535	0.0282708
X	120557530	120604247	4	gain	-	0.00123432	0.0138414
X	71125662	71126484	4	gain	-	0.00358149	0.00682054

## Sheet: RepCvsInitial
chr	start	end	copy number	status	genotype	WilcoxonRankSumTestPvalue	KolmogorovSmirnovPvalue
1	102888576	103021769	2	loss	AB	2.31777e-31	0
1	77721830	78497944	2	loss	AA	5.49976e-20	0
1	52413878	53002906	2	loss	AB	3.49866e-19	2.44249e-15
1	56819281	57291030	4	gain	-	2.90162e-17	1.66533e-15
2	188589739	189100139	2	loss	AA	1.15501e-54	0
2	178528527	178624731	4	gain	-	7.31988e-38	0
2	202377474	203382206	2	loss	AA	1.4432e-29	0
2	29233564	31646343	4	gain	AABB	1.61515e-26	0
2	216205187	218090054	4	gain	AAAB	1.75572e-20	1.11022e-16
2	20478744	23735624	4	gain	AAAB	2.09665e-16	4.68514e-14
2	132731736	134550661	4	gain	AAAA	3.10032e-12	9.22289e-11
2	48694223	49068290	4	gain	AAAB	2.41121e-11	2.68623e-10
2	3788407	8682513	4	gain	AAAB	1.73462e-10	1.07937e-08
3	53665659	56557253	4	gain	AABB	1.86277e-31	0
3	164992176	165831041	2	loss	AA	5.65501e-23	0
3	197945619	198038667	2	loss	-	0.000956861	0.00463031
4	69932555	70637843	2	loss	AB	9.06584e-24	0
4	39500142	40144800	2	loss	AB	9.9895e-18	2.91434e-13
4	52094879	52659150	4	gain	-	2.34284e-06	0.00011751
5	168760861	170250885	4	gain	AABB	3.52045e-32	0
5	151487982	154011320	4	gain	AAAB	5.00469e-22	0
5	146140203	146507207	2	loss	-	1.01667e-13	4.62663e-12
5	38919206	39124278	2	loss	-	3.38193e-13	7.77692e-11
5	170251647	170809755	4	gain	AAAB	4.58217e-12	1.57174e-10
5	54282270	55137636	4	gain	AABB	2.65301e-09	3.04872e-08
5	111506329	112143880	4	gain	-	0.000136828	1.20486e-05
6	124823219	143061066	2	loss	AA	1.94896e-169	0
6	75930952	89368207	2	loss	AA	8.76439e-113	0
6	163112602	166943089	4	gain	AAAA	2.81495e-33	0
6	169217821	170569779	4	gain	AAAA	1.26579e-30	0
6	166943678	168667562	4	gain	AAAA	1.49939e-28	0
6	145671238	147363704	2	loss	AA	1.36447e-24	0
6	75817547	75923706	2	loss	-	3.63281e-10	5.11602e-09
6	162263261	163112048	4	gain	-	8.86322e-10	4.11872e-09
6	75602524	75715594	2	loss	AA	1.43109e-08	6.4403e-07
6	170571409	170584581	4	gain	-	2.30615e-06	3.08446e-05
7	77416212	85121891	2	loss	AB	4.29583e-44	0
7	94400195	95203730	2	loss	-	7.45607e-29	0
7	132130478	132886988	4	gain	AAAB	1.5081e-19	0
7	152865095	154948003	4	gain	AAAB	7.92161e-14	3.50864e-12
7	8113922	8232755	4	gain	AABB	0.00012119	0.000477069
7	34685750	34942639	4	gain	AABB	0.000384395	0.00358198
7	201173	209230	4	gain	-	0.0111767	0.0467729
8	31639984	43199569	4	gain	-	9.80124e-193	0
8	22565825	29009182	4	gain	AAAA	6.6624e-183	0
8	15764202	22565354	4	gain	AAAA	1.02709e-149	0
8	132033038	139619099	4	gain	AAAA	3.6698e-84	0
8	240895	7056697	4	gain	-	2.51016e-65	0
8	10250422	15758081	4	gain	AAAA	3.10914e-60	0
8	29011373	30549585	4	gain	-	2.99542e-18	1.26865e-12
8	104348552	106448048	4	gain	-	1.63401e-14	4.64073e-14
9	115077942	120528797	4	gain	AAAB	1.71021e-30	0
9	77199944	77382087	2	loss	-	3.6464e-17	8.38773e-13
9	98293784	98997085	4	gain	AAAB	5.68663e-11	4.03707e-08
9	2096656	2833432	4	gain	AABB	9.95797e-11	2.8263e-08
9	35342287	35404033	4	gain	-	1.56785e-09	6.34321e-08
9	15876753	16580148	4	gain	-	1.70549e-07	8.53896e-08
10	104380451	107002687	4	gain	AAAB	6.26989e-17	3.40838e-14
10	76889450	77493929	4	gain	AAAB	7.83838e-17	1.22125e-15
11	130405557	134332147	4	gain	AAAB	8.14959e-34	0
11	17075453	17330991	2	loss	-	1.89508e-12	6.24268e-10
11	111404616	111467681	4	gain	-	0.00673569	0.0130743
12	59771218	62585501	2	loss	AA	1.63952e-18	4.13225e-13
12	1874603	2665708	4	gain	AABB	2.50726e-17	2.87548e-14
12	94169152	94305285	4	gain	AAAB	1.13686e-09	9.23657e-09
13	23279358	32061163	4	gain	AABB	1.37851e-221	0
13	94027728	101417134	4	gain	AABB	1.34876e-115	0
13	32078833	33973931	4	gain	AABB	6.16942e-43	0
13	39719235	45525051	4	gain	AABB	1.14695e-41	0
13	45580602	47954282	4	gain	AABB	7.79089e-37	0
13	113459311	114015332	4	gain	AABB	5.51312e-35	0
13	111203111	113045361	4	gain	AAAA	2.61794e-32	0
13	35566904	36853675	4	gain	AAAB	8.31385e-32	0
13	76953599	77270063	2	loss	AA	1.18698e-25	0
13	57632546	71573573	2	loss	-	1.01242e-20	3.27516e-14
13	34942820	35555102	2	loss	-	4.45598e-11	1.04664e-08
13	45529790	45579974	5	gain	-	3.34612e-09	4.68462e-10
14	24987885	50723672	2	loss	AB	2.86542e-73	0
14	72352094	72879865	4	gain	AABB	3.14493e-16	1.42109e-14
14	92324059	92576381	4	gain	AABB	2.2718e-09	3.27241e-08
15	25409087	33865226	4	gain	AAAB	5.06459e-34	0
15	50278631	50930971	2	loss	AA	5.47132e-19	4.44089e-16
15	85717289	88873025	4	gain	AAAB	3.40203e-14	2.58297e-10
16	47696380	48139336	4	gain	AAAB	1.59509e-10	2.29861e-10
16	50617759	50731819	4	gain	AAAB	5.96023e-08	2.00337e-06
17	32939476	34928117	4	gain	AAAB	9.90159e-12	5.63331e-10
18	62082672	62366760	2	loss	AA	2.79396e-14	1.72231e-11
18	24088016	24156983	4	gain	-	0.00125695	0.024231
19	19714360	38587817	4	gain	AABB	1.54173e-240	0
19	55712419	58517673	4	gain	AABB	3.5073e-136	0
19	50793887	52160596	4	gain	AABB	1.72641e-71	0
19	52160638	53636988	4	gain	AABB	6.85151e-39	0
19	7639933	7640417	6	gain	-	0.000558807	0.000727614
20	32797186	33372697	4	gain	AABB	2.68345e-41	0
20	59847114	59969023	2	loss	AA	3.53217e-17	4.43534e-13
20	41533914	42901633	4	gain	AABB	4.05913e-13	1.11356e-11
20	23440267	24646583	4	gain	AAAB	4.62788e-11	4.75215e-08
20	19355137	19673654	4	gain	AAAB	0.00860005	0.0213097
21	14144622	15827203	2	loss	AB	0.000207069	9.22544e-06
22	40797283	41155113	2	loss	AB	4.33838e-13	1.37876e-09
X	67680719	68048457	4	gain	-	3.01958e-08	5.81222e-08

## Sheet: CommonABvsDMSO
Chromosome	Start	End	Gene List
1	85761395	86115378	("COL24A1"	"RNA5SP51"))
1	102898124	103018859	("COL11A1"))
6	162264739	162270291	("PRKN"))
6	162443309	163712697	("PRKN"	"KRT8P44"	"PACRG"	"PACRG-AS2"	"PACRG-AS3"	"PACRG-AS1"	"CAHM"	"QKI"))
6	163713187	166939008	("RN7SL366P"	"C6orf118"	"PDE10A"	"RNA5SP226"	"RNU6-730P"	"LINC00602"	"GAPDHP72"	"TBXT"	"LNCDAT"	"RNU6-153P"	"GNG5P1"	"PRR18"	"SFT2D1"	"HNRNPA1P49"	"MPC1"	"MPC1-DT"	"RPS6KA2"	"RPS6KA2-IT1"	"MIR1913"	"RAMACL"	"RPS6KA2-AS1"	"RNASET2"))
6	166943823	168667562	("RNASET2"	"MIR3939"	"CEP43"	"CCR6"	"GPR31"	"TCP10L2"	"UNC93A"	"TTLL2"	"TCP10L3"	"LINC02538"	"LINC02487"	"LINC01558"	"AFDN-DT"	"AFDN"	"KIF25-AS1"	"KIF25"	"FRMD1"	"CTAGE13P"	"DACT2"	"SMOC2"))
6	169217821	170569779	("THBS2-AS1"	"THBS2"	"VTA1P1"	"LINC02519"	"WDR27"	"C6orf120"	"PHF10"	"DYNLT2"	"ERMARD"	"LINC00242"	"LINC00574"	"RPL12P23"	"LINC01624"	"DLL1"	"FAM120B"	"MIR4644"	"PSMB1"	"TBP"))
7	7484141	7521961	("COL28A1"))
8	627098	10245223	("ERICH1"	"DLGAP2"	"DLGAP2-AS1"	"CLN8"	"CLN8-AS1"	"MIR3674"	"MIR596"	"ARHGEF10"	"KBTBD11-AS1"	"KBTBD11-OT1"	"KBTBD11"	"MYOM2"	"MIR7160"	"LINC03021"	"CSMD1"	"RNA5SP251"	"PAICSP4"	"RN7SL318P"	"RPL23AP54"	"RN7SKP159"	"MCPH1-DT"	"MCPH1"	"ANGPT2"	"MCPH1-AS1"	"MIR8055"	"AGPAT5"	"MIR4659A"	"MIR4659B"	"XKR5"	"DEFB1"	"RPL23AP96"	"DEFA6"	"DEFA4"	"DEFA8P"	"DEFA9P"	"DEFA10P"	"DEFA1"	"DEFT1P"	"DEFA1B"	"DEFT1P2"	"DEFA3"	"DEFA11P"	"DEFA7P"	"DEFA5"	"RPS3AP30"	"SNRPCP6"	"SNRPCP15"
8	10250422	23287967	("MSRA"	"LINC03022"	"PRSS52P"	"RNU6-729P"	"PRSS51"	"PRSS55"	"RP1L1"	"MIR4286"	"C8orf74"	"RNA5SP252"	"SOX7"	"PINX1"	"MIR1322"	"PINX1-DT"	"XKR6"	"MIR598"	"LINC00529"	"RPL19P13"	"MTMR9"	"SLC35G5"	"TDH"	"TDH-AS1"	"FAM167A-AS1"	"RN7SL293P"	"RNU6-1084P"	"FAM167A"	"BLK"	"LINC00208"	"GATA4"	"NEIL2"	"SUB1P1"	"FDFT1"	"CTSB"	"OR7E158P"	"OR7E161P"	"DEFB136"	"DEFB135"	"DEFB134"	"DEFB131E"	"DEFB131C"	"DEFB130B"	"RNA5SP253"	"ZNF705D"	"DEFB108D"	"FAM66D"	"USP17L7"	"USP17L2"
8	23288094	29009182	("R3HCC1"	"LOXL2"	"ENTPD4"	"ENTPD4-DT"	"SLC25A37"	"RNU4-71P"	"SINHCAFP3"	"NKX3-1"	"NKX2-6"	"STC1"	"RNU1-148P"	"ADAM28"	"ADAM7-AS1"	"ADAMDEC1"	"ADAM7"	"ADAM7-AS2"	"NEFM"	"NEFL"	"MIR6841"	"DOCK5"	"MIR6876"	"GNRH1"	"KCTD9"	"CDCA2"	"EBF2"	"RNA5SP258"	"PPP2R2A"	"SDAD1P1"	"BNIP3L"	"DNAJB6P2"	"PNMA2"	"DPYSL2"	"PSME2P5"	"ADRA1A"	"COX6B1P4"	"MIR548H4"	"STMN4"	"TRIM35"	"PTK2B"	"MIR6842"	"CHRNA2"	"EPHX2"	"GULOP"	"CLU"	"MIR6843"	"SCARA3"	"RNU6-1086P"
8	29011373	43199569	("HMBOX1"	"RNA5SP260"	"KIF13B"	"HMGB1P23"	"DUSP4"	"LINC02948"	"RPL17P33"	"LINC00589"	"LINC02099"	"LINC02209"	"MIR3148"	"MAP2K1P1"	"RNU6-1218P"	"SARAF"	"LEPROTL1"	"RPS15AP24"	"MBOAT4"	"DCTN6-DT"	"DCTN6"	"HSPA8P11"	"PPIAP84"	"TUBBP1"	"RBPMS-AS1"	"RBPMS"	"GTF2E2"	"SMIM18"	"RNU5A-3P"	"GSR"	"UBXN8"	"HIKESHIP3"	"PPP2CB"	"TEX15"	"PURG"	"WRN"	"SUMO2P16"	"KCTD9P6"	"RNA5SP261"	"NRG1"	"NRG1-IT1"	"RNA5SP262"	"RNA5SP263"	"NRG1-IT3"	"RNU6-663P"	"MTND1P6"	"MTND2P32"	"RANP9"	"RNU6-528P"
8	43292484	47089806	("POTEA"	"RNU6-104P"	"SNX18P27"	"CYP4F44P"	"HSPA8P13"	"ASNSP1"	"ASNSP4"	"TRIM60P15"	"LINC00293"	"MTND2P38"	"MTND1P7"	"RNU6-656P"	"MTCYBP20"	"MTND6P20"	"MAPK6P4"	"RN7SKP32"))
8	104419030	104588897	("DPYS"	"MIR548A3"	"LRP12"	"NDUFA5P2"))
13	31148373	31162094	("HSPH1"))
13	31200084	33821269	("B3GLCT"	"ANKRD26P4"	"RXFP2"	"FRY"	"EEF1DP3"	"FRY-AS1"	"ZAR1L"	"BRCA2"	"IFIT1P1"	"N4BP2L1"	"N4BP2L2"	"ATP8A2P2"	"N4BP2L2-IT2"	"PDS5B"	"RNY1P4"	"LINC00423"	"TOMM22P3"	"KL"	"STARD13"	"STARD13-IT1"	"STARD13-AS"	"LINC02344"	"RFC3"))
13	35566904	36865758	("NBEA"	"LINC00445"	"DCLK1"	"SOHLH2"	"CCDC169-SOHLH2"	"CCDC169"	"RNU6-71P"	"SPART"	"SPART-AS1"	"CCNA1"	"H2ACP1"	"SERTM1"	"GAPDHP34"	"TCEAL4P1"	"ARL2BPP3"	"NDE1P2"	"RFXAP"	"SMAD9"	"SMAD9-IT1"))
13	41457707	47949603	("RGCC"	"VWA8"	"MIR5006"	"RN7SL515P"	"RNU6-74P"	"KARS1P1"	"VWA8-AS1"	"RPS28P8"	"DGKH"	"MAPK6P3"	"CHCHD2P11"	"FHP1"	"AKAP11"	"LINC02341"	"FABP3P2"	"TNFSF11"	"FAM216B"	"LINC01050"	"LINC00428"	"EPSTI1"	"ZDHHC4P1"	"DNAJC15"	"LINC00400"	"ENOX1"	"RPL36P19"	"ENOX1-AS2"	"ENOX1-AS1"	"CCDC122"	"LACC1"	"NRAD1"	"DGKZP1"	"LINC00390"	"SMIM2-AS1"	"SMIM2"	"SMIM2-IT1"	"MIR8079"	"LINC02938"	"SERP2"	"TUSC8"	"TSC22D1"	"TSC22D1-AS1"	"SMARCE1P5"	"LINC00407"	"LINC00330"	"NUFIP1"	"GPALPP1"	"RN7SL49P"
13	94578004	95801812	("TGDS"	"GPR180"	"RNA5SP36"	"LINC00391"	"RN7SL585P"	"SOX21-AS1"	"SOX21"	"BRD7P5"	"RPL21P112"	"LINC00557"	"RNU6-62P"	"ABCC4"	"RNY3P8"	"RNY4P27"	"MEMO1P5"	"CLDN10"	"CLDN10-AS1"	"DZIP1"	"DNAJC3-DT"	"DNAJC3"	"MTND5P2"	"MTND6P18"	"MTCYBP3"	"UGGT2"))
13	113347697	114015332	("GRTP1"	"GRTP1-AS1"	"ADPRHL1"	"DCUN1D2"	"DCUN1D2-AS"	"RNU1-16P"	"TMCO3"	"TFDP1"	"ATP4B"	"GRK1"	"LINC00552"	"TMEM255B"	"GAS6-AS1"	"GAS6"	"GAS6-DT"	"LINC00454"	"LINC00452"	"SWINGN"	"C13orf46"	"RASA3"))
14	19743669	19783019	("OR4N2"	"OR4Q3"	"OR4H12P"	"OR4M"))
19	23687030	29708423	("ZNF675"	"ZNF681"	"RPSAP58"	"BNIP3P39"	"ZNF726"	"RNA5-8SP4"	"ZNF254"	"BNIP3P40"	"ERVK-28"	"LINC00662"	"LINC02987"	"SLC25A1P5"	"MAN1A2P1"	"LINC00906"	"RNA5SP470"	"LINC01532"	"UQCRFS1"	"UQCRFS1-DT"	"RN7SL340P"	"VSTM2B-DT"	"VSTM2B"	"POP4"	"PLEKHF1"	"C19orf12"))
19	29714906	33512776	("C19orf12"	"CCNE1"	"PPIAP58"	"URI1"	"RPL9P32"	"TAF9P3"	"ZNF536"	"LINC01834"	"TSHZ3"	"LINC01791"	"TSHZ3-AS1"	"LINC02959"	"LINC02841"	"RNA5SP471"	"RNU6-967P"	"LINC01837"	"LINC01533"	"LINC01782"	"RNA5SP472"	"ZNF507"	"DPY19L3-DT"	"DPY19L3"	"PDCD5"	"ANKRD27"	"SNORA68B"	"RPS12P31"	"RN7SL789P"	"RGS9BP"	"NUDT19-DT"	"NUDT19"	"TDRD12"	"SLC7A9"	"RN7SKP22"	"CEP89"	"RPL31P60"	"FAAP24"	"RHPN2"	"GPATCH1"	"WDR88"	"LRP3"	"SLC7A10"	"CEBPA"	"CEBPA-DT"	"RPS3AP50"	"AKR1B1P7"	"CEBPG"	"PEPD"))
19	41264799	41265314	("HNRNPUL1"))
19	44758842	44759426	("BCL3"))
19	47417748	47682152	("MEIS3"	"SLC8A2"	"KPTN"	"NAPA-AS1"	"NAPA"	"ZNF541"	"RN7SL322P"	"BICRA"	"BICRA-AS1"))
19	47694114	49108443	("BICRA"	"EHD2"	"NOP53"	"SNORD23"	"NOP53-AS1"	"SELENOW"	"RPL23AP80"	"TPRX1"	"CRX"	"TPRX2"	"LINC01595"	"SULT2A1"	"BSPH1"	"ELSPBP1"	"CABP5"	"PLA2G4C"	"PLA2G4C-AS1"	"LIG1"	"ZSWIM9"	"CARD8"	"CARD8-AS1"	"ZNF114-AS1"	"ZNF114"	"ODAD1"	"EMP3"	"TMEM143"	"SYNGR4"	"KDELR1"	"GRIN2D"	"GRWD1"	"KCNJ14"	"CYTH2"	"LMTK3"	"SULT2B1"	"FAM83E"	"SPACA4"	"RPL18"	"SPHK2"	"DBP"	"CA11"	"SEC1P"	"NTN5"	"FUT2"	"MAMSTR"	"RASIP1"	"IZUMO1"	"FUT1"
19	49114404	49677316	("LIN7B"	"C19orf73"	"PPFIA3"	"HRC"	"TRPM4"	"SLC6A21P"	"SUMO1P4"	"SLC6A16"	"MIR4324"	"CD37"	"TEAD2"	"DKKL1"	"KASH5"	"PTH2"	"GFY"	"SLC17A7"	"PIH1D1"	"ALDH16A1"	"FLT3LG"	"RPL13A"	"SNORD32A"	"SNORD33"	"SNORD34"	"SNORD35A"	"RPS11"	"SNORD35B"	"MIR150"	"COX6CP7"	"FCGRT"	"RCN3"	"NOSIP"	"PRRG2"	"PRR12"	"RRAS"	"SCAF1"	"IRF3"	"BCL2L12"	"PRMT1"))
19	49679871	49836406	("PRMT1"	"MIR5088"	"ADM5"	"CPT1C"	"TSKS"	"RNU6-841P"	"AP2A1"	"MIR6799"	"FUZ"	"MED25"	"MIR6800"))
19	49851328	50689404	("PTOV1-AS1"	"PTOV1"	"MIR4749"	"PTOV1-AS2"	"PNKP"	"AKT1S1"	"TBC1D17"	"MIR4750"	"IL4I1"	"NUP62"	"ATF5"	"MIR4751"	"SIGLEC11"	"SIGLEC16"	"VRK3"	"ZNF473"	"ZNF473CR"	"IZUMO2"	"MYH14"	"KCNC3"	"NR1H2"	"NAPSB"	"NAPSA"	"POLD1"	"SPIB"	"MYBPC2"	"GARIN5A"	"EMC10"	"JOSD2"	"ASPDH"	"LRRC4B"	"SYT3"	"C19orf81"	"SHANK1"))
19	50697095	51268597	("SHANK1"	"CLEC11A"	"GPR32P1"	"GPR32"	"ACP4"	"C19orf48"	"SNORD88B"	"SNORD88A"	"SNORD88C"	"TMEM277P"	"KLK1"	"KLK15"	"KLK3"	"KLK2"	"KLKP1"	"KLK4"	"PPIAP59"	"KLK5"	"KLK6"	"KLK7"	"KLK8"	"KLK9"	"KLK10"	"KLK11"	"KLK12"	"KLK13"	"KLK14"	"CTU1"	"SIGLEC18P"	"SIGLEC9"	"SIGLEC7"	"SIGLEC17P"	"SIGLEC20P"	"SIGLEC21P"	"MIR8074"	"SIGLEC22P"	"CD33"	"SIGLECL1"))
19	51311847	51645530	("IGLON5"	"VSIG10L"	"VSIG10L-AS1"	"ETFB"	"CLDND2"	"NKG7"	"LIM2"	"C19orf84"	"LIM2-AS1"	"NIFKP6"	"SIGLEC10"	"SIGLEC10-AS1"	"SIGLEC8"	"CEACAM18"	"SIGLEC12"	"SIGLEC27P"	"SIGLEC6"	"SIGLEC29P"	"ZNF175"	"LINC01530"	"SIGLEC5"	"RPL9P33"	"SIGLEC14"))
19	51689491	54011810	("SPACA6-AS1"	"SPACA6"	"MIR99B"	"MIRLET7E"	"MIR125A"	"HAS1"	"FPR1"	"FPR2"	"FPR3"	"ZNF577"	"ZNF649-AS1"	"ZNF649"	"ZNF613"	"ZNF350-AS1"	"ZNF350"	"ZNF615"	"ZNF614"	"ZNF432"	"ZNF841"	"ZNF616"	"RPL37P23"	"ZNF836"	"PPP2R1A"	"MIR6801"	"ZNF766"	"MIR643"	"ZNF480"	"ZNF610"	"ZNF880"	"ZNF528-AS1"	"ZNF528"	"DPPA5P1"	"ZNF534"	"ZNF578"	"ZNF808"	"ZNF701"	"RPL39P34"	"ZNF137P"	"ZNF83"	"ZNF611"	"ZNF600"	"ZNF28"	"PABPN1P2"	"ZNF468"	"ZNF320"	"ZNF888"	"ZNF888-AS1"
19	55370303	57944060	("IL11"	"TMEM190"	"TMEM238"	"RPL28"	"MIR6805"	"UBE2S"	"SHISA7"	"ISOC2"	"C19orf85"	"ZNF628-DT"	"ZNF628"	"NAT14"	"SSC5D"	"SBK2"	"SBK3"	"ZNF579"	"FIZ1"	"ZNF524"	"ZNF865"	"ZNF784"	"ZNF580"	"ZNF581"	"CCDC106"	"U2AF2"	"EPN1"	"NLRP9"	"RN7SKP109"	"RFPL4A"	"RFPL4AL1"	"RFPL4AP1"	"NLRP11"	"NLRP4"	"NLRP13"	"NLRP8"	"NLRP5"	"LINC01864"	"ZNF787"	"ZNF444"	"GALP"	"ZSCAN5B"	"ZSCAN5C"	"ZSCAN5A"	"ZSCAN5DP"	"EDDM13"	"ZSCAN5A-AS1"	"VN2R17P"	"ZNF542P"
19	57947441	58517673	("ZNF256"	"C19orf18"	"ZNF606"	"VN2R19P"	"ZSCAN1"	"LETM1P2"	"HNRNPDLP4"	"ZNF135"	"RN7SL526P"	"ZSCAN18"	"ZNF329"	"ZNF274"	"RPS15AP36"	"ZNF544"	"ZNF8-DT"	"ZNF8"	"ERVK3-1"	"ZSCAN22"	"MIR6806"	"A1BG"	"A1BG-AS1"	"ZNF497"	"ZNF497-AS1"	"RNA5SP473"	"ZNF837"	"RPS5"	"MIR4754"	"RNF225"	"LINC02560"	"ZNF584"	"ZNF584-DT"	"ZNF132"	"ZNF132-DT"	"ZNF324B"	"ZNF324"	"ZNF446"	"SLC27A5"	"RNU6-1337P"	"RN7SL693P"	"ZBTB45"))
20	62821180	62825021	("COL9A3"))
[truncated: 125 more columns]

## Sheet: CommonACvsDMSO
Chromosome	Start	End	Gene List
1	102898124	103018859	("COL11A1"))
2	188589739	189100139	("GULP1"	"DIRC1"	"COL3A1"	"MIR1245A"	"MIR1245B"	"MIR3606"	"COL5A2"))
4	69932555	69942577	("CSN1S1"))
6	78885377	81752178	("IRAK1BP1"	"PHIP"	"HMGN3"	"HMGN3-AS1"	"LCAL1"	"DBIP1"	"LCA5"	"SH3BGRL2"	"LINC01621"	"ELOVL4"	"GAPDHP63"	"RPL35AP18"	"TTK"	"AK4P5"	"BCKDHB"	"RPL17P25"	"RPSAP72"	"TENT5A"	"RNA5SP210"))
6	83610649	87337166	("SNAP91"	"RIPPLY2"	"CYB5R4"	"LINC02857"	"MRAP2"	"CEP162"	"LINC01611"	"SMARCE1P2"	"TBX18"	"TBX18-AS1"	"KRT18P64"	"LINC02535"	"DUTP5"	"TPT1P6"	"NT5E"	"SNX14"	"SYNCRIP"	"SNHG5"	"PKMP3"	"SNORD50B"	"SMIM11P1"	"RNU4-72P"	"RNU4-12P"	"RPL7P27"	"RAB1AP2"	"NDUFA5P9"	"RN7SL643P"	"HTR1E"	"RPL7P29"	"MTHFD2P2"	"RN7SKP209"	"CGA"	"RCN1P1"	"ZNF292"	"GJB7"	"HSPD1P10"	"SMIM8"))
6	162264739	162270291	("PRKN"))
6	162275387	163112048	("PRKN"	"KRT8P44"	"PACRG"	"PACRG-AS2"))
6	163112602	163712697	("PACRG"	"PACRG-AS3"	"PACRG-AS1"	"CAHM"	"QKI"))
6	163713187	166939008	("RN7SL366P"	"C6orf118"	"PDE10A"	"RNA5SP226"	"RNU6-730P"	"LINC00602"	"GAPDHP72"	"TBXT"	"LNCDAT"	"RNU6-153P"	"GNG5P1"	"PRR18"	"SFT2D1"	"HNRNPA1P49"	"MPC1"	"MPC1-DT"	"RPS6KA2"	"RPS6KA2-IT1"	"MIR1913"	"RAMACL"	"RPS6KA2-AS1"	"RNASET2"))
6	166943823	168667562	("RNASET2"	"MIR3939"	"CEP43"	"CCR6"	"GPR31"	"TCP10L2"	"UNC93A"	"TTLL2"	"TCP10L3"	"LINC02538"	"LINC02487"	"LINC01558"	"AFDN-DT"	"AFDN"	"KIF25-AS1"	"KIF25"	"FRMD1"	"CTAGE13P"	"DACT2"	"SMOC2"))
6	169217821	170569779	("THBS2-AS1"	"THBS2"	"VTA1P1"	"LINC02519"	"WDR27"	"C6orf120"	"PHF10"	"DYNLT2"	"ERMARD"	"LINC00242"	"LINC00574"	"RPL12P23"	"LINC01624"	"DLL1"	"FAM120B"	"MIR4644"	"PSMB1"	"TBP"))
7	94400195	94412682	("COL1A2"))
8	627098	7056697	("ERICH1"	"DLGAP2"	"DLGAP2-AS1"	"CLN8"	"CLN8-AS1"	"MIR3674"	"MIR596"	"ARHGEF10"	"KBTBD11-AS1"	"KBTBD11-OT1"	"KBTBD11"	"MYOM2"	"MIR7160"	"LINC03021"	"CSMD1"	"RNA5SP251"	"PAICSP4"	"RN7SL318P"	"RPL23AP54"	"RN7SKP159"	"MCPH1-DT"	"MCPH1"	"ANGPT2"	"MCPH1-AS1"	"MIR8055"	"AGPAT5"	"MIR4659A"	"MIR4659B"	"XKR5"	"DEFB1"	"RPL23AP96"	"DEFA6"	"DEFA4"	"DEFA8P"	"DEFA9P"	"DEFA10P"	"DEFA1"	"DEFT1P"	"DEFA1B"	"DEFT1P2"	"DEFA3"	"DEFA11P"	"DEFA7P"	"DEFA5"))
8	10250422	15758081	("MSRA"	"LINC03022"	"PRSS52P"	"RNU6-729P"	"PRSS51"	"PRSS55"	"RP1L1"	"MIR4286"	"C8orf74"	"RNA5SP252"	"SOX7"	"PINX1"	"MIR1322"	"PINX1-DT"	"XKR6"	"MIR598"	"LINC00529"	"RPL19P13"	"MTMR9"	"SLC35G5"	"TDH"	"TDH-AS1"	"FAM167A-AS1"	"RN7SL293P"	"RNU6-1084P"	"FAM167A"	"BLK"	"LINC00208"	"GATA4"	"NEIL2"	"SUB1P1"	"FDFT1"	"CTSB"	"OR7E158P"	"OR7E161P"	"DEFB136"	"DEFB135"	"DEFB134"	"DEFB131E"	"DEFB131C"	"DEFB130B"	"RNA5SP253"	"ZNF705D"	"DEFB108D"	"FAM66D"	"USP17L7"	"USP17L2"
8	15764202	22565354	("TUSC3"	"PPM1AP1"	"RPL32P19"	"MSR1"	"CCT3P1"	"MRPL49P2"	"RN7SL474P"	"FGF20"	"MICU3"	"ZDHHC2"	"CNOT7"	"VPS37A"	"MTMR7"	"ADAM24P"	"SLC7A2"	"SLC7A2-IT1"	"PDGFRL"	"MTUS1"	"MIR548V"	"RNA5SP256"	"MTUS1-DT"	"FGL1"	"PCM1"	"ASAH1"	"ASAH1-AS1"	"NAT1"	"MTND4LP26"	"NATP"	"NAT2"	"PSD3"	"RPL35P6"	"SH2D4A"	"CSGALNACT1"	"INTS10"	"LPL"	"RPL30P9"	"SLC18A1"	"ATP6V1B2"	"RNU6-892P"	"LZTS1"	"LZTS1-AS1"	"RNA5SP257"	"TMEM97P2"	"LINC03023"	"LINC02153"	"GFRA2"	"OR6R2P"
8	22565825	29009182	("SORBS3"	"PDLIM2"	"C8orf58"	"CCAR2"	"BIN3"	"EGR3"	"PEBP4"	"RN7SL303P"	"RHOBTB2"	"TNFRSF10B"	"TNFRSF10C"	"TNFRSF10D"	"TNFRSF10A-AS1"	"TNFRSF10A"	"RPL23AP55"	"TNFRSF10A-DT"	"CHMP7"	"R3HCC1"	"LOXL2"	"ENTPD4"	"ENTPD4-DT"	"SLC25A37"	"RNU4-71P"	"SINHCAFP3"	"NKX3-1"	"NKX2-6"	"STC1"	"RNU1-148P"	"ADAM28"	"ADAM7-AS1"	"ADAMDEC1"	"ADAM7"	"ADAM7-AS2"	"NEFM"	"NEFL"	"MIR6841"	"DOCK5"	"MIR6876"	"GNRH1"	"KCTD9"	"CDCA2"	"EBF2"	"RNA5SP258"	"PPP2R2A"	"SDAD1P1"	"BNIP3L"	"DNAJB6P2"
8	29011373	30549585	("HMBOX1"	"RNA5SP260"	"KIF13B"	"HMGB1P23"	"DUSP4"	"LINC02948"	"RPL17P33"	"LINC00589"	"LINC02099"	"LINC02209"	"MIR3148"	"MAP2K1P1"	"RNU6-1218P"	"SARAF"	"LEPROTL1"	"RPS15AP24"	"MBOAT4"	"DCTN6-DT"	"DCTN6"	"HSPA8P11"	"PPIAP84"	"TUBBP1"	"RBPMS-AS1"	"RBPMS"))
8	31639984	43199569	("NRG1"	"NRG1-IT1"	"RNA5SP262"	"RNA5SP263"	"NRG1-IT3"	"RNU6-663P"	"MTND1P6"	"MTND2P32"	"RANP9"	"RNU6-528P"	"FUT10"	"TTI2"	"MAK16"	"SNORD13"	"RPL10P18"	"RNF122"	"RN7SL621P"	"DUSP26"	"BUD31P1"	"RN7SL457P"	"VENTXP5"	"RPL6P22"	"RPL10AP3"	"LINC01288"	"UNC5D"	"LSM12P1"	"MTCYBP19"	"MTND6P19"	"MTND5P41"	"RNU6-533P"	"RPL23P10"	"RNA5SP264"	"KCNU1"	"TPT1P8"	"SMARCE1P4"	"LINC01605"	"RNU6-607P"	"ZNF703"	"ERLIN2"	"PLPBP"	"ADGRA2"	"BRF2"	"RAB11FIP1"	"RN7SL709P"	"GOT1L1"	"ADRB3"	"RPL12P48"
8	104419030	104588897	("DPYS"	"MIR548A3"	"LRP12"	"NDUFA5P2"))
13	31148373	32061163	("HSPH1"	"B3GLCT"	"ANKRD26P4"	"RXFP2"	"FRY"	"EEF1DP3"	"FRY-AS1"))
13	32078833	33821269	("FRY"	"ZAR1L"	"BRCA2"	"IFIT1P1"	"N4BP2L1"	"N4BP2L2"	"ATP8A2P2"	"N4BP2L2-IT2"	"PDS5B"	"RNY1P4"	"LINC00423"	"TOMM22P3"	"KL"	"STARD13"	"STARD13-IT1"	"STARD13-AS"	"LINC02344"	"RFC3"))
13	35566904	36853675	("NBEA"	"LINC00445"	"DCLK1"	"SOHLH2"	"CCDC169-SOHLH2"	"CCDC169"	"RNU6-71P"	"SPART"	"SPART-AS1"	"CCNA1"	"H2ACP1"	"SERTM1"	"GAPDHP34"	"TCEAL4P1"	"ARL2BPP3"	"NDE1P2"	"RFXAP"	"SMAD9"	"SMAD9-IT1"))
13	39719235	45525051	("COG6"	"RNY4P14"	"CDKN2AIPNLP3"	"AZU1P1"	"LINC00598"	"LINC00332"	"RPL17P51"	"RNY3P9"	"RN7SKP2"	"FOXO1"	"RLIMP1"	"MIR320D1"	"MRPS31"	"SLC25A15"	"MIR621"	"TPTE2P5"	"CYCSP34"	"SUGT1P3"	"ELF1"	"RGS17P1"	"WBP4"	"MIR3168"	"RN7SL597P"	"KBTBD6"	"CALM2P3"	"KBTBD7"	"MORF4L1P4"	"MTRF1"	"RAC1P3"	"NAA16"	"RNU6-57P"	"TUBBP2"	"OR7E36P"	"OR7E155P"	"OR7E37P"	"RGCC"	"VWA8"	"MIR5006"	"RN7SL515P"	"RNU6-74P"	"KARS1P1"	"VWA8-AS1"	"RPS28P8"	"DGKH"	"MAPK6P3"	"CHCHD2P11"	"FHP1"
13	45529790	45579974	("COG3"	"ERICH6B"	"RNA5SP27"	"TIMM9P3"))
13	45580602	47954282	("ERICH6B"	"COX4I1P2"	"LINC01055"	"AKR1B1P4"	"CBY2"	"SIAH3"	"ZC3H13"	"CPB2-AS1"	"CPB2"	"LCP1"	"RN7SL288P"	"LRRC63"	"RN7SKP5"	"ABITRAMP1"	"LINC00563"	"RUBCNL"	"RNU2-6P"	"RNU6-68P"	"PPP1R2P4"	"LINC01198"	"OR7E101P"	"COX17P1"	"FKBP1AP3"	"LRCH1"	"ESD"	"HTR2A"	"HTR2A-AS1"	"GNG5P5"	"RN7SL700P"	"SUCLA2"	"NAP1L4P3"	"RPL27AP8"	"LINC00562"))
13	94027728	101082883	("GPC6"	"GPC6-AS1"	"DCT"	"TGDS"	"GPR180"	"RNA5SP36"	"LINC00391"	"RN7SL585P"	"SOX21-AS1"	"SOX21"	"BRD7P5"	"RPL21P112"	"LINC00557"	"RNU6-62P"	"ABCC4"	"RNY3P8"	"RNY4P27"	"MEMO1P5"	"CLDN10"	"CLDN10-AS1"	"DZIP1"	"DNAJC3-DT"	"DNAJC3"	"MTND5P2"	"MTND6P18"	"MTCYBP3"	"UGGT2"	"HMGN1P24"	"HS6ST3"	"RN7SL164P"	"MIR4501"	"AMMECR1LP1"	"HSP90AB6P"	"TULP3P1"	"RN7SKP7"	"OXGR1"	"LINC00456"	"MBNL2"	"RNA5SP37"	"RAP2A"	"PSMA6P4"	"RPL7AP61"	"IPO5"	"FTLP8"	"FARP1"	"RNF113B"	"RN7SKP8"
13	113459311	114015332	("DCUN1D2"	"DCUN1D2-AS"	"RNU1-16P"	"TMCO3"	"TFDP1"	"ATP4B"	"GRK1"	"LINC00552"	"TMEM255B"	"GAS6-AS1"	"GAS6"	"GAS6-DT"	"LINC00454"	"LINC00452"	"SWINGN"	"C13orf46"	"RASA3"))
14	92439334	92447424	("SLC24A4"))
19	19806941	34498560	("ZNF506"	"ZNF56P"	"BNIP3P9"	"ZNF253"	"BNIP3P10"	"ZNF93"	"ZNF682"	"BNIP3P13"	"ZNF90"	"BNIP3P15"	"ZNF486"	"BNIP3P16"	"BNIP3P17"	"BNIP3P18"	"BNIP3P19"	"BNIP3P20"	"ZNF826P"	"MIR1270"	"BNIP3P22"	"BNIP3P23"	"ZNF737"	"VN1R78P"	"ZNF626"	"VN1R79P"	"ZNF66"	"BNIP3P24"	"ZNF85"	"KRT18P40"	"ZNF430"	"VN1R80P"	"ZNF714"	"RNA5SP469"	"VN1R81P"	"ZNF431"	"RPL7AP10"	"VN1R82P"	"RPL36AP51"	"VN1R83P"	"ZNF708"	"BNIP3P25"	"ZNF738"	"ZNF493"	"LINC00664"	"ZNF429"	"BNIP3P26"	"MTDHP3"	"MTDHP4"
19	50793887	52160596	("ACP4"	"C19orf48"	"SNORD88B"	"SNORD88A"	"SNORD88C"	"TMEM277P"	"KLK1"	"KLK15"	"KLK3"	"KLK2"	"KLKP1"	"KLK4"	"PPIAP59"	"KLK5"	"KLK6"	"KLK7"	"KLK8"	"KLK9"	"KLK10"	"KLK11"	"KLK12"	"KLK13"	"KLK14"	"CTU1"	"SIGLEC18P"	"SIGLEC9"	"SIGLEC7"	"SIGLEC17P"	"SIGLEC20P"	"SIGLEC21P"	"MIR8074"	"SIGLEC22P"	"CD33"	"SIGLECL1"	"LINC01872"	"SIGLEC24P"	"IGLON5"	"VSIG10L"	"VSIG10L-AS1"	"ETFB"	"CLDND2"	"NKG7"	"LIM2"	"C19orf84"	"LIM2-AS1"	"NIFKP6"	"SIGLEC10"
19	52160638	53636988	("ZNF836"	"PPP2R1A"	"MIR6801"	"ZNF766"	"MIR643"	"ZNF480"	"ZNF610"	"ZNF880"	"ZNF528-AS1"	"ZNF528"	"DPPA5P1"	"ZNF534"	"ZNF578"	"ZNF808"	"ZNF701"	"RPL39P34"	"ZNF137P"	"ZNF83"	"ZNF611"	"ZNF600"	"ZNF28"	"PABPN1P2"	"ZNF468"	"ZNF320"	"ZNF888"	"ZNF888-AS1"	"ZNF321P"	"ZNF816-ZNF321P"	"ZNF816"	"ZNF702P"	"ERVV-1"	"ERVV-2"	"ZNF160"	"ZNF415"	"ZNF347"	"ZNF665"	"ZNF818P"	"NDUFV2P1"	"ZNF677"	"VN1R2"	"VN1R4"	"FAM90A27P"	"BIRC8"	"FAM90A28P"	"VN1R6P"	"ZNF845"	"ZNF525"
19	55712419	58517673	("NLRP9"	"RN7SKP109"	"RFPL4A"	"RFPL4AL1"	"RFPL4AP1"	"NLRP11"	"NLRP4"	"NLRP13"	"NLRP8"	"NLRP5"	"LINC01864"	"ZNF787"	"ZNF444"	"GALP"	"ZSCAN5B"	"ZSCAN5C"	"ZSCAN5A"	"ZSCAN5DP"	"EDDM13"	"ZSCAN5A-AS1"	"VN2R17P"	"ZNF542P"	"ZNF582"	"SLC25A36P1"	"ZNF582-DT"	"ZNF583"	"ZNF667"	"ZNF667-AS1"	"ZNF471"	"ZFP28-DT"	"ZFP28"	"ZNF470-DT"	"ZNF470"	"SIGLEC31P"	"ZNF71"	"ZIM2-AS1"	"SMIM17"	"ZNF835"	"OR5AH1P"	"ZIM2"	"PEG3"	"MIMT1"	"RPL7AP69"	"USP29"	"ZIM3"	"DUXA"	"ZNF264"
[truncated: 146 more columns]

## Sheet: CommonBCvsDMSO
Chromosome	Start	End	Gene List
1	102888576	103018859	("COL11A1"))
4	52094879	52631144	("SPATA18"	"RNU6-1252P"	"USP46"))
6	162263261	162270291	( "PRKN"))
6	162443309	163112048	("PRKN"	"KRT8P44"	"PACRG"	"PACRG-AS2"))
6	163112602	166943089	("PACRG"	"PACRG-AS3"	"PACRG-AS1"	"CAHM"	"QKI"	"RN7SL366P"	"C6orf118"	"PDE10A"	"RNA5SP226"	"RNU6-730P"	"LINC00602"	"GAPDHP72"	"TBXT"	"LNCDAT"	"RNU6-153P"	"GNG5P1"	"PRR18"	"SFT2D1"	"HNRNPA1P49"	"MPC1"	"MPC1-DT"	"RPS6KA2"	"RPS6KA2-IT1"	"MIR1913"	"RAMACL"	"RPS6KA2-AS1"	"RNASET2"))
6	166943678	168667562	("RNASET2"	"MIR3939"	"CEP43"	"CCR6"	"GPR31"	"TCP10L2"	"UNC93A"	"TTLL2"	"TCP10L3"	"LINC02538"	"LINC02487"	"LINC01558"	"AFDN-DT"	"AFDN"	"KIF25-AS1"	"KIF25"	"FRMD1"	"CTAGE13P"	"DACT2"	"SMOC2"))
6	169217821	170569779	("THBS2-AS1"	"THBS2"	"VTA1P1"	"LINC02519"	"WDR27"	"C6orf120"	"PHF10"	"DYNLT2"	"ERMARD"	"LINC00242"	"LINC00574"	"RPL12P23"	"LINC01624"	"DLL1"	"FAM120B"	"MIR4644"	"PSMB1"	"TBP"))
8	627098	7056697	("ERICH1"	"DLGAP2"	"DLGAP2-AS1"	"CLN8"	"CLN8-AS1"	"MIR3674"	"MIR596"	"ARHGEF10"	"KBTBD11-AS1"	"KBTBD11-OT1"	"KBTBD11"	"MYOM2"	"MIR7160"	"LINC03021"	"CSMD1"	"RNA5SP251"	"PAICSP4"	"RN7SL318P"	"RPL23AP54"	"RN7SKP159"	"MCPH1-DT"	"MCPH1"	"ANGPT2"	"MCPH1-AS1"	"MIR8055"	"AGPAT5"	"MIR4659A"	"MIR4659B"	"XKR5"	"DEFB1"	"RPL23AP96"	"DEFA6"	"DEFA4"	"DEFA8P"	"DEFA9P"	"DEFA10P"	"DEFA1"	"DEFT1P"	"DEFA1B"	"DEFT1P2"	"DEFA3"	"DEFA11P"	"DEFA7P"	"DEFA5"))
8	10250422	15758081	("MSRA"	"LINC03022"	"PRSS52P"	"RNU6-729P"	"PRSS51"	"PRSS55"	"RP1L1"	"MIR4286"	"C8orf74"	"RNA5SP252"	"SOX7"	"PINX1"	"MIR1322"	"PINX1-DT"	"XKR6"	"MIR598"	"LINC00529"	"RPL19P13"	"MTMR9"	"SLC35G5"	"TDH"	"TDH-AS1"	"FAM167A-AS1"	"RN7SL293P"	"RNU6-1084P"	"FAM167A"	"BLK"	"LINC00208"	"GATA4"	"NEIL2"	"SUB1P1"	"FDFT1"	"CTSB"	"OR7E158P"	"OR7E161P"	"DEFB136"	"DEFB135"	"DEFB134"	"DEFB131E"	"DEFB131C"	"DEFB130B"	"RNA5SP253"	"ZNF705D"	"DEFB108D"	"FAM66D"	"USP17L7"	"USP17L2"
8	15764202	22565354	("TUSC3"	"PPM1AP1"	"RPL32P19"	"MSR1"	"CCT3P1"	"MRPL49P2"	"RN7SL474P"	"FGF20"	"MICU3"	"ZDHHC2"	"CNOT7"	"VPS37A"	"MTMR7"	"ADAM24P"	"SLC7A2"	"SLC7A2-IT1"	"PDGFRL"	"MTUS1"	"MIR548V"	"RNA5SP256"	"MTUS1-DT"	"FGL1"	"PCM1"	"ASAH1"	"ASAH1-AS1"	"NAT1"	"MTND4LP26"	"NATP"	"NAT2"	"PSD3"	"RPL35P6"	"SH2D4A"	"CSGALNACT1"	"INTS10"	"LPL"	"RPL30P9"	"SLC18A1"	"ATP6V1B2"	"RNU6-892P"	"LZTS1"	"LZTS1-AS1"	"RNA5SP257"	"TMEM97P2"	"LINC03023"	"LINC02153"	"GFRA2"	"OR6R2P"
8	22565825	23287967	("SORBS3"	"PDLIM2"	"C8orf58"	"CCAR2"	"BIN3"	"EGR3"	"PEBP4"	"RN7SL303P"	"RHOBTB2"	"TNFRSF10B"	"TNFRSF10C"	"TNFRSF10D"	"TNFRSF10A-AS1"	"TNFRSF10A"	"RPL23AP55"	"TNFRSF10A-DT"	"CHMP7"	"R3HCC1"))
8	23288094	29009182	("R3HCC1"	"LOXL2"	"ENTPD4"	"ENTPD4-DT"	"SLC25A37"	"RNU4-71P"	"SINHCAFP3"	"NKX3-1"	"NKX2-6"	"STC1"	"RNU1-148P"	"ADAM28"	"ADAM7-AS1"	"ADAMDEC1"	"ADAM7"	"ADAM7-AS2"	"NEFM"	"NEFL"	"MIR6841"	"DOCK5"	"MIR6876"	"GNRH1"	"KCTD9"	"CDCA2"	"EBF2"	"RNA5SP258"	"PPP2R2A"	"SDAD1P1"	"BNIP3L"	"DNAJB6P2"	"PNMA2"	"DPYSL2"	"PSME2P5"	"ADRA1A"	"COX6B1P4"	"MIR548H4"	"STMN4"	"TRIM35"	"PTK2B"	"MIR6842"	"CHRNA2"	"EPHX2"	"GULOP"	"CLU"	"MIR6843"	"SCARA3"	"RNU6-1086P"
8	29011373	30549585	("HMBOX1"	"RNA5SP260"	"KIF13B"	"HMGB1P23"	"DUSP4"	"LINC02948"	"RPL17P33"	"LINC00589"	"LINC02099"	"LINC02209"	"MIR3148"	"MAP2K1P1"	"RNU6-1218P"	"SARAF"	"LEPROTL1"	"RPS15AP24"	"MBOAT4"	"DCTN6-DT"	"DCTN6"	"HSPA8P11"	"PPIAP84"	"TUBBP1"	"RBPMS-AS1"	"RBPMS"))
8	31639984	43199569	("NRG1"	"NRG1-IT1"	"RNA5SP262"	"RNA5SP263"	"NRG1-IT3"	"RNU6-663P"	"MTND1P6"	"MTND2P32"	"RANP9"	"RNU6-528P"	"FUT10"	"TTI2"	"MAK16"	"SNORD13"	"RPL10P18"	"RNF122"	"RN7SL621P"	"DUSP26"	"BUD31P1"	"RN7SL457P"	"VENTXP5"	"RPL6P22"	"RPL10AP3"	"LINC01288"	"UNC5D"	"LSM12P1"	"MTCYBP19"	"MTND6P19"	"MTND5P41"	"RNU6-533P"	"RPL23P10"	"RNA5SP264"	"KCNU1"	"TPT1P8"	"SMARCE1P4"	"LINC01605"	"RNU6-607P"	"ZNF703"	"ERLIN2"	"PLPBP"	"ADGRA2"	"BRF2"	"RAB11FIP1"	"RN7SL709P"	"GOT1L1"	"ADRB3"	"RPL12P48"
8	104354876	106448048	("DPYS"	"DCSTAMP"	"MIR548A3"	"LRP12"	"NDUFA5P2"	"ZFPM2"	"TMCC1P1"	"ZFPM2-AS1"	"RPL12P24"	"SLC16A14P1"	"OXR1"))
12	2581589	2653900	("CACNA1C"	"CACNA1C-AS3"))
13	23279358	31162094	("SGCG"	"SACS"	"RPLP1P13"	"SACS-AS1"	"LINC00327"	"LINC00352"	"TNFRSF19"	"MIPEP"	"MTCO3P2"	"PCOTH"	"C1QTNF9B"	"ANKRD20A19P"	"SPATA13"	"IPO7P2"	"MIR2276"	"SPATA13-AS1"	"C1QTNF9"	"C1QTNF9-AS1"	"NUS1P3"	"LINC00566"	"CYCSP33"	"TPTE2P6"	"PARP4"	"PSPC1P2"	"ATP12A"	"RNY1P7"	"RPL26P34"	"IRX1P1"	"ANKRD20A10P"	"RNF17"	"CENPJ"	"SLC25A15P3"	"TPTE2P1"	"RPL34P27"	"LSP1P1"	"PABPC3"	"AMER2"	"LINC01053"	"LINC00463"	"LINC01076"	"RPL23AP69"	"MTMR6"	"NUP58"	"ELOBP1"	"ATP8A2"	"RNU6-78P"	"RN7SL741P"
13	31200084	32061163	("B3GLCT"	"ANKRD26P4"	"RXFP2"	"FRY"	"EEF1DP3"	"FRY-AS1"))
13	32078833	33973931	("FRY"	"ZAR1L"	"BRCA2"	"IFIT1P1"	"N4BP2L1"	"N4BP2L2"	"ATP8A2P2"	"N4BP2L2-IT2"	"PDS5B"	"RNY1P4"	"LINC00423"	"TOMM22P3"	"KL"	"STARD13"	"STARD13-IT1"	"STARD13-AS"	"LINC02344"	"RFC3"	"RNU5A-4P"))
13	34942820	35045047	("NBEA"))
13	35566904	36853675	("NBEA"	"LINC00445"	"DCLK1"	"SOHLH2"	"CCDC169-SOHLH2"	"CCDC169"	"RNU6-71P"	"SPART"	"SPART-AS1"	"CCNA1"	"H2ACP1"	"SERTM1"	"GAPDHP34"	"TCEAL4P1"	"ARL2BPP3"	"NDE1P2"	"RFXAP"	"SMAD9"	"SMAD9-IT1"))
13	41457707	45525051	("RGCC"	"VWA8"	"MIR5006"	"RN7SL515P"	"RNU6-74P"	"KARS1P1"	"VWA8-AS1"	"RPS28P8"	"DGKH"	"MAPK6P3"	"CHCHD2P11"	"FHP1"	"AKAP11"	"LINC02341"	"FABP3P2"	"TNFSF11"	"FAM216B"	"LINC01050"	"LINC00428"	"EPSTI1"	"ZDHHC4P1"	"DNAJC15"	"LINC00400"	"ENOX1"	"RPL36P19"	"ENOX1-AS2"	"ENOX1-AS1"	"CCDC122"	"LACC1"	"NRAD1"	"DGKZP1"	"LINC00390"	"SMIM2-AS1"	"SMIM2"	"SMIM2-IT1"	"MIR8079"	"LINC02938"	"SERP2"	"TUSC8"	"TSC22D1"	"TSC22D1-AS1"	"SMARCE1P5"	"LINC00407"	"LINC00330"	"NUFIP1"	"GPALPP1"	"RN7SL49P"
13	45529790	45579974	("COG3"	"ERICH6B"	"RNA5SP27"	"TIMM9P3"))
13	45580602	47949603	("ERICH6B"	"COX4I1P2"	"LINC01055"	"AKR1B1P4"	"CBY2"	"SIAH3"	"ZC3H13"	"CPB2-AS1"	"CPB2"	"LCP1"	"RN7SL288P"	"LRRC63"	"RN7SKP5"	"ABITRAMP1"	"LINC00563"	"RUBCNL"	"RNU2-6P"	"RNU6-68P"	"PPP1R2P4"	"LINC01198"	"OR7E101P"	"COX17P1"	"FKBP1AP3"	"LRCH1"	"ESD"	"HTR2A"	"HTR2A-AS1"	"GNG5P5"	"RN7SL700P"	"SUCLA2"	"NAP1L4P3"	"RPL27AP8"	"LINC00562"))
13	94578004	95801812	("TGDS"	"GPR180"	"RNA5SP36"	"LINC00391"	"RN7SL585P"	"SOX21-AS1"	"SOX21"	"BRD7P5"	"RPL21P112"	"LINC00557"	"RNU6-62P"	"ABCC4"	"RNY3P8"	"RNY4P27"	"MEMO1P5"	"CLDN10"	"CLDN10-AS1"	"DZIP1"	"DNAJC3-DT"	"DNAJC3"	"MTND5P2"	"MTND6P18"	"MTCYBP3"	"UGGT2"))
13	113459311	114015332	("DCUN1D2"	"DCUN1D2-AS"	"RNU1-16P"	"TMCO3"	"TFDP1"	"ATP4B"	"GRK1"	"LINC00552"	"TMEM255B"	"GAS6-AS1"	"GAS6"	"GAS6-DT"	"LINC00454"	"LINC00452"	"SWINGN"	"C13orf46"	"RASA3"))
19	23687030	29708423	("ZNF675"	"ZNF681"	"RPSAP58"	"BNIP3P39"	"ZNF726"	"RNA5-8SP4"	"ZNF254"	"BNIP3P40"	"ERVK-28"	"LINC00662"	"LINC02987"	"SLC25A1P5"	"MAN1A2P1"	"LINC00906"	"RNA5SP470"	"LINC01532"	"UQCRFS1"	"UQCRFS1-DT"	"RN7SL340P"	"VSTM2B-DT"	"VSTM2B"	"POP4"	"PLEKHF1"	"C19orf12"))
19	29714906	33512776	("C19orf12"	"CCNE1"	"PPIAP58"	"URI1"	"RPL9P32"	"TAF9P3"	"ZNF536"	"LINC01834"	"TSHZ3"	"LINC01791"	"TSHZ3-AS1"	"LINC02959"	"LINC02841"	"RNA5SP471"	"RNU6-967P"	"LINC01837"	"LINC01533"	"LINC01782"	"RNA5SP472"	"ZNF507"	"DPY19L3-DT"	"DPY19L3"	"PDCD5"	"ANKRD27"	"SNORA68B"	"RPS12P31"	"RN7SL789P"	"RGS9BP"	"NUDT19-DT"	"NUDT19"	"TDRD12"	"SLC7A9"	"RN7SKP22"	"CEP89"	"RPL31P60"	"FAAP24"	"RHPN2"	"GPATCH1"	"WDR88"	"LRP3"	"SLC7A10"	"CEBPA"	"CEBPA-DT"	"RPS3AP50"	"AKR1B1P7"	"CEBPG"	"PEPD"))
19	50793887	51268597	("ACP4"	"C19orf48"	"SNORD88B"	"SNORD88A"	"SNORD88C"	"TMEM277P"	"KLK1"	"KLK15"	"KLK3"	"KLK2"	"KLKP1"	"KLK4"	"PPIAP59"	"KLK5"	"KLK6"	"KLK7"	"KLK8"	"KLK9"	"KLK10"	"KLK11"	"KLK12"	"KLK13"	"KLK14"	"CTU1"	"SIGLEC18P"	"SIGLEC9"	"SIGLEC7"	"SIGLEC17P"	"SIGLEC20P"	"SIGLEC21P"	"MIR8074"	"SIGLEC22P"	"CD33"	"SIGLECL1"))
19	51311847	51645530	("IGLON5"	"VSIG10L"	"VSIG10L-AS1"	"ETFB"	"CLDND2"	"NKG7"	"LIM2"	"C19orf84"	"LIM2-AS1"	"NIFKP6"	"SIGLEC10"	"SIGLEC10-AS1"	"SIGLEC8"	"CEACAM18"	"SIGLEC12"	"SIGLEC27P"	"SIGLEC6"	"SIGLEC29P"	"ZNF175"	"LINC01530"	"SIGLEC5"	"RPL9P33"	"SIGLEC14"))
19	51689491	52160596	("SPACA6-AS1"	"SPACA6"	"MIR99B"	"MIRLET7E"	"MIR125A"	"HAS1"	"FPR1"	"FPR2"	"FPR3"	"ZNF577"	"ZNF649-AS1"	"ZNF649"	"ZNF613"	"ZNF350-AS1"	"ZNF350"	"ZNF615"	"ZNF614"	"ZNF432"	"ZNF841"	"ZNF616"	"RPL37P23"	"ZNF836"))
19	52160638	53636988	("ZNF836"	"PPP2R1A"	"MIR6801"	"ZNF766"	"MIR643"	"ZNF480"	"ZNF610"	"ZNF880"	"ZNF528-AS1"	"ZNF528"	"DPPA5P1"	"ZNF534"	"ZNF578"	"ZNF808"	"ZNF701"	"RPL39P34"	"ZNF137P"	"ZNF83"	"ZNF611"	"ZNF600"	"ZNF28"	"PABPN1P2"	"ZNF468"	"ZNF320"	"ZNF888"	"ZNF888-AS1"	"ZNF321P"	"ZNF816-ZNF321P"	"ZNF816"	"ZNF702P"	"ERVV-1"	"ERVV-2"	"ZNF160"	"ZNF415"	"ZNF347"	"ZNF665"	"ZNF818P"	"NDUFV2P1"	"ZNF677"	"VN1R2"	"VN1R4"	"FAM90A27P"	"BIRC8"	"FAM90A28P"	"VN1R6P"	"ZNF845"	"ZNF525"
19	55712419	57944060	("NLRP9"	"RN7SKP109"	"RFPL4A"	"RFPL4AL1"	"RFPL4AP1"	"NLRP11"	"NLRP4"	"NLRP13"	"NLRP8"	"NLRP5"	"LINC01864"	"ZNF787"	"ZNF444"	"GALP"	"ZSCAN5B"	"ZSCAN5C"	"ZSCAN5A"	"ZSCAN5DP"	"EDDM13"	"ZSCAN5A-AS1"	"VN2R17P"	"ZNF542P"	"ZNF582"	"SLC25A36P1"	"ZNF582-DT"	"ZNF583"	"ZNF667"	"ZNF667-AS1"	"ZNF471"	"ZFP28-DT"	"ZFP28"	"ZNF470-DT"	"ZNF470"	"SIGLEC31P"	"ZNF71"	"ZIM2-AS1"	"SMIM17"	"ZNF835"	"OR5AH1P"	"ZIM2"	"PEG3"	"MIMT1"	"RPL7AP69"	"USP29"	"ZIM3"	"DUXA"	"ZNF264"
19	57947441	58517673	("ZNF256"	"C19orf18"	"ZNF606"	"VN2R19P"	"ZSCAN1"	"LETM1P2"	"HNRNPDLP4"	"ZNF135"	"RN7SL526P"	"ZSCAN18"	"ZNF329"	"ZNF274"	"RPS15AP36"	"ZNF544"	"ZNF8-DT"	"ZNF8"	"ERVK3-1"	"ZSCAN22"	"MIR6806"	"A1BG"	"A1BG-AS1"	"ZNF497"	"ZNF497-AS1"	"RNA5SP473"	"ZNF837"	"RPS5"	"MIR4754"	"RNF225"	"LINC02560"	"ZNF584"	"ZNF584-DT"	"ZNF132"	"ZNF132-DT"	"ZNF324B"	"ZNF324"	"ZNF446"	"SLC27A5"	"RNU6-1337P"	"RN7SL693P"	"ZBTB45"))
[truncated: 90 more columns]
