# Supplementary material for: Investigation of evolutionary dynamics for drug resistance in 3D spheroid model system using cellular barcoding technology
Source: PLoS One. 2023 Sep 26;18(9):e0291942. doi: 10.1371/journal.pone.0291942 (PMC10521976; doi:10.1371/journal.pone.0291942)
Supplement: S7 Table — (XLSX) [file pone.0291942.s007.xlsx]

## Sheet: DMSOvsInitial
chr	start	end	copy number	status	genotype	WilcoxonRankSumTestPvalue	KolmogorovSmirnovPvalue
1	91378402	91380236	3	gain	-	0.00375296	0.00687031
6	165430286	165435377	3	gain	-	0.00106627	0.0023143
7	23786507	23790946	3	gain	-	0.00608316	0.0284831
9	123928594	124015525	3	gain	-	0.000819633	0.0010588
9	78317675	79574936	3	gain	-	0.00325767	0.0178542
10	27053319	27060540	4	gain	-	0.0143459	0.0367362
11	100687678	100859625	3	gain	-	6.71705e-05	4.15149e-05
12	104844471	104861370	3	gain	-	0.00320843	0.00587527
12	75369476	75370176	3	gain	-	0.00334417	0.00692612
17	31391852	31488272	3	gain	-	0.00288705	0.0140744
21	37158130	37162063	1	loss	A	0.000923377	0.00113331

## Sheet: RepAvsInitial
chr	start	end	copy number	status	genotype	WilcoxonRankSumTestPvalue	KolmogorovSmirnovPvalue
3	32530460	32537104	3	gain	-	0.00108697	0.00173374
5	160407970	160414472	3	gain	-	0.00104081	0.00767147
6	75640683	75659407	3	gain	-	0.0146986	0.037273
7	93258356	93294636	3	gain	-	0.00014991	0.00222554
7	93296741	93308942	1	loss	A	0.000369727	0.00166845
7	36425701	36428360	3	gain	-	0.000800427	0.00114096
8	67111971	67114370	3	gain	-	0.00453206	0.0111349
8	143840705	143878491	3	gain	-	0.0159295	0.0414519
10	27053319	27082833	3	gain	-	3.9388e-06	3.56023e-05
12	25245273	25503800	3	gain	-	0.00840645	0.0310374
13	23346810	23626792	3	gain	AAB	9.29944e-06	6.09148e-05
14	103669510	103677523	3	gain	-	0.00044745	0.0039849
14	74889094	74889952	3	gain	-	0.00379242	0.00751647
15	85669721	85684873	3	gain	-	0.00406697	0.00881974
16	67326704	67342084	3	gain	-	0.0046591	0.0109462
17	1804625	1827994	3	gain	-	0.00764835	0.0219704
18	54374213	54587866	3	gain	-	0.00733931	0.0272484
20	13886287	13990534	3	gain	-	6.48544e-05	0.000707512
20	62824967	62828976	3	gain	-	0.000212676	0.00239514
21	42687916	42733426	3	gain	-	0.000402352	0.000584243
21	15828340	15833340	1	loss	A	0.0104867	0.029725
22	50267568	50276704	3	gain	-	0.000145983	0.000157569
22	31508284	31546971	3	gain	-	0.000784427	0.000794869
X	72650389	72656242	3	gain	-	0.00265502	0.0240324

## Sheet: RepBvsInitial
chr	start	end	copy number	status	genotype	WilcoxonRankSumTestPvalue	KolmogorovSmirnovPvalue
1	179343589	179348942	3	gain	-	0.000947133	0.00141899
1	225504990	225512714	3	gain	-	0.00210952	0.0119751
1	83942462	83949986	3	gain	-	0.00565782	0.037611
3	179576823	179586632	3	gain	-	0.000420278	0.00236855
3	121041699	121121704	3	gain	-	0.000786752	0.00122964
8	47935008	47953919	3	gain	-	3.297e-05	0.000252367
8	17184788	17186425	3	gain	-	0.00563534	0.017852
12	9091200	9095700	3	gain	-	0.00353454	0.00622428
14	31141857	31148797	1	loss	A	0.00029297	0.000431381
14	51249325	51254519	3	gain	AAB	0.00108601	0.00258296
14	96837761	96847344	3	gain	-	0.00309952	0.00615254
16	11841694	11846602	3	gain	-	0.00435882	0.00768473
17	32175318	32182865	3	gain	-	0.00150856	0.002887
22	29297826	29299331	3	gain	-	0.00367736	0.00704672

## Sheet: RepCvsInitial
chr	start	end	copy number	status	genotype	WilcoxonRankSumTestPvalue	KolmogorovSmirnovPvalue
1	117887697	117912082	3	gain	-	0.000493219	0.00111339
2	48620850	48642457	3	gain	-	0.00919343	0.0391341
6	104771924	104784173	3	gain	-	0.0010555	0.00638925
6	75640683	75659407	3	gain	-	0.0154033	0.0397504
7	36425701	36428360	3	gain	-	0.00100918	0.00209726
8	47936352	47953919	3	gain	-	2.81456e-05	3.8332e-05
8	66440161	66445414	3	gain	-	0.00025603	0.000426012
8	75016564	75017113	3	gain	-	0.00341167	0.0061076
10	96200981	96207899	3	gain	-	0.00327954	0.00422167
10	27060817	27064081	3	gain	-	0.00656649	0.0131099
10	27053319	27060540	4	gain	-	0.0145657	0.0373751
12	62538251	62549830	3	gain	-	7.25567e-05	0.000598987
12	40440573	40442010	3	gain	AAB	0.00263781	0.0125675
17	1804625	1827994	3	gain	-	0.00501317	0.0104218
20	23395138	23403072	3	gain	-	0.00162666	0.00480535
20	62824967	62826257	3	gain	-	0.00289675	0.00519233
21	15828340	15833340	1	loss	A	0.00302185	0.0207131
22	39374315	39376197	3	gain	-	0.00455082	0.0081727
22	36495966	36501407	3	gain	-	0.00715662	0.0210186
X	129557324	129588542	3	gain	-	6.1872e-07	1.5028e-06

## Sheet: CommonABvsDMSO
None

## Sheet: CommonACvsDMSO
Chromosome	Start	End	Gene List
6	75640683	75659407	("SENP6", "RNU6-1016P", "RN7SKP163"))
7	36425701	36428360	("ANLN")
10	27060817	27064081	("ANKRD26")
17	1804625	1827994	("SMYD4")
20	62824967	62826257	("COL9A3")
21	15828340	15833340	("USP25")

## Sheet: CommonBCvsDMSO
Chromosome	Start	End	Gene List
8	47936352	47953919	PRKDC
